# Supplementary material for: Single cell characterization of B-lymphoid differentiation and leukemic cell states during chemotherapy in ETV6-RUNX1-positive pediatric leukemia identifies drug-targetable transcription factor activities
Source: Genome Med. 2020 Nov 20;12:99. doi: 10.1186/s13073-020-00799-2 (PMC7679990; doi:10.1186/s13073-020-00799-2)
Supplement: Supplementary file 2 — Additional file 2: Table S1. Data used in the analysis. Contains data sets used in the analyses and URLs to their repositories and additional metadata and quality controls (flow cytometric analyses, Cellranger quality control summaries). [file 13073_2020_799_MOESM2_ESM.xlsx]

## Sheet: Data used in analysis
Table S1. Data used in the analysis.
Data description	Study	URL	Analysis	Samples used
scRNA-, bulk RNA- and GRO-seq profiling of bone marrow from ETV6-RUNX1+ primary patient bone marrow; scRNA-seq drug treatments in REH	this study	https://www.ncbi.nlm.nih.gov/geo/query/acc.cgi?acc=GSE148218	Figs. 3-5	all
Human Cell Atlas Bone Marrow scRNA-seq data ("Census of Immune Cells")	previously published study	https://data.humancellatlas.org/explore/projects/cc95ff89-2e68-4a08-a234-480eca21ce79	Figs.1,2	bone marrow scRNAseq
Pediatric bone marrow scRNA-seq data	previously published study	https://www.ncbi.nlm.nih.gov/geo/query/acc.cgi?acc=GSE132509	Figs. 1,2,5	non-leukemic control sample
Bulk ATAC-seq profiles of pro-B cells	previously published study	https://www.ncbi.nlm.nih.gov/geo/query/acc.cgi?acc=GSE122989	Fig. 2	pro-B ATAC-seq
GRO-seq from REH cell line	previously published study	https://www.ncbi.nlm.nih.gov/geo/query/acc.cgi?acc=GSE67540	Fig. 4	REH GRO-seq samples
BCL11a ChIP-seq of Nalm-6 cell line	previously published study	https://www.ncbi.nlm.nih.gov/geo/query/acc.cgi?acc=GSE99019	Fig. 2	BCL11A and input in Nalm-6
TF ChIP-seq of HSCs	previously published study	https://www.ncbi.nlm.nih.gov/geo/query/acc.cgi?acc=GSE45144	Figs. 4,5	ERG, FLI1, GATA2, RUNX1, IgG ChIP-seq
ChIP-seq of Nalm-6 cell line	previously published study	https://www.ncbi.nlm.nih.gov/geo/query/acc.cgi?acc=GSE126300	Fig. 4	EBF1, PAX5, input ChIP-seq
Single-cell, multi-omic analysis identifies regulatory programs in mixed phenotype acute leukemia	previously published study	https://www.ncbi.nlm.nih.gov/geo/query/acc.cgi?acc=GSE139369	Fig. S1	healthy BM GSM4138872, GSM4138873
Cell counts in scRNA-seq samples. Samples where non-B-cells were depleted are indicated by star.
Sample in scRNA-seq Cromium 3’ v2 chemistry	Estimated Number of Cells after Cell Ranger v3	Percentage of cells initially annotated as leukemic	Number of leukemic cells in the differential distribution testing after further filtering
			G1	S/G2/M
ALL1	7228	35.1	1593	550
ALL3	6123	68.2	3185	581
ALL8	4163	94.7	2074	1154
ALL9	7826	79.2	1341	3959
ALL10	7160	59.6	3070	450
ALL12 *	4224	81.4	2076	360
ALL10-d15	7917	4.6	203	72
ALL12-d15 *	6106	86.2	3243	725
Sample in scRNA-seq Cromium 3’ v3 chemistry	Estimated Number of Cells after Cell Ranger v3	Percentage of cells initially annotated as leukemic	Number of leukemic cells in the differential distribution testing after further filtering
			G1	S/G2/M
REH DMSO	934	100	206	506
REH TK216	2146	100	425	924
REH XRP44X	2476	100	527	1454

## Sheet: Flow cytometric characteristics
Batch (scRNA-seq)	Diagnostic sample	scRNAseq leukemic cells (%)	Clinical flow cytometry blast cells (%)	scRNAseq leukemic+B-lymphoid cells (%)	Amnis flow CD19+ cells, thawed cells (%)	Amnis flow CD19+ cells, GNG11+ (%)	Amnis flow CD19+ cells, RPL13A+ (%)
1	ALL3	68.2	95	73.9044	78	71	91
2	ALL1	35.1	94	41.9603	38
3	ALL10	59.6	65	65.9607	55
4	ALL8	94.7	93	96.0376	na
4	ALL9	79.2	79	84.3096	na
4	ALL12	81.4	90	88.0053	na

## Sheet: Cellranger QC metrics
													ALL sample order	HCA	Caron (pediatric BM)
													ALL01	BM1 (8 lanes)	GSM3872442
													ALL03	BM2 (8 lanes)	GSM3872443
													ALL08	BM3 (8 lanes)	GSM3872444
													ALL09	BM4 (8 lanes)
													ALL10	BM5 (8 lanes)
													ALL12	BM6 (8 lanes)
													ALL10 d15	BM7 (8 lanes)
													ALL12 d15	BM8 (8 lanes)
REH	hg19 Fraction Reads in Cells	hg19 Median Genes per Cell	hg19 Median UMI Counts per Cell
DMSO	0.801	3856	17246
TK216	0.817	4198	21009
XRP44X	0.83	4204	21069

## Sheet: GenomicCoordinates
Related to Figs. 5 and S6. Genomic coordinates corresponding to data shown.
hg19 / b37 human genome version
ALL10 splice junction coordinates
coordinate at upstream lncRNA
coordinate at ELK3
	chr	start (Intron)	end (Intron)	strand (1+,2-,0 na)	intronMotif (0:noncanonical, 1:GT/AG)	uniqReads
	chr12	96488740	96490037	1	1	57
	chr12	96490111	96493396	1	1	34
	chr12	96493448	96496872	1	1	25
	chr12	96493448	96501758	1	1	23
	chr12	96496969	96501758	1	1	20
	chr12	96504877	96506641	1	1	62
	chr12	96506761	96526054	1	1	81
	chr12	96526158	96526388	1	1	16
	chr12	96526158	96537771	1	1	27
	chr12	96526158	96567815	1	1	16
	chr12	96526158	96617342	1	1	11
	chr12	96588484	96591803	1	1	21
	chr12	96588484	96617342	1	1	350	ELK3 intron 1
	chr12	96591921	96617342	1	1	19
	chr12	96617552	96640717	1	1	198	ELK3 intron 2
	chr12	96620268	96620319	0	0	13
	chr12	96641513	96653508	1	1	26	ELK3 intron 3
	chr12	96653632	96660859	1	1	58	ELK3 intron 4
SP4 chr7:21367689-21567689
ELK3 chr12:96438206-96738207
TERF2 chr16:69369891-69469891
HLA-E chr6:30,407,183-30507183
