# Supplementary material for: Single cell characterization of B-lymphoid differentiation and leukemic cell states during chemotherapy in ETV6-RUNX1-positive pediatric leukemia identifies drug-targetable transcription factor activities
Source: Genome Med. 2020 Nov 20;12:99. doi: 10.1186/s13073-020-00799-2 (PMC7679990; doi:10.1186/s13073-020-00799-2)
Supplement: Supplementary file 5 — Additional file 5: Table S4. Supporting information related to SCENIC analysis. Summary of regulons discovered in healthy BM B-lineage analysis (related to Fig. 2) and the related validation motif analysis results using pro-B ATAC-seq and regulon target gene analysis for PAX5, EBF1 and BCL11A, including respective ChIP-seq peak data used in validation. Summary of regulons discovered upon including ALL cell states and summary of statistical analysis comparing E/R+ to non-E/R ALL based on bulk RNA-seq (related to Fig. 5). [file 13073_2020_799_MOESM5_ESM.xlsx]

## Sheet: README
Table S4. Supporting information related to SCENIC analysis.
B-lineage regulons	Regulons with significant difference in predicted TF activity between B-lineage cell states in HCA healthy bone marrow. R squared statistics was used to filter final results. Additional annotation of regulon type was collected from Heinäniemi et al. Nat Meth 2013 (TF category) and Garcia-Alonso et al. Gen Res 2019 (other annotations).
ALL regulons	Regulons with significant difference in predicted TF activity between B-lineage cell states in HCA healthy bone marrow and ALL bone marrow samples. R squared statistics was used to filter final results. Additional annotation of regulon type was collected from Heinäniemi et al. Nat Meth 2013 (TF category) and Garcia-Alonso et al. Gen Res 2019 (other annotations).
Pro-B ATACseq motifs	Motif enrichment result based on known motifs (Homer). The motifs are sorted by adjusted p-value
Regulon targets	Predictd targets from PAX5, EBF1 and BCL11A regulons. Number of SCENIC runs where target was discovered is indicated by Npred.
PAX5 ChIP-seq peak data	Nalm-6 PAX5 ChIP-seq peak data used to compare regulon TF-target associations. Peak to gene association data from GREAT
EBF1 ChIP-seq peak data	Nalm-6 EBF1 ChIP-seq peak data used to compare regulon TF-target associations. Peak to gene association data from GREAT
BCL11A ChIP-seq peak data	Nalm-6 BCL11A ChIP-seq peak data used to compare regulon TF-target associations. Peak to gene association data from GREAT
Nalm-6 ChIP-seq peaks	Ranked peaks corresponding to Nalm-6 PAX5, EBF1 and BCL11A ChIP-seq data analysed
PanALL RNA-seq	Statistical comparison of E/R+ and non-E/R ALL for TF regulons with high activity in leukemic cells
Figs 2 and 5: Regulons shown in the figure have Rsquared_mean > 0.5 and additionally fulfilled the following criteria:
- TF was detected in min 5% of cells when regulon was active
- TF annotated function (activitor/repressor) were concordant with regulon sign
- TF expression and regulon activity mean in cell states analyzed had correlation above -0.8

## Sheet: Blineage_Regulons
regulon	regulon_type	regulon sign and TF known function (activator/repressor) match	TFdetected_activeCelltype	TF_category	Rsquared_mean	TF	mode_of_regulation	DNA_binding_mode	DNA_binding_specificity	chromatin_regulation_mode	TF_superclass	TF_class	tissue_of_expression
ADARB1(-)	repressors	NA	fail	ST	0.221501935747959	NA	NA	NA	NA	NA	NA	NA	NA
AEBP2(+)	activators	NA	fail	CM	0.0330677289408436	AEBP2	NA	Monomer_or_homomultimer	High_specificity_DNA-binding_protein	pioneer	Zinc-coordinating_DNA-binding_domains	C2H2_zinc_finger_factors	no_tissue-specific
AGGF1(+)	activators	NA	fail	NA	0.040105411272078	NA	NA	NA	NA	NA	NA	NA	NA
AGMAT(+)	activators	NA	fail	NA	0.10459318604328	NA	NA	NA	NA	NA	NA	NA	NA
AHR(-)	repressors	FALSE	fail	TF	0.443685569107228	AHR	activators	Monomer_or_homomultimer	High_specificity_DNA-binding_protein	settler	Basic_domains	Basic_helix-loop-helix_factors_(bHLH)	no_tissue-specific
AHR(+)	activators	TRUE	fail	TF	0.182065219144086	AHR	activators	Monomer_or_homomultimer	High_specificity_DNA-binding_protein	settler	Basic_domains	Basic_helix-loop-helix_factors_(bHLH)	no_tissue-specific
AKR1A1(-)	repressors	NA	pass	NA	0.238214920230699	NA	NA	NA	NA	NA	NA	NA	NA
ARID3A(+)	activators	NA	fail	TF	0.412559385334855	ARID3A	NA	NA	High_specificity_DNA-binding_protein	migrant	Helix-turn-helix_domains	ARID_domain_factors	NA
ARID5B(-)	repressors	FALSE	pass	TF	0.13588904794415	ARID5B	activators	Monomer_or_homomultimer	High_specificity_DNA-binding_protein	settler	Helix-turn-helix_domains	ARID_domain_factors	no_tissue-specific
ARNT(+)	activators	TRUE	fail	TF	0.508041113360424	ARNT	activators	NA	High_specificity_DNA-binding_protein	migrant	Basic_domains	Basic_helix-loop-helix_factors_(bHLH)	no_tissue-specific
ARNTL(-)	repressors	FALSE	fail	TF	0.171701174498545	ARNTL	activators	NA	High_specificity_DNA-binding_protein	settler	Basic_domains	Basic_helix-loop-helix_factors_(bHLH)	no_tissue-specific
ARNTL(+)	activators	TRUE	fail	TF	0.208909190179015	ARNTL	activators	NA	High_specificity_DNA-binding_protein	settler	Basic_domains	Basic_helix-loop-helix_factors_(bHLH)	no_tissue-specific
ARNTL2(+)	activators	TRUE	fail	TF	0.278672723983372	ARNTL2	dual	Obligate_heteromer	High_specificity_DNA-binding_protein	settler	Basic_domains	Basic_helix-loop-helix_factors_(bHLH)	NA
ASCL2(-)	repressors	NA	fail	TF	0.653773998324766	ASCL2	NA	Monomer_or_homomultimer	High_specificity_DNA-binding_protein	settler	Basic_domains	Basic_helix-loop-helix_factors_(bHLH)	NA
ATF1(+)	activators	NA	fail	TF	0.504944043856739	ATF1	NA	Monomer_or_homomultimer	High_specificity_DNA-binding_protein	pioneer	Basic_domains	Basic_leucine_zipper_factors_(bZIP)	no_tissue-specific
ATF2(+)	activators	TRUE	fail	TF	0.412780453783864	ATF2	activators	NA	High_specificity_DNA-binding_protein	pioneer	Basic_domains	Basic_leucine_zipper_factors_(bZIP)	no_tissue-specific
ATF3(-)	repressors	TRUE	fail	TF	0.676428962241683	ATF3	repressors	NA	High_specificity_DNA-binding_protein	pioneer	Basic_domains	Basic_leucine_zipper_factors_(bZIP)	no_tissue-specific
ATF3(+)	activators	FALSE	fail	TF	0.352768282535401	ATF3	repressors	NA	High_specificity_DNA-binding_protein	pioneer	Basic_domains	Basic_leucine_zipper_factors_(bZIP)	no_tissue-specific
ATF4(-)	repressors	FALSE	pass	TF	0.252039840868923	ATF4	activators	NA	High_specificity_DNA-binding_protein	pioneer	Basic_domains	Basic_leucine_zipper_factors_(bZIP)	no_tissue-specific
ATF4(+)	activators	TRUE	pass	TF	0.129984586706442	ATF4	activators	NA	High_specificity_DNA-binding_protein	pioneer	Basic_domains	Basic_leucine_zipper_factors_(bZIP)	no_tissue-specific
ATF5(+)	activators	TRUE	fail	TF	0.467771882549641	ATF5	dual	Obligate_heteromer	High_specificity_DNA-binding_protein	pioneer	Basic_domains	Basic_leucine_zipper_factors_(bZIP)	no_tissue-specific
ATF6(-)	repressors	FALSE	fail	TF	0.452086523900202	ATF6	activators	NA	High_specificity_DNA-binding_protein	settler	Basic_domains	Basic_leucine_zipper_factors_(bZIP)	no_tissue-specific
ATF6(+)	activators	TRUE	fail	TF	0.39216486314904	ATF6	activators	NA	High_specificity_DNA-binding_protein	settler	Basic_domains	Basic_leucine_zipper_factors_(bZIP)	no_tissue-specific
ATF6B(+)	activators	TRUE	pass	TF	0.500813021236067	ATF6B	activators	NA	High_specificity_DNA-binding_protein	settler	Basic_domains	Basic_leucine_zipper_factors_(bZIP)	no_tissue-specific
ATF7(+)	activators	NA	fail	TF	0.366544232618917	ATF7	NA	Monomer_or_homomultimer	High_specificity_DNA-binding_protein	settler	Basic_domains	Basic_leucine_zipper_factors_(bZIP)	no_tissue-specific
BACH1(+)	activators	TRUE	pass	TF	0.541886401896616	BACH1	dual	Monomer_or_homomultimer	High_specificity_DNA-binding_protein	settler	Basic_domains	Basic_leucine_zipper_factors_(bZIP)	no_tissue-specific
BACH2(-)	repressors	TRUE	fail	CR	0.797903825902147	BACH2	dual	Monomer_or_homomultimer	High_specificity_DNA-binding_protein	settler	Basic_domains	Basic_leucine_zipper_factors_(bZIP)	NA
BACH2(+)	activators	TRUE	pass	CR	0.748533536245719	BACH2	dual	Monomer_or_homomultimer	High_specificity_DNA-binding_protein	settler	Basic_domains	Basic_leucine_zipper_factors_(bZIP)	NA
BANP(+)	activators	NA	fail	CM, CR	0.0930249184446362	NA	NA	NA	NA	NA	NA	NA	NA
BATF(-)	repressors	FALSE	fail	TF	0.407248379507307	BATF	activators	Monomer_or_homomultimer	High_specificity_DNA-binding_protein	pioneer	Basic_domains	Basic_leucine_zipper_factors_(bZIP)	NA
BATF(+)	activators	TRUE	fail	TF	0.189577546177822	BATF	activators	Monomer_or_homomultimer	High_specificity_DNA-binding_protein	pioneer	Basic_domains	Basic_leucine_zipper_factors_(bZIP)	NA
BBX(+)	activators	NA	pass	NA	0.0363897650456403	BBX	NA	Monomer_or_homomultimer	High_specificity_DNA-binding_protein	migrant	Other_all--helical_DNA-binding_domains	High-mobility_group_(HMG)_domain_factors	no_tissue-specific
BCL11A(-)	repressors	NA	pass	CR, TF	0.809948626310877	BCL11A	NA	Monomer_or_homomultimer	High_specificity_DNA-binding_protein	settler	Zinc-coordinating_DNA-binding_domains	C2H2_zinc_finger_factors	NA
BCL11A(+)	activators	NA	pass	CR, TF	0.612147672584183	BCL11A	NA	Monomer_or_homomultimer	High_specificity_DNA-binding_protein	settler	Zinc-coordinating_DNA-binding_domains	C2H2_zinc_finger_factors	NA
BCL3(-)	repressors	FALSE	fail	CR	0.708452323160984	BCL3	activators	NA	Not_a_DNA_binding_protein	migrant	Immunoglobulin_fold	Rel_homology_region_(RHR)_factors	no_tissue-specific
BCL3(+)	activators	TRUE	pass	CR	0.28658423786083	BCL3	activators	NA	Not_a_DNA_binding_protein	migrant	Immunoglobulin_fold	Rel_homology_region_(RHR)_factors	no_tissue-specific
BCL6(+)	activators	FALSE	fail	TF	0.116708497840653	BCL6	repressors	Monomer_or_homomultimer	High_specificity_DNA-binding_protein	pioneer	Zinc-coordinating_DNA-binding_domains	C2H2_zinc_finger_factors	no_tissue-specific
BCLAF1(+)	activators	NA	pass	ST, TF	0.374929923132414	NA	NA	NA	NA	NA	NA	NA	NA
BDP1(+)	activators	NA	pass	NA	0.229934411365213	NA	NA	NA	NA	NA	NA	NA	NA
BHLHE40(-)	repressors	TRUE	fail	TF	0.335852992669049	BHLHE40	repressors	NA	High_specificity_DNA-binding_protein	migrant	Basic_domains	Basic_helix-loop-helix_factors_(bHLH)	no_tissue-specific
BHLHE40(+)	activators	FALSE	fail	TF	0.449994774289814	BHLHE40	repressors	NA	High_specificity_DNA-binding_protein	migrant	Basic_domains	Basic_helix-loop-helix_factors_(bHLH)	no_tissue-specific
BHLHE41(-)	repressors	TRUE	fail	TF	0.542831194845085	BHLHE41	repressors	NA	High_specificity_DNA-binding_protein	settler	Basic_domains	Basic_helix-loop-helix_factors_(bHLH)	no_tissue-specific
BHLHE41(+)	activators	FALSE	fail	TF	0.216603186725218	BHLHE41	repressors	NA	High_specificity_DNA-binding_protein	settler	Basic_domains	Basic_helix-loop-helix_factors_(bHLH)	no_tissue-specific
BRCA1(+)	activators	NA	pass	CR, ST	0.406753112305195	NA	NA	NA	NA	NA	NA	NA	NA
BRF1(+)	activators	NA	fail	ST	0.59039162430888	NA	NA	NA	NA	NA	NA	NA	NA
BRF2(+)	activators	NA	fail	NA	0.608929078322838	NA	NA	NA	NA	NA	NA	NA	NA
CBFB(-)	repressors	NA	fail	CR	0.203093074282301	NA	NA	NA	NA	NA	NA	NA	NA
CBFB(+)	activators	NA	fail	CR	0.0601610292677684	NA	NA	NA	NA	NA	NA	NA	NA
CBX7(+)	activators	NA	pass	CM	0.0175580665332104	NA	NA	NA	NA	NA	NA	NA	NA
CD59(-)	repressors	NA	fail	NA	0.0282410758654583	NA	NA	NA	NA	NA	NA	NA	NA
CEBPA(-)	repressors	FALSE	fail	TF	0.721767029190253	CEBPA	activators	NA	High_specificity_DNA-binding_protein	migrant	Basic_domains	Basic_leucine_zipper_factors_(bZIP)	NA
CEBPA(+)	activators	TRUE	pass	TF	0.502596244541974	CEBPA	activators	NA	High_specificity_DNA-binding_protein	migrant	Basic_domains	Basic_leucine_zipper_factors_(bZIP)	NA
CEBPB(-)	repressors	NA	fail	TF	0.593288506098728	CEBPB	NA	NA	High_specificity_DNA-binding_protein	migrant	Basic_domains	Basic_leucine_zipper_factors_(bZIP)	no_tissue-specific
CEBPB(+)	activators	NA	pass	TF	0.458951142231566	CEBPB	NA	NA	High_specificity_DNA-binding_protein	migrant	Basic_domains	Basic_leucine_zipper_factors_(bZIP)	no_tissue-specific
CEBPD(-)	repressors	FALSE	fail	TF	0.150845730867276	CEBPD	activators	NA	High_specificity_DNA-binding_protein	migrant	Basic_domains	Basic_leucine_zipper_factors_(bZIP)	no_tissue-specific
CEBPD(+)	activators	TRUE	pass	TF	0.481744715652342	CEBPD	activators	NA	High_specificity_DNA-binding_protein	migrant	Basic_domains	Basic_leucine_zipper_factors_(bZIP)	no_tissue-specific
CEBPG(+)	activators	NA	fail	TF	0.432473872104093	CEBPG	NA	Monomer_or_homomultimer	High_specificity_DNA-binding_protein	migrant	Basic_domains	Basic_leucine_zipper_factors_(bZIP)	no_tissue-specific
CEBPZ(-)	repressors	NA	pass	TF	0.480735073117101	NA	NA	NA	NA	NA	NA	NA	NA
CEBPZ(+)	activators	NA	pass	TF	0.319383298044672	NA	NA	NA	NA	NA	NA	NA	NA
CENPB(+)	activators	NA	fail	NA	0.0475369547785271	NA	NA	NA	NA	NA	NA	NA	NA
CERS4(+)	activators	NA	pass	NA	0.0348899677401127	NA	NA	NA	NA	NA	NA	NA	NA
CERS5(+)	activators	NA	fail	NA	0.0545710388198383	NA	NA	NA	NA	NA	NA	NA	NA
CHD1(+)	activators	NA	pass	CM	0.215651237863321	NA	NA	NA	NA	NA	NA	NA	NA
CHD2(+)	activators	NA	pass	CM	0.391863375423196	NA	NA	NA	NA	NA	NA	NA	NA
CHURC1(-)	repressors	NA	pass	NA	0.659545597122593	NA	NA	NA	NA	NA	NA	NA	NA
CHURC1(+)	activators	NA	pass	NA	0.022895154820809	NA	NA	NA	NA	NA	NA	NA	NA
CIC(-)	repressors	NA	fail	NA	0.351203720715571	CIC	NA	Monomer_or_homomultimer	High_specificity_DNA-binding_protein	migrant	Other_all--helical_DNA-binding_domains	High-mobility_group_(HMG)_domain_factors	no_tissue-specific
CLOCK(+)	activators	TRUE	fail	TF	0.38931766314872	CLOCK	activators	NA	High_specificity_DNA-binding_protein	settler	Basic_domains	Basic_helix-loop-helix_factors_(bHLH)	no_tissue-specific
CNOT3(+)	activators	NA	fail	ST	0.175625541780308	NA	NA	NA	NA	NA	NA	NA	NA
CNOT4(-)	repressors	NA	pass	ST	0.475799170227462	CNOT4	NA	NA	Not_a_DNA_binding_protein	migrant	Zinc-coordinating_DNA-binding_domains	C3H_zinc_finger_factors	no_tissue-specific
CPSF4(+)	activators	NA	fail	ST	0.0427933407514099	NA	NA	NA	NA	NA	NA	NA	NA
CREB1(+)	activators	NA	pass	TF	0.60562385914464	CREB1	NA	Monomer_or_homomultimer	High_specificity_DNA-binding_protein	NA	Basic_domains	Basic_leucine_zipper_factors_(bZIP)	no_tissue-specific
CREB3(+)	activators	TRUE	fail	TF	0.481088767518219	CREB3	activators	Monomer_or_homomultimer	High_specificity_DNA-binding_protein	settler	Basic_domains	Basic_leucine_zipper_factors_(bZIP)	no_tissue-specific
CREB3L2(-)	repressors	FALSE	fail	TF	0.32804260242296	CREB3L2	activators	Monomer_or_homomultimer	High_specificity_DNA-binding_protein	NA	Basic_domains	Basic_leucine_zipper_factors_(bZIP)	no_tissue-specific
CREB3L2(+)	activators	TRUE	fail	TF	0.608223453379324	CREB3L2	activators	Monomer_or_homomultimer	High_specificity_DNA-binding_protein	NA	Basic_domains	Basic_leucine_zipper_factors_(bZIP)	no_tissue-specific
CREB3L4(-)	repressors	FALSE	fail	TF	0.242502297207218	CREB3L4	activators	Monomer_or_homomultimer	High_specificity_DNA-binding_protein	settler	Basic_domains	Basic_leucine_zipper_factors_(bZIP)	NA
CREB3L4(+)	activators	TRUE	fail	TF	0.335831209271688	CREB3L4	activators	Monomer_or_homomultimer	High_specificity_DNA-binding_protein	settler	Basic_domains	Basic_leucine_zipper_factors_(bZIP)	NA
CREB5(-)	repressors	FALSE	fail	TF	0.551500917726265	CREB5	activators	NA	High_specificity_DNA-binding_protein	settler	Basic_domains	Basic_leucine_zipper_factors_(bZIP)	NA
CREB5(+)	activators	TRUE	fail	TF	0.312685981678437	CREB5	activators	NA	High_specificity_DNA-binding_protein	settler	Basic_domains	Basic_leucine_zipper_factors_(bZIP)	NA
CREBL2(+)	activators	NA	fail	NA	0.281806099098813	CREBL2	NA	Monomer_or_homomultimer	High_specificity_DNA-binding_protein	settler	Basic_domains	Basic_leucine_zipper_factors_(bZIP)	no_tissue-specific
CREM(+)	activators	TRUE	fail	TF	0.496632876862857	CREM	dual	Monomer_or_homomultimer	High_specificity_DNA-binding_protein	settler	Basic_domains	Basic_leucine_zipper_factors_(bZIP)	no_tissue-specific
CTCF(-)	repressors	TRUE	pass	CM, CR, TF	0.337598117465982	CTCF	dual	Monomer_or_homomultimer	High_specificity_DNA-binding_protein	pioneer	Zinc-coordinating_DNA-binding_domains	C2H2_zinc_finger_factors	no_tissue-specific
CTCF(+)	activators	TRUE	pass	CM, CR, TF	0.472650567785174	CTCF	dual	Monomer_or_homomultimer	High_specificity_DNA-binding_protein	pioneer	Zinc-coordinating_DNA-binding_domains	C2H2_zinc_finger_factors	no_tissue-specific
CUX1(-)	repressors	NA	pass	TF	0.143830668506947	CUX1	NA	Monomer_or_homomultimer	High_specificity_DNA-binding_protein	migrant	Helix-turn-helix_domains	Homeo_domain_factors	no_tissue-specific
CUX1(+)	activators	NA	pass	TF	0.493812449450174	CUX1	NA	Monomer_or_homomultimer	High_specificity_DNA-binding_protein	migrant	Helix-turn-helix_domains	Homeo_domain_factors	no_tissue-specific
CXXC1(+)	activators	NA	pass	CM	0.0696138397910728	CXXC1	NA	Monomer_or_homomultimer	High_specificity_DNA-binding_protein	migrant	Zinc-coordinating_DNA-binding_domains	CXXC_zinc_finger_factors	no_tissue-specific
DBP(+)	activators	NA	fail	TF	0.145127935703977	DBP	NA	NA	High_specificity_DNA-binding_protein	migrant	Basic_domains	Basic_leucine_zipper_factors_(bZIP)	NA
DDIT3(-)	repressors	TRUE	fail	CR, TF	0.597536543653752	DDIT3	dual	Obligate_heteromer	High_specificity_DNA-binding_protein	migrant	Basic_domains	Basic_leucine_zipper_factors_(bZIP)	no_tissue-specific
DDIT3(+)	activators	TRUE	pass	CR, TF	0.0841674521939481	DDIT3	dual	Obligate_heteromer	High_specificity_DNA-binding_protein	migrant	Basic_domains	Basic_leucine_zipper_factors_(bZIP)	no_tissue-specific
DEAF1(+)	activators	TRUE	fail	TF	0.277606769391517	DEAF1	dual	Monomer_or_homomultimer	High_specificity_DNA-binding_protein	migrant	NA	SAND_domain_factors	no_tissue-specific
DNMT3A(+)	activators	NA	fail	CM	0.118325913248314	DNMT3A	NA	NA	Low_specificity_DNA-binding_protein	migrant	Zinc-coordinating_DNA-binding_domains	Other_C4_zinc_finger-type_factors	no_tissue-specific
E2F1(-)	repressors	FALSE	fail	TF	0.243142543864184	E2F1	activators	Monomer_or_homomultimer	High_specificity_DNA-binding_protein	pioneer	Helix-turn-helix_domains	Fork_head_/_winged_helix_factors	NA
E2F1(+)	activators	TRUE	pass	TF	0.715708895060223	E2F1	activators	Monomer_or_homomultimer	High_specificity_DNA-binding_protein	pioneer	Helix-turn-helix_domains	Fork_head_/_winged_helix_factors	NA
E2F2(-)	repressors	FALSE	fail	TF	0.420469823042447	E2F2	activators	Monomer_or_homomultimer	High_specificity_DNA-binding_protein	pioneer	Helix-turn-helix_domains	Fork_head_/_winged_helix_factors	NA
E2F2(+)	activators	TRUE	pass	TF	0.759401494616201	E2F2	activators	Monomer_or_homomultimer	High_specificity_DNA-binding_protein	pioneer	Helix-turn-helix_domains	Fork_head_/_winged_helix_factors	NA
E2F3(-)	repressors	FALSE	fail	TF	0.71203745968773	E2F3	activators	Monomer_or_homomultimer	High_specificity_DNA-binding_protein	migrant	Helix-turn-helix_domains	Fork_head_/_winged_helix_factors	NA
E2F3(+)	activators	TRUE	fail	TF	0.40474301284759	E2F3	activators	Monomer_or_homomultimer	High_specificity_DNA-binding_protein	migrant	Helix-turn-helix_domains	Fork_head_/_winged_helix_factors	NA
E2F4(+)	activators	TRUE	fail	TF	0.615599231124942	E2F4	activators	Monomer_or_homomultimer	High_specificity_DNA-binding_protein	migrant	Helix-turn-helix_domains	Fork_head_/_winged_helix_factors	no_tissue-specific
E2F5(-)	repressors	FALSE	fail	TF	0.688159610607686	E2F5	activators	Monomer_or_homomultimer	High_specificity_DNA-binding_protein	migrant	Helix-turn-helix_domains	Fork_head_/_winged_helix_factors	NA
E2F5(+)	activators	TRUE	pass	TF	0.287625847533759	E2F5	activators	Monomer_or_homomultimer	High_specificity_DNA-binding_protein	migrant	Helix-turn-helix_domains	Fork_head_/_winged_helix_factors	NA
E2F6(+)	activators	FALSE	fail	TF	0.502818746706489	E2F6	repressors	Monomer_or_homomultimer	High_specificity_DNA-binding_protein	migrant	Helix-turn-helix_domains	Fork_head_/_winged_helix_factors	no_tissue-specific
E2F7(-)	repressors	TRUE	fail	TF	0.202417667097204	E2F7	dual	Monomer_or_homomultimer	High_specificity_DNA-binding_protein	NA	Helix-turn-helix_domains	Fork_head_/_winged_helix_factors	NA
E2F7(+)	activators	TRUE	pass	TF	0.498929590394659	E2F7	dual	Monomer_or_homomultimer	High_specificity_DNA-binding_protein	NA	Helix-turn-helix_domains	Fork_head_/_winged_helix_factors	NA
E2F8(-)	repressors	TRUE	fail	TF	0.385416160796112	E2F8	dual	Monomer_or_homomultimer	High_specificity_DNA-binding_protein	migrant	Helix-turn-helix_domains	Fork_head_/_winged_helix_factors	NA
E2F8(+)	activators	TRUE	pass	TF	0.621118373879127	E2F8	dual	Monomer_or_homomultimer	High_specificity_DNA-binding_protein	migrant	Helix-turn-helix_domains	Fork_head_/_winged_helix_factors	NA
E4F1(+)	activators	TRUE	fail	TF	0.0970821275437612	E4F1	dual	Monomer_or_homomultimer	High_specificity_DNA-binding_protein	settler	Zinc-coordinating_DNA-binding_domains	C2H2_zinc_finger_factors	no_tissue-specific
EBF1(+)	activators	TRUE	pass	TF	0.617209229661925	EBF1	activators	NA	High_specificity_DNA-binding_protein	settler	Immunoglobulin_fold	Rel_homology_region_(RHR)_factors	NA
EGR1(-)	repressors	FALSE	fail	TF	0.584248510853881	EGR1	activators	Monomer_or_homomultimer	High_specificity_DNA-binding_protein	pioneer	Zinc-coordinating_DNA-binding_domains	C2H2_zinc_finger_factors	no_tissue-specific
EGR1(+)	activators	TRUE	fail	TF	0.300519598906179	EGR1	activators	Monomer_or_homomultimer	High_specificity_DNA-binding_protein	pioneer	Zinc-coordinating_DNA-binding_domains	C2H2_zinc_finger_factors	no_tissue-specific
ELF1(-)	repressors	FALSE	pass	TF	0.64364614494471	ELF1	activators	Monomer_or_homomultimer	High_specificity_DNA-binding_protein	pioneer	Helix-turn-helix_domains	Tryptophan_cluster_factors	no_tissue-specific
ELF1(+)	activators	TRUE	pass	TF	0.355500100591873	ELF1	activators	Monomer_or_homomultimer	High_specificity_DNA-binding_protein	pioneer	Helix-turn-helix_domains	Tryptophan_cluster_factors	no_tissue-specific
ELF2(-)	repressors	FALSE	pass	TF	0.218141202286022	ELF2	activators	Monomer_or_homomultimer	High_specificity_DNA-binding_protein	pioneer	Helix-turn-helix_domains	Tryptophan_cluster_factors	no_tissue-specific
ELF2(+)	activators	TRUE	pass	TF	0.541275137174922	ELF2	activators	Monomer_or_homomultimer	High_specificity_DNA-binding_protein	pioneer	Helix-turn-helix_domains	Tryptophan_cluster_factors	no_tissue-specific
ELF4(+)	activators	TRUE	fail	TF	0.543701960804358	ELF4	activators	Monomer_or_homomultimer	High_specificity_DNA-binding_protein	pioneer	Helix-turn-helix_domains	Tryptophan_cluster_factors	NA
ELK1(+)	activators	TRUE	fail	TF	0.611423373222238	ELK1	activators	Monomer_or_homomultimer	High_specificity_DNA-binding_protein	pioneer	Helix-turn-helix_domains	Tryptophan_cluster_factors	no_tissue-specific
ELK3(-)	repressors	TRUE	fail	TF	0.648241131817195	ELK3	repressors	Monomer_or_homomultimer	High_specificity_DNA-binding_protein	pioneer	Helix-turn-helix_domains	Tryptophan_cluster_factors	no_tissue-specific
ELK3(+)	activators	FALSE	pass	TF	0.658093577875206	ELK3	repressors	Monomer_or_homomultimer	High_specificity_DNA-binding_protein	pioneer	Helix-turn-helix_domains	Tryptophan_cluster_factors	no_tissue-specific
ELK4(+)	activators	TRUE	pass	TF	0.496966476176936	ELK4	dual	Monomer_or_homomultimer	High_specificity_DNA-binding_protein	pioneer	Helix-turn-helix_domains	Tryptophan_cluster_factors	no_tissue-specific
ENO1(+)	activators	NA	pass	TF	0.61159410773092	NA	NA	NA	NA	NA	NA	NA	NA
EP300(+)	activators	NA	fail	CM, CR	0.539543569571402	NA	NA	NA	NA	NA	NA	NA	NA
ERF(+)	activators	FALSE	fail	TF	0.592357666191195	ERF	repressors	Monomer_or_homomultimer	High_specificity_DNA-binding_protein	pioneer	Helix-turn-helix_domains	Tryptophan_cluster_factors	no_tissue-specific
ERG(-)	repressors	NA	fail	TF	0.695115603151878	ERG	NA	Monomer_or_homomultimer	High_specificity_DNA-binding_protein	pioneer	Helix-turn-helix_domains	Tryptophan_cluster_factors	NA
ERG(+)	activators	NA	pass	TF	0.565388903406226	ERG	NA	Monomer_or_homomultimer	High_specificity_DNA-binding_protein	pioneer	Helix-turn-helix_domains	Tryptophan_cluster_factors	NA
ESR2(-)	repressors	FALSE	fail	TF	0.155412583621931	ESR2	activators	NA	High_specificity_DNA-binding_protein	migrant	Zinc-coordinating_DNA-binding_domains	Nuclear_receptors_with_C4_zinc_fingers	NA
ESR2(+)	activators	TRUE	fail	TF	0.0264948321061532	ESR2	activators	NA	High_specificity_DNA-binding_protein	migrant	Zinc-coordinating_DNA-binding_domains	Nuclear_receptors_with_C4_zinc_fingers	NA
ESRRA(+)	activators	NA	fail	TF	0.569170326556867	ESRRA	NA	Monomer_or_homomultimer	High_specificity_DNA-binding_protein	migrant	Zinc-coordinating_DNA-binding_domains	Nuclear_receptors_with_C4_zinc_fingers	no_tissue-specific
ETS1(-)	repressors	FALSE	fail	TF	0.629317873134549	ETS1	activators	Monomer_or_homomultimer	High_specificity_DNA-binding_protein	NA	Helix-turn-helix_domains	Tryptophan_cluster_factors	no_tissue-specific
ETS1(+)	activators	TRUE	pass	TF	0.727864206468704	ETS1	activators	Monomer_or_homomultimer	High_specificity_DNA-binding_protein	NA	Helix-turn-helix_domains	Tryptophan_cluster_factors	no_tissue-specific
ETS2(-)	repressors	FALSE	fail	TF	0.703139991512189	ETS2	activators	Monomer_or_homomultimer	High_specificity_DNA-binding_protein	NA	Helix-turn-helix_domains	Tryptophan_cluster_factors	no_tissue-specific
ETS2(+)	activators	TRUE	pass	TF	0.594896959591445	ETS2	activators	Monomer_or_homomultimer	High_specificity_DNA-binding_protein	NA	Helix-turn-helix_domains	Tryptophan_cluster_factors	no_tissue-specific
ETV2(-)	repressors	NA	fail	TF	0.142647825671225	ETV2	NA	Monomer_or_homomultimer	High_specificity_DNA-binding_protein	pioneer	Helix-turn-helix_domains	Tryptophan_cluster_factors	tissue-specific
ETV2(+)	activators	NA	fail	TF	0.573943219691248	ETV2	NA	Monomer_or_homomultimer	High_specificity_DNA-binding_protein	pioneer	Helix-turn-helix_domains	Tryptophan_cluster_factors	tissue-specific
ETV3(+)	activators	FALSE	fail	CR	0.448497064559079	ETV3	repressors	Monomer_or_homomultimer	High_specificity_DNA-binding_protein	pioneer	Helix-turn-helix_domains	Tryptophan_cluster_factors	no_tissue-specific
ETV5(-)	repressors	NA	fail	TF	0.697979754352952	ETV5	NA	Monomer_or_homomultimer	High_specificity_DNA-binding_protein	pioneer	Helix-turn-helix_domains	Tryptophan_cluster_factors	NA
ETV5(+)	activators	NA	fail	TF	0.548251043020229	ETV5	NA	Monomer_or_homomultimer	High_specificity_DNA-binding_protein	pioneer	Helix-turn-helix_domains	Tryptophan_cluster_factors	NA
ETV6(-)	repressors	TRUE	fail	TF	0.730665617706795	ETV6	repressors	Monomer_or_homomultimer	High_specificity_DNA-binding_protein	pioneer	Helix-turn-helix_domains	Tryptophan_cluster_factors	no_tissue-specific
ETV6(+)	activators	FALSE	fail	TF	0.566207468904203	ETV6	repressors	Monomer_or_homomultimer	High_specificity_DNA-binding_protein	pioneer	Helix-turn-helix_domains	Tryptophan_cluster_factors	no_tissue-specific
EZH2(-)	repressors	NA	pass	CM	0.161055718319618	NA	NA	NA	NA	NA	NA	NA	NA
EZH2(+)	activators	NA	pass	CM	0.778871583643746	NA	NA	NA	NA	NA	NA	NA	NA
FHL2(+)	activators	NA	pass	CR	0.124652116536762	NA	NA	NA	NA	NA	NA	NA	NA
FLI1(+)	activators	TRUE	pass	TF	0.560369371579964	FLI1	activators	Monomer_or_homomultimer	High_specificity_DNA-binding_protein	pioneer	Helix-turn-helix_domains	Tryptophan_cluster_factors	NA
FOS(-)	repressors	NA	pass	TF	0.469207099312551	FOS	NA	NA	High_specificity_DNA-binding_protein	migrant	Basic_domains	Basic_leucine_zipper_factors_(bZIP)	no_tissue-specific
FOS(+)	activators	NA	pass	TF	0.480152265884652	FOS	NA	NA	High_specificity_DNA-binding_protein	migrant	Basic_domains	Basic_leucine_zipper_factors_(bZIP)	no_tissue-specific
FOSB(-)	repressors	NA	pass	TF	0.538176513266741	FOSB	NA	Monomer_or_homomultimer	High_specificity_DNA-binding_protein	settler	Basic_domains	Basic_leucine_zipper_factors_(bZIP)	NA
FOSB(+)	activators	NA	pass	TF	0.339339296534762	FOSB	NA	Monomer_or_homomultimer	High_specificity_DNA-binding_protein	settler	Basic_domains	Basic_leucine_zipper_factors_(bZIP)	NA
FOSL2(-)	repressors	NA	fail	TF	0.62674768470021	FOSL2	NA	Monomer_or_homomultimer	High_specificity_DNA-binding_protein	settler	Basic_domains	Basic_leucine_zipper_factors_(bZIP)	no_tissue-specific
FOSL2(+)	activators	NA	fail	TF	0.447220133672288	FOSL2	NA	Monomer_or_homomultimer	High_specificity_DNA-binding_protein	settler	Basic_domains	Basic_leucine_zipper_factors_(bZIP)	no_tissue-specific
FOXJ2(+)	activators	TRUE	fail	TF	0.259863578671442	FOXJ2	activators	Monomer_or_homomultimer	High_specificity_DNA-binding_protein	migrant	Helix-turn-helix_domains	Fork_head_/_winged_helix_factors	no_tissue-specific
FOXJ3(+)	activators	TRUE	fail	TF	0.325179372900068	FOXJ3	activators	Monomer_or_homomultimer	High_specificity_DNA-binding_protein	migrant	Helix-turn-helix_domains	Fork_head_/_winged_helix_factors	no_tissue-specific
FOXK1(-)	repressors	NA	fail	TF	0.69779154478961	FOXK1	NA	Monomer_or_homomultimer	High_specificity_DNA-binding_protein	NA	Helix-turn-helix_domains	Fork_head_/_winged_helix_factors	no_tissue-specific
FOXK1(+)	activators	NA	fail	TF	0.173212668422338	FOXK1	NA	Monomer_or_homomultimer	High_specificity_DNA-binding_protein	NA	Helix-turn-helix_domains	Fork_head_/_winged_helix_factors	no_tissue-specific
FOXK2(+)	activators	NA	fail	TF	0.0754420526308367	FOXK2	NA	Monomer_or_homomultimer	High_specificity_DNA-binding_protein	migrant	Helix-turn-helix_domains	Fork_head_/_winged_helix_factors	no_tissue-specific
FOXM1(-)	repressors	TRUE	fail	TF	0.0951445680430432	FOXM1	dual	Monomer_or_homomultimer	High_specificity_DNA-binding_protein	migrant	Helix-turn-helix_domains	Fork_head_/_winged_helix_factors	NA
FOXM1(+)	activators	TRUE	fail	TF	0.0477763315087076	FOXM1	dual	Monomer_or_homomultimer	High_specificity_DNA-binding_protein	migrant	Helix-turn-helix_domains	Fork_head_/_winged_helix_factors	NA
FOXN2(+)	activators	NA	fail	TF	0.214969435791929	FOXN2	NA	Monomer_or_homomultimer	High_specificity_DNA-binding_protein	migrant	Helix-turn-helix_domains	Fork_head_/_winged_helix_factors	no_tissue-specific
FOXN3(-)	repressors	TRUE	pass	CR	0.578153538057467	FOXN3	repressors	Monomer_or_homomultimer	High_specificity_DNA-binding_protein	migrant	Helix-turn-helix_domains	Fork_head_/_winged_helix_factors	no_tissue-specific
FOXN3(+)	activators	FALSE	pass	CR	0.22537045784796	FOXN3	repressors	Monomer_or_homomultimer	High_specificity_DNA-binding_protein	migrant	Helix-turn-helix_domains	Fork_head_/_winged_helix_factors	no_tissue-specific
FOXO1(-)	repressors	FALSE	fail	CR, TF	0.517862623764114	FOXO1	activators	Monomer_or_homomultimer	High_specificity_DNA-binding_protein	migrant	Helix-turn-helix_domains	Fork_head_/_winged_helix_factors	no_tissue-specific
FOXO1(+)	activators	TRUE	pass	CR, TF	0.601078494407075	FOXO1	activators	Monomer_or_homomultimer	High_specificity_DNA-binding_protein	migrant	Helix-turn-helix_domains	Fork_head_/_winged_helix_factors	no_tissue-specific
FOXO3(-)	repressors	FALSE	fail	TF	0.724354536567339	FOXO3	activators	Monomer_or_homomultimer	High_specificity_DNA-binding_protein	migrant	Helix-turn-helix_domains	Fork_head_/_winged_helix_factors	no_tissue-specific
FOXO3(+)	activators	TRUE	pass	TF	0.234346543414676	FOXO3	activators	Monomer_or_homomultimer	High_specificity_DNA-binding_protein	migrant	Helix-turn-helix_domains	Fork_head_/_winged_helix_factors	no_tissue-specific
FOXO4(-)	repressors	FALSE	fail	TF	0.600372416859871	FOXO4	activators	Monomer_or_homomultimer	High_specificity_DNA-binding_protein	migrant	Helix-turn-helix_domains	Fork_head_/_winged_helix_factors	no_tissue-specific
FOXO4(+)	activators	TRUE	fail	TF	0.234551168669936	FOXO4	activators	Monomer_or_homomultimer	High_specificity_DNA-binding_protein	migrant	Helix-turn-helix_domains	Fork_head_/_winged_helix_factors	no_tissue-specific
FOXP1(+)	activators	FALSE	pass	TF	0.521686259094012	FOXP1	repressors	Monomer_or_homomultimer	High_specificity_DNA-binding_protein	migrant	Helix-turn-helix_domains	Fork_head_/_winged_helix_factors	no_tissue-specific
FOXP4(-)	repressors	TRUE	fail	TF	0.157143725592787	FOXP4	repressors	Monomer_or_homomultimer	High_specificity_DNA-binding_protein	migrant	Helix-turn-helix_domains	Fork_head_/_winged_helix_factors	no_tissue-specific
FOXP4(+)	activators	FALSE	fail	TF	0.365001927701889	FOXP4	repressors	Monomer_or_homomultimer	High_specificity_DNA-binding_protein	migrant	Helix-turn-helix_domains	Fork_head_/_winged_helix_factors	no_tissue-specific
GABPA(+)	activators	NA	fail	TF	0.685184271707314	GABPA	NA	Monomer_or_homomultimer	High_specificity_DNA-binding_protein	pioneer	Helix-turn-helix_domains	Tryptophan_cluster_factors	no_tissue-specific
GABPB1(-)	repressors	NA	pass	CR	0.0613206133019079	NA	NA	NA	NA	NA	NA	NA	NA
GABPB1(+)	activators	NA	pass	CR	0.592938260952068	NA	NA	NA	NA	NA	NA	NA	NA
GATA2(-)	repressors	FALSE	fail	TF	0.480946946163757	GATA2	activators	Monomer_or_homomultimer	High_specificity_DNA-binding_protein	migrant	Zinc-coordinating_DNA-binding_domains	Other_C4_zinc_finger-type_factors	NA
GATA2(+)	activators	TRUE	pass	TF	0.600030157175833	GATA2	activators	Monomer_or_homomultimer	High_specificity_DNA-binding_protein	migrant	Zinc-coordinating_DNA-binding_domains	Other_C4_zinc_finger-type_factors	NA
GATA3(-)	repressors	FALSE	fail	TF	0.646412255120844	GATA3	activators	Monomer_or_homomultimer	High_specificity_DNA-binding_protein	migrant	Zinc-coordinating_DNA-binding_domains	Other_C4_zinc_finger-type_factors	NA
GATA3(+)	activators	TRUE	pass	TF	0.230732206229171	GATA3	activators	Monomer_or_homomultimer	High_specificity_DNA-binding_protein	migrant	Zinc-coordinating_DNA-binding_domains	Other_C4_zinc_finger-type_factors	NA
GFI1(-)	repressors	TRUE	fail	TF	0.486791051126062	GFI1	repressors	Monomer_or_homomultimer	High_specificity_DNA-binding_protein	migrant	Zinc-coordinating_DNA-binding_domains	C2H2_zinc_finger_factors	NA
GFI1(+)	activators	FALSE	pass	TF	0.236094275039547	GFI1	repressors	Monomer_or_homomultimer	High_specificity_DNA-binding_protein	migrant	Zinc-coordinating_DNA-binding_domains	C2H2_zinc_finger_factors	NA
GFI1B(-)	repressors	TRUE	fail	TF	0.456142891626593	GFI1B	dual	Monomer_or_homomultimer	High_specificity_DNA-binding_protein	migrant	Zinc-coordinating_DNA-binding_domains	C2H2_zinc_finger_factors	tissue-specific
GFI1B(+)	activators	TRUE	fail	TF	0.0863705136839394	GFI1B	dual	Monomer_or_homomultimer	High_specificity_DNA-binding_protein	migrant	Zinc-coordinating_DNA-binding_domains	C2H2_zinc_finger_factors	tissue-specific
GLI4(+)	activators	NA	pass	TF	0.0173449246126309	GLI4	NA	Monomer_or_homomultimer	High_specificity_DNA-binding_protein	pioneer	Zinc-coordinating_DNA-binding_domains	C2H2_zinc_finger_factors	no_tissue-specific
GMEB1(+)	activators	NA	fail	TF	0.222396951432572	GMEB1	NA	Monomer_or_homomultimer	High_specificity_DNA-binding_protein	migrant	NA	SAND_domain_factors	NA
GMEB2(+)	activators	NA	fail	TF	0.186330562550536	GMEB2	NA	Monomer_or_homomultimer	High_specificity_DNA-binding_protein	migrant	NA	SAND_domain_factors	no_tissue-specific
GOT1(+)	activators	NA	fail	NA	0.0699134074141112	NA	NA	NA	NA	NA	NA	NA	NA
GTF2B(+)	activators	NA	pass	ST	0.204541369282573	NA	NA	NA	NA	NA	NA	NA	NA
GTF2F1(+)	activators	NA	pass	ST	0.597464251567394	NA	NA	NA	NA	NA	NA	NA	NA
GTF3A(-)	repressors	NA	pass	NA	0.747519347133002	GTF3A	NA	Monomer_or_homomultimer	High_specificity_DNA-binding_protein	pioneer	Zinc-coordinating_DNA-binding_domains	C2H2_zinc_finger_factors	no_tissue-specific
GTF3C2(+)	activators	NA	fail	NA	0.326793304995137	NA	NA	NA	NA	NA	NA	NA	NA
HCFC1(+)	activators	NA	fail	CR	0.675868709538564	NA	NA	NA	NA	NA	NA	NA	NA
HCFC2(-)	repressors	NA	fail	CR	0.171420780351255	NA	NA	NA	NA	NA	NA	NA	NA
HCLS1(+)	activators	NA	pass	NA	0.0812700745530682	NA	NA	NA	NA	NA	NA	NA	NA
HDAC1(+)	activators	NA	pass	CM, CR	0.198957574078466	NA	NA	NA	NA	NA	NA	NA	NA
HDAC2(-)	repressors	NA	pass	CM	0.740884200035999	NA	NA	NA	NA	NA	NA	NA	NA
HDAC2(+)	activators	NA	pass	CM	0.656973663029896	NA	NA	NA	NA	NA	NA	NA	NA
HDAC6(+)	activators	NA	fail	CR, ST	0.244469330739256	NA	NA	NA	NA	NA	NA	NA	NA
HES1(-)	repressors	TRUE	fail	TF	0.502211655139156	HES1	repressors	Monomer_or_homomultimer	High_specificity_DNA-binding_protein	settler	Basic_domains	Basic_helix-loop-helix_factors_(bHLH)	no_tissue-specific
HES1(+)	activators	FALSE	pass	TF	0.334485894124605	HES1	repressors	Monomer_or_homomultimer	High_specificity_DNA-binding_protein	settler	Basic_domains	Basic_helix-loop-helix_factors_(bHLH)	no_tissue-specific
HES6(-)	repressors	NA	fail	TF	0.46653371934595	HES6	NA	Monomer_or_homomultimer	High_specificity_DNA-binding_protein	settler	Basic_domains	Basic_helix-loop-helix_factors_(bHLH)	NA
HES6(+)	activators	NA	fail	TF	0.488669039463789	HES6	NA	Monomer_or_homomultimer	High_specificity_DNA-binding_protein	settler	Basic_domains	Basic_helix-loop-helix_factors_(bHLH)	NA
HESX1(-)	repressors	NA	fail	TF	0.679065337246693	HESX1	NA	Monomer_or_homomultimer	High_specificity_DNA-binding_protein	migrant	Helix-turn-helix_domains	Homeo_domain_factors	tissue-specific
HHEX(-)	repressors	TRUE	pass	TF	0.27320179684492	HHEX	repressors	Monomer_or_homomultimer	High_specificity_DNA-binding_protein	migrant	Helix-turn-helix_domains	Homeo_domain_factors	NA
HIC2(-)	repressors	TRUE	fail	TF	0.257120482554164	HIC2	repressors	Monomer_or_homomultimer	High_specificity_DNA-binding_protein	pioneer	Zinc-coordinating_DNA-binding_domains	C2H2_zinc_finger_factors	NA
HIF1A(+)	activators	TRUE	pass	TF	0.260191660978677	HIF1A	activators	Obligate_heteromer	High_specificity_DNA-binding_protein	migrant	Basic_domains	Basic_helix-loop-helix_factors_(bHLH)	no_tissue-specific
HINFP(+)	activators	TRUE	fail	TF	0.154625244216617	HINFP	dual	Monomer_or_homomultimer	High_specificity_DNA-binding_protein	pioneer	Zinc-coordinating_DNA-binding_domains	C2H2_zinc_finger_factors	no_tissue-specific
HIST1H2BN(+)	activators	NA	fail	NA	0.429500622499554	NA	NA	NA	NA	NA	NA	NA	NA
HIVEP1(-)	repressors	NA	fail	TF	0.695017111421725	HIVEP1	NA	Monomer_or_homomultimer	High_specificity_DNA-binding_protein	pioneer	Zinc-coordinating_DNA-binding_domains	C2H2_zinc_finger_factors	NA
HIVEP2(+)	activators	NA	fail	TF	0.26481586224364	HIVEP2	NA	Monomer_or_homomultimer	High_specificity_DNA-binding_protein	pioneer	Zinc-coordinating_DNA-binding_domains	C2H2_zinc_finger_factors	no_tissue-specific
HIVEP3(+)	activators	NA	fail	CR, TF	0.271267902202016	HIVEP3	NA	Monomer_or_homomultimer	High_specificity_DNA-binding_protein	pioneer	Zinc-coordinating_DNA-binding_domains	C2H2_zinc_finger_factors	NA
HLF(-)	repressors	NA	fail	TF	0.589859461816025	HLF	NA	NA	High_specificity_DNA-binding_protein	migrant	Basic_domains	Basic_leucine_zipper_factors_(bZIP)	NA
HLF(+)	activators	NA	pass	TF	0.518163780452779	HLF	NA	NA	High_specificity_DNA-binding_protein	migrant	Basic_domains	Basic_leucine_zipper_factors_(bZIP)	NA
HMBOX1(+)	activators	FALSE	pass	TF	0.0162542612116747	HMBOX1	repressors	Monomer_or_homomultimer	High_specificity_DNA-binding_protein	migrant	Helix-turn-helix_domains	Homeo_domain_factors	no_tissue-specific
HMGA1(-)	repressors	NA	pass	TF	0.240011888862349	HMGA1	NA	Monomer_or_homomultimer	High_specificity_DNA-binding_protein	migrant	NA	A.T_hook_factors	no_tissue-specific
HMGA2(-)	repressors	NA	fail	TF	0.647918072914075	HMGA2	NA	Monomer_or_homomultimer	High_specificity_DNA-binding_protein	settler	NA	A.T_hook_factors	NA
HMGA2(+)	activators	NA	fail	TF	0.0168407347408831	HMGA2	NA	Monomer_or_homomultimer	High_specificity_DNA-binding_protein	settler	NA	A.T_hook_factors	NA
HMGB1(+)	activators	NA	pass	CM	0.71942719370278	NA	NA	NA	NA	NA	NA	NA	NA
HMGB2(-)	repressors	NA	pass	CM	0.252743771365109	NA	NA	NA	NA	NA	NA	NA	NA
HMGN3(-)	repressors	NA	pass	CM, CR	0.161518504369908	NA	NA	NA	NA	NA	NA	NA	NA
HOMEZ(+)	activators	NA	fail	TF	0.10547846972543	HOMEZ	NA	Monomer_or_homomultimer	High_specificity_DNA-binding_protein	migrant	Helix-turn-helix_domains	Homeo_domain_factors	no_tissue-specific
HOXA10(-)	repressors	NA	fail	TF	0.722003161180701	HOXA10	NA	Monomer_or_homomultimer	High_specificity_DNA-binding_protein	migrant	Helix-turn-helix_domains	Homeo_domain_factors	NA
HOXA10(+)	activators	NA	pass	TF	0.534105692878839	HOXA10	NA	Monomer_or_homomultimer	High_specificity_DNA-binding_protein	migrant	Helix-turn-helix_domains	Homeo_domain_factors	NA
HOXA3(-)	repressors	NA	fail	TF	0.595393573852475	HOXA3	NA	Monomer_or_homomultimer	High_specificity_DNA-binding_protein	migrant	Helix-turn-helix_domains	Homeo_domain_factors	NA
HOXA5(-)	repressors	NA	fail	TF	0.647739842088332	HOXA5	NA	Monomer_or_homomultimer	High_specificity_DNA-binding_protein	migrant	Helix-turn-helix_domains	Homeo_domain_factors	NA
HOXA5(+)	activators	NA	fail	TF	0.0618079902312519	HOXA5	NA	Monomer_or_homomultimer	High_specificity_DNA-binding_protein	migrant	Helix-turn-helix_domains	Homeo_domain_factors	NA
HOXA6(-)	repressors	NA	fail	TF	0.616037158582057	HOXA6	NA	Monomer_or_homomultimer	High_specificity_DNA-binding_protein	migrant	Helix-turn-helix_domains	Homeo_domain_factors	NA
HOXA6(+)	activators	NA	pass	TF	0.209827016729281	HOXA6	NA	Monomer_or_homomultimer	High_specificity_DNA-binding_protein	migrant	Helix-turn-helix_domains	Homeo_domain_factors	NA
HOXA7(-)	repressors	NA	fail	TF	0.67606555573835	HOXA7	NA	Monomer_or_homomultimer	High_specificity_DNA-binding_protein	migrant	Helix-turn-helix_domains	Homeo_domain_factors	tissue-specific
HOXA7(+)	activators	NA	pass	TF	0.550098774398604	HOXA7	NA	Monomer_or_homomultimer	High_specificity_DNA-binding_protein	migrant	Helix-turn-helix_domains	Homeo_domain_factors	tissue-specific
HOXA9(-)	repressors	NA	fail	TF	0.735087942064866	HOXA9	NA	Monomer_or_homomultimer	High_specificity_DNA-binding_protein	migrant	Helix-turn-helix_domains	Homeo_domain_factors	NA
HOXA9(+)	activators	NA	pass	TF	0.294163555700208	HOXA9	NA	Monomer_or_homomultimer	High_specificity_DNA-binding_protein	migrant	Helix-turn-helix_domains	Homeo_domain_factors	NA
HOXB2(-)	repressors	NA	fail	TF	0.632110405085392	HOXB2	NA	Monomer_or_homomultimer	High_specificity_DNA-binding_protein	migrant	Helix-turn-helix_domains	Homeo_domain_factors	NA
HOXB2(+)	activators	NA	fail	TF	0.226339823213631	HOXB2	NA	Monomer_or_homomultimer	High_specificity_DNA-binding_protein	migrant	Helix-turn-helix_domains	Homeo_domain_factors	NA
HOXB3(-)	repressors	NA	fail	TF	0.532487259069162	HOXB3	NA	Monomer_or_homomultimer	High_specificity_DNA-binding_protein	migrant	Helix-turn-helix_domains	Homeo_domain_factors	NA
HOXB3(+)	activators	NA	fail	TF	0.112520864723352	HOXB3	NA	Monomer_or_homomultimer	High_specificity_DNA-binding_protein	migrant	Helix-turn-helix_domains	Homeo_domain_factors	NA
HOXB4(-)	repressors	NA	fail	TF	0.609997321201445	HOXB4	NA	Monomer_or_homomultimer	High_specificity_DNA-binding_protein	migrant	Helix-turn-helix_domains	Homeo_domain_factors	NA
HOXB4(+)	activators	NA	fail	TF	0.246445551686507	HOXB4	NA	Monomer_or_homomultimer	High_specificity_DNA-binding_protein	migrant	Helix-turn-helix_domains	Homeo_domain_factors	NA
HOXB5(-)	repressors	NA	fail	TF	0.233713543490737	HOXB5	NA	Monomer_or_homomultimer	High_specificity_DNA-binding_protein	migrant	Helix-turn-helix_domains	Homeo_domain_factors	NA
HOXB5(+)	activators	NA	fail	TF	0.100558584586679	HOXB5	NA	Monomer_or_homomultimer	High_specificity_DNA-binding_protein	migrant	Helix-turn-helix_domains	Homeo_domain_factors	NA
HOXB6(-)	repressors	NA	fail	TF	0.487043346036773	HOXB6	NA	Monomer_or_homomultimer	High_specificity_DNA-binding_protein	migrant	Helix-turn-helix_domains	Homeo_domain_factors	NA
HSF1(+)	activators	TRUE	pass	TF	0.20965959984816	HSF1	activators	Monomer_or_homomultimer	High_specificity_DNA-binding_protein	settler	Helix-turn-helix_domains	Heat_shock_factors	no_tissue-specific
HSF2(+)	activators	TRUE	fail	TF	0.0372832639869235	HSF2	activators	Monomer_or_homomultimer	High_specificity_DNA-binding_protein	settler	Helix-turn-helix_domains	Heat_shock_factors	no_tissue-specific
HTATIP2(+)	activators	NA	fail	CR	0.220128585798139	NA	NA	NA	NA	NA	NA	NA	NA
ID1(+)	activators	FALSE	fail	CR	0.209303797726118	ID1	repressors	Obligate_heteromer	Not_a_DNA_binding_protein	settler	Basic_domains	Basic_helix-loop-helix_factors_(bHLH)	no_tissue-specific
ID2(+)	activators	FALSE	fail	CR	0.243889974674788	ID2	repressors	Obligate_heteromer	Not_a_DNA_binding_protein	settler	Basic_domains	Basic_helix-loop-helix_factors_(bHLH)	no_tissue-specific
IKZF1(+)	activators	NA	pass	TF	0.423326861976715	IKZF1	NA	NA	High_specificity_DNA-binding_protein	pioneer	Zinc-coordinating_DNA-binding_domains	C2H2_zinc_finger_factors	NA
IKZF2(-)	repressors	NA	fail	TF	0.364094812659231	IKZF2	NA	Monomer_or_homomultimer	High_specificity_DNA-binding_protein	pioneer	Zinc-coordinating_DNA-binding_domains	C2H2_zinc_finger_factors	NA
IKZF2(+)	activators	NA	fail	TF	0.771578773030446	IKZF2	NA	Monomer_or_homomultimer	High_specificity_DNA-binding_protein	pioneer	Zinc-coordinating_DNA-binding_domains	C2H2_zinc_finger_factors	NA
IRF1(-)	repressors	TRUE	pass	TF	0.432928876169421	IRF1	dual	Monomer_or_homomultimer	High_specificity_DNA-binding_protein	migrant	Helix-turn-helix_domains	Tryptophan_cluster_factors	NA
IRF1(+)	activators	TRUE	pass	TF	0.508754691511571	IRF1	dual	Monomer_or_homomultimer	High_specificity_DNA-binding_protein	migrant	Helix-turn-helix_domains	Tryptophan_cluster_factors	NA
IRF2(+)	activators	TRUE	pass	TF	0.413441295949161	IRF2	activators	Monomer_or_homomultimer	High_specificity_DNA-binding_protein	migrant	Helix-turn-helix_domains	Tryptophan_cluster_factors	no_tissue-specific
IRF3(+)	activators	TRUE	pass	TF	0.485268646477184	IRF3	activators	NA	High_specificity_DNA-binding_protein	migrant	Helix-turn-helix_domains	Tryptophan_cluster_factors	no_tissue-specific
IRF4(-)	repressors	FALSE	fail	TF	0.798311637239422	IRF4	activators	Monomer_or_homomultimer	High_specificity_DNA-binding_protein	migrant	Helix-turn-helix_domains	Tryptophan_cluster_factors	NA
IRF4(+)	activators	TRUE	pass	TF	0.79324645581811	IRF4	activators	Monomer_or_homomultimer	High_specificity_DNA-binding_protein	migrant	Helix-turn-helix_domains	Tryptophan_cluster_factors	NA
IRF5(-)	repressors	NA	fail	TF	0.594710422724514	IRF5	NA	Monomer_or_homomultimer	High_specificity_DNA-binding_protein	migrant	Helix-turn-helix_domains	Tryptophan_cluster_factors	NA
IRF5(+)	activators	NA	fail	TF	0.505535819211389	IRF5	NA	Monomer_or_homomultimer	High_specificity_DNA-binding_protein	migrant	Helix-turn-helix_domains	Tryptophan_cluster_factors	NA
IRF7(-)	repressors	FALSE	pass	TF	0.373188441271338	IRF7	activators	NA	High_specificity_DNA-binding_protein	migrant	Helix-turn-helix_domains	Tryptophan_cluster_factors	no_tissue-specific
IRF7(+)	activators	TRUE	pass	TF	0.540775657935422	IRF7	activators	NA	High_specificity_DNA-binding_protein	migrant	Helix-turn-helix_domains	Tryptophan_cluster_factors	no_tissue-specific
IRF8(-)	repressors	TRUE	fail	TF	0.369724346953783	IRF8	dual	Monomer_or_homomultimer	High_specificity_DNA-binding_protein	migrant	Helix-turn-helix_domains	Tryptophan_cluster_factors	NA
IRF8(+)	activators	TRUE	pass	TF	0.456549609266341	IRF8	dual	Monomer_or_homomultimer	High_specificity_DNA-binding_protein	migrant	Helix-turn-helix_domains	Tryptophan_cluster_factors	NA
IRF9(-)	repressors	FALSE	fail	TF	0.326128726509281	IRF9	activators	Monomer_or_homomultimer	High_specificity_DNA-binding_protein	migrant	Helix-turn-helix_domains	Tryptophan_cluster_factors	no_tissue-specific
IRF9(+)	activators	TRUE	pass	TF	0.567649034950591	IRF9	activators	Monomer_or_homomultimer	High_specificity_DNA-binding_protein	migrant	Helix-turn-helix_domains	Tryptophan_cluster_factors	no_tissue-specific
JAZF1(-)	repressors	NA	fail	CR	0.203763902999633	NA	NA	NA	NA	NA	NA	NA	NA
JDP2(-)	repressors	NA	fail	CR, TF	0.678078020435011	JDP2	NA	NA	High_specificity_DNA-binding_protein	pioneer	Basic_domains	Basic_leucine_zipper_factors_(bZIP)	no_tissue-specific
JDP2(+)	activators	NA	fail	CR, TF	0.389542651512255	JDP2	NA	NA	High_specificity_DNA-binding_protein	pioneer	Basic_domains	Basic_leucine_zipper_factors_(bZIP)	no_tissue-specific
JUN(-)	repressors	FALSE	pass	TF	0.579315272939018	JUN	activators	NA	High_specificity_DNA-binding_protein	settler	Basic_domains	Basic_leucine_zipper_factors_(bZIP)	no_tissue-specific
JUN(+)	activators	TRUE	pass	TF	0.338738486620051	JUN	activators	NA	High_specificity_DNA-binding_protein	settler	Basic_domains	Basic_leucine_zipper_factors_(bZIP)	no_tissue-specific
JUNB(-)	repressors	NA	pass	TF	0.198804194090105	JUNB	NA	NA	High_specificity_DNA-binding_protein	pioneer	Basic_domains	Basic_leucine_zipper_factors_(bZIP)	no_tissue-specific
JUNB(+)	activators	NA	pass	TF	0.461330915724642	JUNB	NA	NA	High_specificity_DNA-binding_protein	pioneer	Basic_domains	Basic_leucine_zipper_factors_(bZIP)	no_tissue-specific
JUND(-)	repressors	NA	pass	TF	0.45025523962801	JUND	NA	Monomer_or_homomultimer	High_specificity_DNA-binding_protein	settler	Basic_domains	Basic_leucine_zipper_factors_(bZIP)	no_tissue-specific
JUND(+)	activators	NA	pass	TF	0.253313010113609	JUND	NA	Monomer_or_homomultimer	High_specificity_DNA-binding_protein	settler	Basic_domains	Basic_leucine_zipper_factors_(bZIP)	no_tissue-specific
KAT2A(-)	repressors	NA	fail	CM	0.30232919574831	NA	NA	NA	NA	NA	NA	NA	NA
KDM4B(-)	repressors	NA	fail	CM	0.412718118801501	NA	NA	NA	NA	NA	NA	NA	NA
KDM4B(+)	activators	NA	pass	CM	0.182446999822065	NA	NA	NA	NA	NA	NA	NA	NA
KDM5A(+)	activators	TRUE	pass	CM, CR	0.586911197026197	KDM5A	activators	NA	Low_specificity_DNA-binding_protein	settler	Helix-turn-helix_domains	ARID_domain_factors	no_tissue-specific
KDM5B(-)	repressors	TRUE	fail	CM, CR	0.278063525358575	KDM5B	dual	Monomer_or_homomultimer	High_specificity_DNA-binding_protein	settler	Helix-turn-helix_domains	ARID_domain_factors	no_tissue-specific
KDM5B(+)	activators	TRUE	fail	CM, CR	0.388271241976107	KDM5B	dual	Monomer_or_homomultimer	High_specificity_DNA-binding_protein	settler	Helix-turn-helix_domains	ARID_domain_factors	no_tissue-specific
KLF10(-)	repressors	TRUE	fail	TF	0.490543451592412	KLF10	repressors	Monomer_or_homomultimer	High_specificity_DNA-binding_protein	pioneer	Zinc-coordinating_DNA-binding_domains	C2H2_zinc_finger_factors	no_tissue-specific
KLF10(+)	activators	FALSE	pass	TF	0.44537250573854	KLF10	repressors	Monomer_or_homomultimer	High_specificity_DNA-binding_protein	pioneer	Zinc-coordinating_DNA-binding_domains	C2H2_zinc_finger_factors	no_tissue-specific
KLF11(-)	repressors	TRUE	fail	TF	0.357900460888788	KLF11	dual	Monomer_or_homomultimer	High_specificity_DNA-binding_protein	pioneer	Zinc-coordinating_DNA-binding_domains	C2H2_zinc_finger_factors	no_tissue-specific
KLF11(+)	activators	TRUE	fail	TF	0.395855966872264	KLF11	dual	Monomer_or_homomultimer	High_specificity_DNA-binding_protein	pioneer	Zinc-coordinating_DNA-binding_domains	C2H2_zinc_finger_factors	no_tissue-specific
KLF12(+)	activators	FALSE	fail	TF	0.383891406226912	KLF12	repressors	Monomer_or_homomultimer	High_specificity_DNA-binding_protein	pioneer	Zinc-coordinating_DNA-binding_domains	C2H2_zinc_finger_factors	NA
KLF13(+)	activators	FALSE	pass	TF	0.581936640100969	KLF13	repressors	Monomer_or_homomultimer	High_specificity_DNA-binding_protein	pioneer	Zinc-coordinating_DNA-binding_domains	C2H2_zinc_finger_factors	no_tissue-specific
KLF16(+)	activators	NA	fail	TF	0.427363648082166	KLF16	NA	Monomer_or_homomultimer	High_specificity_DNA-binding_protein	pioneer	Zinc-coordinating_DNA-binding_domains	C2H2_zinc_finger_factors	no_tissue-specific
KLF2(-)	repressors	FALSE	fail	TF	0.486931949824022	KLF2	activators	Monomer_or_homomultimer	High_specificity_DNA-binding_protein	pioneer	Zinc-coordinating_DNA-binding_domains	C2H2_zinc_finger_factors	no_tissue-specific
KLF2(+)	activators	TRUE	pass	TF	0.514890397548173	KLF2	activators	Monomer_or_homomultimer	High_specificity_DNA-binding_protein	pioneer	Zinc-coordinating_DNA-binding_domains	C2H2_zinc_finger_factors	no_tissue-specific
KLF3(-)	repressors	NA	fail	TF	0.662754561292283	KLF3	NA	Monomer_or_homomultimer	High_specificity_DNA-binding_protein	pioneer	Zinc-coordinating_DNA-binding_domains	C2H2_zinc_finger_factors	no_tissue-specific
KLF3(+)	activators	NA	pass	TF	0.359002820545724	KLF3	NA	Monomer_or_homomultimer	High_specificity_DNA-binding_protein	pioneer	Zinc-coordinating_DNA-binding_domains	C2H2_zinc_finger_factors	no_tissue-specific
KLF4(-)	repressors	TRUE	fail	TF	0.364018681075948	KLF4	dual	Monomer_or_homomultimer	High_specificity_DNA-binding_protein	settler	Zinc-coordinating_DNA-binding_domains	C2H2_zinc_finger_factors	no_tissue-specific
KLF4(+)	activators	TRUE	fail	TF	0.169560322398006	KLF4	dual	Monomer_or_homomultimer	High_specificity_DNA-binding_protein	settler	Zinc-coordinating_DNA-binding_domains	C2H2_zinc_finger_factors	no_tissue-specific
KLF5(-)	repressors	FALSE	fail	TF	0.631559600260644	KLF5	activators	Monomer_or_homomultimer	High_specificity_DNA-binding_protein	pioneer	Zinc-coordinating_DNA-binding_domains	C2H2_zinc_finger_factors	NA
KLF5(+)	activators	TRUE	fail	TF	0.187379602138285	KLF5	activators	Monomer_or_homomultimer	High_specificity_DNA-binding_protein	pioneer	Zinc-coordinating_DNA-binding_domains	C2H2_zinc_finger_factors	NA
KLF6(-)	repressors	FALSE	pass	TF	0.491040539245797	KLF6	activators	Monomer_or_homomultimer	High_specificity_DNA-binding_protein	pioneer	Zinc-coordinating_DNA-binding_domains	C2H2_zinc_finger_factors	no_tissue-specific
KLF6(+)	activators	TRUE	pass	TF	0.348788048582303	KLF6	activators	Monomer_or_homomultimer	High_specificity_DNA-binding_protein	pioneer	Zinc-coordinating_DNA-binding_domains	C2H2_zinc_finger_factors	no_tissue-specific
KLF7(-)	repressors	FALSE	fail	TF	0.297216516042193	KLF7	activators	Monomer_or_homomultimer	High_specificity_DNA-binding_protein	pioneer	Zinc-coordinating_DNA-binding_domains	C2H2_zinc_finger_factors	no_tissue-specific
KLF7(+)	activators	TRUE	pass	TF	0.241191722539688	KLF7	activators	Monomer_or_homomultimer	High_specificity_DNA-binding_protein	pioneer	Zinc-coordinating_DNA-binding_domains	C2H2_zinc_finger_factors	no_tissue-specific
KLF8(+)	activators	TRUE	fail	TF	0.517530412064188	KLF8	dual	Monomer_or_homomultimer	High_specificity_DNA-binding_protein	pioneer	Zinc-coordinating_DNA-binding_domains	C2H2_zinc_finger_factors	NA
KLF9(-)	repressors	TRUE	fail	TF	0.556865409603758	KLF9	dual	Monomer_or_homomultimer	High_specificity_DNA-binding_protein	pioneer	Zinc-coordinating_DNA-binding_domains	C2H2_zinc_finger_factors	no_tissue-specific
KLF9(+)	activators	TRUE	fail	TF	0.46776283997217	KLF9	dual	Monomer_or_homomultimer	High_specificity_DNA-binding_protein	pioneer	Zinc-coordinating_DNA-binding_domains	C2H2_zinc_finger_factors	no_tissue-specific
LEF1(-)	repressors	FALSE	fail	TF	0.25492120486598	LEF1	activators	Monomer_or_homomultimer	High_specificity_DNA-binding_protein	migrant	Other_all--helical_DNA-binding_domains	High-mobility_group_(HMG)_domain_factors	NA
LEF1(+)	activators	TRUE	pass	TF	0.565966016744413	LEF1	activators	Monomer_or_homomultimer	High_specificity_DNA-binding_protein	migrant	Other_all--helical_DNA-binding_domains	High-mobility_group_(HMG)_domain_factors	NA
LMO2(-)	repressors	NA	fail	CR	0.718388136830574	NA	NA	NA	NA	NA	NA	NA	NA
LMO2(+)	activators	NA	pass	CR	0.33423310241669	NA	NA	NA	NA	NA	NA	NA	NA
LYL1(-)	repressors	NA	pass	TF	0.400359994230067	LYL1	NA	Obligate_heteromer	High_specificity_DNA-binding_protein	settler	Basic_domains	Basic_helix-loop-helix_factors_(bHLH)	NA
MAFF(-)	repressors	TRUE	fail	TF	0.423214981933029	MAFF	dual	Monomer_or_homomultimer	High_specificity_DNA-binding_protein	migrant	Basic_domains	Basic_leucine_zipper_factors_(bZIP)	NA
MAFF(+)	activators	TRUE	fail	TF	0.384225226384327	MAFF	dual	Monomer_or_homomultimer	High_specificity_DNA-binding_protein	migrant	Basic_domains	Basic_leucine_zipper_factors_(bZIP)	NA
MAFG(-)	repressors	TRUE	fail	TF	0.789952957885701	MAFG	dual	Monomer_or_homomultimer	High_specificity_DNA-binding_protein	migrant	Basic_domains	Basic_leucine_zipper_factors_(bZIP)	no_tissue-specific
MAFG(+)	activators	TRUE	fail	TF	0.233301685239089	MAFG	dual	Monomer_or_homomultimer	High_specificity_DNA-binding_protein	migrant	Basic_domains	Basic_leucine_zipper_factors_(bZIP)	no_tissue-specific
MAFK(+)	activators	TRUE	fail	TF	0.23900640289247	MAFK	dual	Monomer_or_homomultimer	High_specificity_DNA-binding_protein	migrant	Basic_domains	Basic_leucine_zipper_factors_(bZIP)	no_tissue-specific
MAX(-)	repressors	TRUE	pass	TF	0.241752813483743	MAX	dual	NA	High_specificity_DNA-binding_protein	settler	Basic_domains	Basic_helix-loop-helix_factors_(bHLH)	no_tissue-specific
MAX(+)	activators	TRUE	pass	TF	0.452926143962942	MAX	dual	NA	High_specificity_DNA-binding_protein	settler	Basic_domains	Basic_helix-loop-helix_factors_(bHLH)	no_tissue-specific
MAZ(-)	repressors	NA	pass	TF	0.42449926245033	MAZ	NA	Monomer_or_homomultimer	High_specificity_DNA-binding_protein	pioneer	Zinc-coordinating_DNA-binding_domains	C2H2_zinc_finger_factors	no_tissue-specific
MAZ(+)	activators	NA	pass	TF	0.682546065887149	MAZ	NA	Monomer_or_homomultimer	High_specificity_DNA-binding_protein	pioneer	Zinc-coordinating_DNA-binding_domains	C2H2_zinc_finger_factors	no_tissue-specific
MBD1(+)	activators	FALSE	fail	CM, CR	0.0609843324483702	MBD1	repressors	NA	Low_specificity_DNA-binding_protein	migrant	Zinc-coordinating_DNA-binding_domains	CXXC_zinc_finger_factors	no_tissue-specific
MBD2(+)	activators	NA	fail	CM, CR	0.112794025777733	NA	NA	NA	NA	NA	NA	NA	NA
MBD4(+)	activators	NA	pass	CM, CR	0.227476373656574	NA	NA	NA	NA	NA	NA	NA	NA
MBTPS2(-)	repressors	NA	fail	NA	0.121678432992313	NA	NA	NA	NA	NA	NA	NA	NA
MDM2(-)	repressors	NA	fail	CR	0.0901869850684424	NA	NA	NA	NA	NA	NA	NA	NA
MECOM(-)	repressors	NA	fail	CR, TF	0.293161646515147	MECOM	NA	Monomer_or_homomultimer	High_specificity_DNA-binding_protein	migrant	Zinc-coordinating_DNA-binding_domains	C2H2_zinc_finger_factors	NA
MECP2(+)	activators	NA	fail	CM	0.2577309475166	NA	NA	NA	NA	NA	NA	NA	NA
MEF2A(+)	activators	TRUE	pass	TF	0.223616089256678	MEF2A	activators	Monomer_or_homomultimer	High_specificity_DNA-binding_protein	migrant	NA	MADS_box_factors	no_tissue-specific
MEF2C(-)	repressors	FALSE	pass	TF	0.682583618040602	MEF2C	activators	Monomer_or_homomultimer	High_specificity_DNA-binding_protein	migrant	NA	MADS_box_factors	NA
MEF2C(+)	activators	TRUE	pass	TF	0.290050534734674	MEF2C	activators	Monomer_or_homomultimer	High_specificity_DNA-binding_protein	migrant	NA	MADS_box_factors	NA
MEF2D(+)	activators	TRUE	fail	TF	0.317038387414849	MEF2D	activators	NA	High_specificity_DNA-binding_protein	migrant	NA	MADS_box_factors	no_tissue-specific
MEIS1(-)	repressors	FALSE	fail	TF	0.607633876676525	MEIS1	activators	Monomer_or_homomultimer	High_specificity_DNA-binding_protein	migrant	Helix-turn-helix_domains	Homeo_domain_factors	NA
MEIS1(+)	activators	TRUE	pass	TF	0.334016020691126	MEIS1	activators	Monomer_or_homomultimer	High_specificity_DNA-binding_protein	migrant	Helix-turn-helix_domains	Homeo_domain_factors	NA
MESP1(+)	activators	NA	fail	TF	0.0332422463001881	MESP1	NA	Monomer_or_homomultimer	High_specificity_DNA-binding_protein	NA	Basic_domains	Basic_helix-loop-helix_factors_(bHLH)	NA
MGA(+)	activators	TRUE	fail	NA	0.153601491875798	MGA	dual	Monomer_or_homomultimer	High_specificity_DNA-binding_protein	NA	Immunoglobulin_fold	T-Box_factors	NA
MIOS(+)	activators	NA	fail	NA	0.278971866690317	NA	NA	NA	NA	NA	NA	NA	NA
MLX(+)	activators	TRUE	fail	TF	0.383365636713064	MLX	dual	NA	High_specificity_DNA-binding_protein	settler	Basic_domains	Basic_helix-loop-helix_factors_(bHLH)	no_tissue-specific
MLXIP(-)	repressors	FALSE	pass	TF	0.241471281045995	MLXIP	activators	NA	High_specificity_DNA-binding_protein	settler	Basic_domains	Basic_helix-loop-helix_factors_(bHLH)	no_tissue-specific
MLXIP(+)	activators	TRUE	pass	TF	0.113915122729179	MLXIP	activators	NA	High_specificity_DNA-binding_protein	settler	Basic_domains	Basic_helix-loop-helix_factors_(bHLH)	no_tissue-specific
MNT(+)	activators	FALSE	fail	TF	0.184330309652765	MNT	repressors	NA	High_specificity_DNA-binding_protein	settler	Basic_domains	Basic_helix-loop-helix_factors_(bHLH)	no_tissue-specific
MTA3(-)	repressors	TRUE	fail	CR	0.316403458597695	MTA3	repressors	NA	Low_specificity_DNA-binding_protein	migrant	Helix-turn-helix_domains	Tryptophan_cluster_factors	NA
MTA3(+)	activators	FALSE	fail	CR	0.375339471785275	MTA3	repressors	NA	Low_specificity_DNA-binding_protein	migrant	Helix-turn-helix_domains	Tryptophan_cluster_factors	NA
MTF1(+)	activators	TRUE	pass	TF	0.0714474900207238	MTF1	activators	Monomer_or_homomultimer	High_specificity_DNA-binding_protein	migrant	Zinc-coordinating_DNA-binding_domains	C2H2_zinc_finger_factors	no_tissue-specific
MTHFD1(+)	activators	NA	pass	NA	0.0297727400206751	NA	NA	NA	NA	NA	NA	NA	NA
MXD1(-)	repressors	TRUE	fail	TF	0.072174976428426	MXD1	repressors	Obligate_heteromer	High_specificity_DNA-binding_protein	settler	Basic_domains	Basic_helix-loop-helix_factors_(bHLH)	no_tissue-specific
MXD1(+)	activators	FALSE	fail	TF	0.383774744733912	MXD1	repressors	Obligate_heteromer	High_specificity_DNA-binding_protein	settler	Basic_domains	Basic_helix-loop-helix_factors_(bHLH)	no_tissue-specific
MXD3(-)	repressors	TRUE	pass	TF	0.504423068212087	MXD3	repressors	Obligate_heteromer	High_specificity_DNA-binding_protein	settler	Basic_domains	Basic_helix-loop-helix_factors_(bHLH)	NA
MXD4(+)	activators	NA	pass	CR	0.203123478102109	MXD4	NA	Obligate_heteromer	High_specificity_DNA-binding_protein	settler	Basic_domains	Basic_helix-loop-helix_factors_(bHLH)	no_tissue-specific
MXI1(-)	repressors	TRUE	fail	CR, TF	0.657220804007882	MXI1	repressors	Obligate_heteromer	High_specificity_DNA-binding_protein	settler	Basic_domains	Basic_helix-loop-helix_factors_(bHLH)	no_tissue-specific
MXI1(+)	activators	FALSE	fail	CR, TF	0.454252066206786	MXI1	repressors	Obligate_heteromer	High_specificity_DNA-binding_protein	settler	Basic_domains	Basic_helix-loop-helix_factors_(bHLH)	no_tissue-specific
MYB(-)	repressors	FALSE	fail	TF	0.678315049678665	MYB	activators	Monomer_or_homomultimer	High_specificity_DNA-binding_protein	settler	Helix-turn-helix_domains	Tryptophan_cluster_factors	tissue-specific
MYB(+)	activators	TRUE	pass	TF	0.392445335721906	MYB	activators	Monomer_or_homomultimer	High_specificity_DNA-binding_protein	settler	Helix-turn-helix_domains	Tryptophan_cluster_factors	tissue-specific
MYBL1(+)	activators	TRUE	fail	TF	0.249188355116879	MYBL1	activators	Monomer_or_homomultimer	High_specificity_DNA-binding_protein	settler	Helix-turn-helix_domains	Tryptophan_cluster_factors	NA
MYBL2(-)	repressors	FALSE	pass	TF	0.511167888008852	MYBL2	activators	Monomer_or_homomultimer	High_specificity_DNA-binding_protein	migrant	Helix-turn-helix_domains	Tryptophan_cluster_factors	NA
MYBL2(+)	activators	TRUE	pass	TF	0.634292331177196	MYBL2	activators	Monomer_or_homomultimer	High_specificity_DNA-binding_protein	migrant	Helix-turn-helix_domains	Tryptophan_cluster_factors	NA
MYC(-)	repressors	FALSE	fail	TF	0.720153543269036	MYC	activators	Obligate_heteromer	High_specificity_DNA-binding_protein	settler	Basic_domains	Basic_helix-loop-helix_factors_(bHLH)	no_tissue-specific
MYC(+)	activators	TRUE	pass	TF	0.478694107500013	MYC	activators	Obligate_heteromer	High_specificity_DNA-binding_protein	settler	Basic_domains	Basic_helix-loop-helix_factors_(bHLH)	no_tissue-specific
MYEF2(+)	activators	NA	fail	TF	0.0856814545344863	NA	NA	NA	NA	NA	NA	NA	NA
MYPOP(+)	activators	NA	fail	TF	0.0875026867934525	NA	NA	NA	NA	NA	NA	NA	NA
MZF1(-)	repressors	NA	fail	TF	0.32922715259697	MZF1	NA	Monomer_or_homomultimer	High_specificity_DNA-binding_protein	migrant	Zinc-coordinating_DNA-binding_domains	C2H2_zinc_finger_factors	no_tissue-specific
MZF1(+)	activators	NA	fail	TF	0.0428748825687135	MZF1	NA	Monomer_or_homomultimer	High_specificity_DNA-binding_protein	migrant	Zinc-coordinating_DNA-binding_domains	C2H2_zinc_finger_factors	no_tissue-specific
NCOR1(+)	activators	FALSE	pass	CR	0.0563799686639318	NCOR1	repressors	NA	Not_a_DNA_binding_protein	migrant	Helix-turn-helix_domains	Tryptophan_cluster_factors	no_tissue-specific
NELFE(+)	activators	NA	pass	ST	0.446212045376254	NA	NA	NA	NA	NA	NA	NA	NA
NF1(-)	repressors	NA	fail	NA	0.206535597862075	NA	NA	NA	NA	NA	NA	NA	NA
NF1(+)	activators	NA	fail	NA	0.0291111625119474	NA	NA	NA	NA	NA	NA	NA	NA
NFAT5(-)	repressors	FALSE	fail	TF	0.525963815295274	NFAT5	activators	Monomer_or_homomultimer	High_specificity_DNA-binding_protein	migrant	Immunoglobulin_fold	Rel_homology_region_(RHR)_factors	no_tissue-specific
NFAT5(+)	activators	TRUE	pass	TF	0.0393556064172809	NFAT5	activators	Monomer_or_homomultimer	High_specificity_DNA-binding_protein	migrant	Immunoglobulin_fold	Rel_homology_region_(RHR)_factors	no_tissue-specific
NFATC1(+)	activators	TRUE	fail	TF	0.152150065939056	NFATC1	activators	Monomer_or_homomultimer	High_specificity_DNA-binding_protein	migrant	Immunoglobulin_fold	Rel_homology_region_(RHR)_factors	NA
NFATC2(-)	repressors	FALSE	fail	TF	0.346664736724371	NFATC2	activators	Monomer_or_homomultimer	High_specificity_DNA-binding_protein	migrant	Immunoglobulin_fold	Rel_homology_region_(RHR)_factors	NA
NFATC2(+)	activators	TRUE	fail	TF	0.0993359721452762	NFATC2	activators	Monomer_or_homomultimer	High_specificity_DNA-binding_protein	migrant	Immunoglobulin_fold	Rel_homology_region_(RHR)_factors	NA
NFATC3(+)	activators	TRUE	pass	TF	0.0257489840330595	NFATC3	activators	Monomer_or_homomultimer	High_specificity_DNA-binding_protein	migrant	Immunoglobulin_fold	Rel_homology_region_(RHR)_factors	NA
NFATC4(-)	repressors	NA	fail	TF	0.348923358276399	NFATC4	NA	Monomer_or_homomultimer	High_specificity_DNA-binding_protein	migrant	Immunoglobulin_fold	Rel_homology_region_(RHR)_factors	NA
NFATC4(+)	activators	NA	fail	TF	0.0238323316529431	NFATC4	NA	Monomer_or_homomultimer	High_specificity_DNA-binding_protein	migrant	Immunoglobulin_fold	Rel_homology_region_(RHR)_factors	NA
NFE2(-)	repressors	NA	fail	TF	0.298795668154139	NFE2	NA	NA	High_specificity_DNA-binding_protein	NA	Basic_domains	Basic_leucine_zipper_factors_(bZIP)	NA
NFE2(+)	activators	NA	pass	TF	0.65327774060912	NFE2	NA	NA	High_specificity_DNA-binding_protein	NA	Basic_domains	Basic_leucine_zipper_factors_(bZIP)	NA
NFE2L1(+)	activators	TRUE	fail	TF	0.228890535499533	NFE2L1	activators	Obligate_heteromer	High_specificity_DNA-binding_protein	pioneer	Basic_domains	Basic_leucine_zipper_factors_(bZIP)	no_tissue-specific
NFE2L2(-)	repressors	FALSE	pass	TF	0.735611880059233	NFE2L2	activators	Obligate_heteromer	High_specificity_DNA-binding_protein	migrant	Basic_domains	Basic_leucine_zipper_factors_(bZIP)	no_tissue-specific
NFE2L2(+)	activators	TRUE	pass	TF	0.151444917765362	NFE2L2	activators	Obligate_heteromer	High_specificity_DNA-binding_protein	migrant	Basic_domains	Basic_leucine_zipper_factors_(bZIP)	no_tissue-specific
NFE2L3(-)	repressors	FALSE	fail	TF	0.505112017203026	NFE2L3	activators	Obligate_heteromer	High_specificity_DNA-binding_protein	settler	Basic_domains	Basic_leucine_zipper_factors_(bZIP)	NA
NFE2L3(+)	activators	TRUE	fail	TF	0.173643778256392	NFE2L3	activators	Obligate_heteromer	High_specificity_DNA-binding_protein	settler	Basic_domains	Basic_leucine_zipper_factors_(bZIP)	NA
NFIA(-)	repressors	FALSE	fail	TF	0.560938920979646	NFIA	activators	Monomer_or_homomultimer	High_specificity_DNA-binding_protein	NA	NA	SMAD/NF-1_DNA-binding_domain_factors	no_tissue-specific
NFIA(+)	activators	TRUE	pass	TF	0.367933330011257	NFIA	activators	Monomer_or_homomultimer	High_specificity_DNA-binding_protein	NA	NA	SMAD/NF-1_DNA-binding_domain_factors	no_tissue-specific
NFIB(-)	repressors	FALSE	fail	TF	0.259163629981782	NFIB	activators	Monomer_or_homomultimer	High_specificity_DNA-binding_protein	NA	NA	SMAD/NF-1_DNA-binding_domain_factors	no_tissue-specific
NFIB(+)	activators	TRUE	fail	TF	0.0957540500554453	NFIB	activators	Monomer_or_homomultimer	High_specificity_DNA-binding_protein	NA	NA	SMAD/NF-1_DNA-binding_domain_factors	no_tissue-specific
NFIC(-)	repressors	FALSE	fail	TF	0.650855223513048	NFIC	activators	Monomer_or_homomultimer	High_specificity_DNA-binding_protein	NA	NA	SMAD/NF-1_DNA-binding_domain_factors	no_tissue-specific
NFIL3(-)	repressors	TRUE	fail	TF	0.592335712199603	NFIL3	dual	Monomer_or_homomultimer	High_specificity_DNA-binding_protein	migrant	Basic_domains	Basic_leucine_zipper_factors_(bZIP)	no_tissue-specific
NFIL3(+)	activators	TRUE	fail	TF	0.167486503309721	NFIL3	dual	Monomer_or_homomultimer	High_specificity_DNA-binding_protein	migrant	Basic_domains	Basic_leucine_zipper_factors_(bZIP)	no_tissue-specific
NFKB1(+)	activators	TRUE	pass	TF	0.130319545053897	NFKB1	activators	Monomer_or_homomultimer	High_specificity_DNA-binding_protein	migrant	Immunoglobulin_fold	Rel_homology_region_(RHR)_factors	no_tissue-specific
NFKB2(-)	repressors	TRUE	fail	TF	0.301880631938956	NFKB2	repressors	Monomer_or_homomultimer	High_specificity_DNA-binding_protein	migrant	Immunoglobulin_fold	Rel_homology_region_(RHR)_factors	no_tissue-specific
NFKB2(+)	activators	FALSE	pass	TF	0.570270211783567	NFKB2	repressors	Monomer_or_homomultimer	High_specificity_DNA-binding_protein	migrant	Immunoglobulin_fold	Rel_homology_region_(RHR)_factors	no_tissue-specific
NFYA(+)	activators	TRUE	fail	TF	0.48620080937304	NFYA	dual	Obligate_heteromer	High_specificity_DNA-binding_protein	pioneer	Other_all--helical_DNA-binding_domains	Heteromeric_CCAAT-binding_factors	no_tissue-specific
NFYB(+)	activators	TRUE	pass	TF	0.421930413220131	NFYB	dual	Obligate_heteromer	High_specificity_DNA-binding_protein	pioneer	Other_all--helical_DNA-binding_domains	Heteromeric_CCAAT-binding_factors	no_tissue-specific
NFYC(+)	activators	TRUE	pass	CR, TF	0.340918000141635	NFYC	dual	Obligate_heteromer	High_specificity_DNA-binding_protein	pioneer	Other_all--helical_DNA-binding_domains	Heteromeric_CCAAT-binding_factors	no_tissue-specific
NKX2-3(-)	repressors	NA	fail	TF	0.278219172925756	NKX2-3	NA	Monomer_or_homomultimer	High_specificity_DNA-binding_protein	migrant	Helix-turn-helix_domains	Homeo_domain_factors	NA
NKX3-1(-)	repressors	TRUE	fail	TF	0.164311654712186	NKX3-1	repressors	Monomer_or_homomultimer	High_specificity_DNA-binding_protein	migrant	Helix-turn-helix_domains	Homeo_domain_factors	NA
NKX3-1(+)	activators	FALSE	fail	TF	0.116416091357077	NKX3-1	repressors	Monomer_or_homomultimer	High_specificity_DNA-binding_protein	migrant	Helix-turn-helix_domains	Homeo_domain_factors	NA
NME1(-)	repressors	NA	pass	NA	0.444484839382462	NA	NA	NA	NA	NA	NA	NA	NA
NMI(-)	repressors	NA	fail	CR	0.541215408105506	NA	NA	NA	NA	NA	NA	NA	NA
NMRAL1(-)	repressors	NA	fail	CR	0.554008779443449	NA	NA	NA	NA	NA	NA	NA	NA
NPDC1(-)	repressors	NA	fail	NA	0.530849719969791	NA	NA	NA	NA	NA	NA	NA	NA
NPDC1(+)	activators	NA	pass	NA	0.499467014218044	NA	NA	NA	NA	NA	NA	NA	NA
NR1D1(+)	activators	NA	fail	TF	0.10331983334183	NR1D1	NA	Monomer_or_homomultimer	High_specificity_DNA-binding_protein	migrant	Zinc-coordinating_DNA-binding_domains	Nuclear_receptors_with_C4_zinc_fingers	no_tissue-specific
NR1D2(-)	repressors	NA	fail	TF	0.220323903827393	NR1D2	NA	Monomer_or_homomultimer	High_specificity_DNA-binding_protein	migrant	Zinc-coordinating_DNA-binding_domains	Nuclear_receptors_with_C4_zinc_fingers	no_tissue-specific
NR1D2(+)	activators	NA	fail	TF	0.0431464762704205	NR1D2	NA	Monomer_or_homomultimer	High_specificity_DNA-binding_protein	migrant	Zinc-coordinating_DNA-binding_domains	Nuclear_receptors_with_C4_zinc_fingers	no_tissue-specific
NR1H2(-)	repressors	FALSE	pass	CR, TF	0.623346396560011	NR1H2	activators	Obligate_heteromer	High_specificity_DNA-binding_protein	migrant	Zinc-coordinating_DNA-binding_domains	Nuclear_receptors_with_C4_zinc_fingers	no_tissue-specific
NR1H2(+)	activators	TRUE	pass	CR, TF	0.0588091277112453	NR1H2	activators	Obligate_heteromer	High_specificity_DNA-binding_protein	migrant	Zinc-coordinating_DNA-binding_domains	Nuclear_receptors_with_C4_zinc_fingers	no_tissue-specific
NR1H3(-)	repressors	FALSE	fail	CR, TF	0.635190135764329	NR1H3	activators	Obligate_heteromer	High_specificity_DNA-binding_protein	migrant	Zinc-coordinating_DNA-binding_domains	Nuclear_receptors_with_C4_zinc_fingers	no_tissue-specific
NR1H3(+)	activators	TRUE	fail	CR, TF	0.105618257242944	NR1H3	activators	Obligate_heteromer	High_specificity_DNA-binding_protein	migrant	Zinc-coordinating_DNA-binding_domains	Nuclear_receptors_with_C4_zinc_fingers	no_tissue-specific
NR2C1(+)	activators	FALSE	fail	TF	0.0480656822178575	NR2C1	repressors	NA	High_specificity_DNA-binding_protein	migrant	Zinc-coordinating_DNA-binding_domains	Nuclear_receptors_with_C4_zinc_fingers	no_tissue-specific
NR2C2(+)	activators	TRUE	fail	TF	0.603821586551366	NR2C2	activators	NA	High_specificity_DNA-binding_protein	migrant	Zinc-coordinating_DNA-binding_domains	Nuclear_receptors_with_C4_zinc_fingers	no_tissue-specific
NR2F6(+)	activators	FALSE	fail	CR, TF	0.436660558908551	NR2F6	repressors	NA	High_specificity_DNA-binding_protein	migrant	Zinc-coordinating_DNA-binding_domains	Nuclear_receptors_with_C4_zinc_fingers	no_tissue-specific
NR3C1(-)	repressors	TRUE	pass	TF	0.418400112877603	NR3C1	dual	NA	High_specificity_DNA-binding_protein	migrant	Zinc-coordinating_DNA-binding_domains	Nuclear_receptors_with_C4_zinc_fingers	no_tissue-specific
NR3C1(+)	activators	TRUE	pass	TF	0.538427106773794	NR3C1	dual	NA	High_specificity_DNA-binding_protein	migrant	Zinc-coordinating_DNA-binding_domains	Nuclear_receptors_with_C4_zinc_fingers	no_tissue-specific
NR4A1(+)	activators	NA	fail	TF	0.155940210699029	NR4A1	NA	Monomer_or_homomultimer	High_specificity_DNA-binding_protein	migrant	Zinc-coordinating_DNA-binding_domains	Nuclear_receptors_with_C4_zinc_fingers	no_tissue-specific
NR4A2(-)	repressors	NA	fail	TF	0.415808658225073	NR4A2	NA	Monomer_or_homomultimer	High_specificity_DNA-binding_protein	migrant	Zinc-coordinating_DNA-binding_domains	Nuclear_receptors_with_C4_zinc_fingers	NA
NR6A1(-)	repressors	NA	fail	TF	0.657919335141968	NR6A1	NA	Monomer_or_homomultimer	High_specificity_DNA-binding_protein	NA	Zinc-coordinating_DNA-binding_domains	Nuclear_receptors_with_C4_zinc_fingers	NA
NR6A1(+)	activators	NA	pass	TF	0.224538618779103	NR6A1	NA	Monomer_or_homomultimer	High_specificity_DNA-binding_protein	NA	Zinc-coordinating_DNA-binding_domains	Nuclear_receptors_with_C4_zinc_fingers	NA
NRF1(+)	activators	TRUE	fail	TF	0.546554244804189	NRF1	activators	Monomer_or_homomultimer	High_specificity_DNA-binding_protein	settler	Yet_undefined_DNA-binding_domains	Uncharacterized	no_tissue-specific
NRL(+)	activators	TRUE	fail	TF	0.0928845709232883	NRL	activators	Monomer_or_homomultimer	High_specificity_DNA-binding_protein	migrant	Basic_domains	Basic_leucine_zipper_factors_(bZIP)	tissue-specific
NUAK2(-)	repressors	NA	fail	NA	0.0837775878911981	NA	NA	NA	NA	NA	NA	NA	NA
PATZ1(-)	repressors	TRUE	fail	TF	0.0882970049455284	PATZ1	repressors	Monomer_or_homomultimer	High_specificity_DNA-binding_protein	pioneer	Zinc-coordinating_DNA-binding_domains	C2H2_zinc_finger_factors	no_tissue-specific
PATZ1(+)	activators	FALSE	fail	TF	0.177887410006505	PATZ1	repressors	Monomer_or_homomultimer	High_specificity_DNA-binding_protein	pioneer	Zinc-coordinating_DNA-binding_domains	C2H2_zinc_finger_factors	no_tissue-specific
PAX5(-)	repressors	NA	fail	TF	0.759640287024018	PAX5	NA	Monomer_or_homomultimer	High_specificity_DNA-binding_protein	settler	Helix-turn-helix_domains	Paired_box_factors	tissue-specific
PAX5(+)	activators	NA	pass	TF	0.700616113083136	PAX5	NA	Monomer_or_homomultimer	High_specificity_DNA-binding_protein	settler	Helix-turn-helix_domains	Paired_box_factors	tissue-specific
PAX8(-)	repressors	NA	fail	TF	0.728584790587821	PAX8	NA	Monomer_or_homomultimer	High_specificity_DNA-binding_protein	migrant	Helix-turn-helix_domains	Paired_box_factors	NA
PAX8(+)	activators	NA	fail	TF	0.1272115537323	PAX8	NA	Monomer_or_homomultimer	High_specificity_DNA-binding_protein	migrant	Helix-turn-helix_domains	Paired_box_factors	NA
PBX1(-)	repressors	TRUE	fail	TF	0.658999702235576	PBX1	dual	NA	High_specificity_DNA-binding_protein	migrant	Helix-turn-helix_domains	Homeo_domain_factors	NA
PBX1(+)	activators	TRUE	pass	TF	0.355044118226227	PBX1	dual	NA	High_specificity_DNA-binding_protein	migrant	Helix-turn-helix_domains	Homeo_domain_factors	NA
PBX3(+)	activators	TRUE	fail	TF	0.338004081645362	PBX3	activators	Monomer_or_homomultimer	High_specificity_DNA-binding_protein	migrant	Helix-turn-helix_domains	Homeo_domain_factors	no_tissue-specific
PCK2(+)	activators	NA	fail	NA	0.126027741742152	NA	NA	NA	NA	NA	NA	NA	NA
PHF8(+)	activators	NA	fail	NA	0.619505037644098	NA	NA	NA	NA	NA	NA	NA	NA
PKNOX1(-)	repressors	NA	fail	TF	0.0246575356736338	PKNOX1	NA	Monomer_or_homomultimer	High_specificity_DNA-binding_protein	migrant	Helix-turn-helix_domains	Homeo_domain_factors	no_tissue-specific
PKNOX1(+)	activators	NA	fail	TF	0.146352144279212	PKNOX1	NA	Monomer_or_homomultimer	High_specificity_DNA-binding_protein	migrant	Helix-turn-helix_domains	Homeo_domain_factors	no_tissue-specific
PLAGL1(-)	repressors	NA	fail	CR, TF	0.474408880130475	PLAGL1	NA	Monomer_or_homomultimer	High_specificity_DNA-binding_protein	pioneer	Zinc-coordinating_DNA-binding_domains	C2H2_zinc_finger_factors	NA
PLAGL1(+)	activators	NA	fail	CR, TF	0.0173616803006241	PLAGL1	NA	Monomer_or_homomultimer	High_specificity_DNA-binding_protein	pioneer	Zinc-coordinating_DNA-binding_domains	C2H2_zinc_finger_factors	NA
PML(+)	activators	NA	fail	CR, ST	0.626352048567416	NA	NA	NA	NA	NA	NA	NA	NA
POLD2(-)	repressors	NA	fail	NA	0.51096657625351	NA	NA	NA	NA	NA	NA	NA	NA
POLE3(+)	activators	NA	pass	ST	0.462425447297685	NA	NA	NA	NA	NA	NA	NA	NA
POLE4(+)	activators	NA	pass	ST	0.101350246977893	NA	NA	NA	NA	NA	NA	NA	NA
POLR2A(+)	activators	NA	pass	ST	0.689495183978608	NA	NA	NA	NA	NA	NA	NA	NA
POLR3A(+)	activators	NA	fail	NA	0.332983646758991	NA	NA	NA	NA	NA	NA	NA	NA
POLR3G(+)	activators	NA	fail	NA	0.366919016891309	NA	NA	NA	NA	NA	NA	NA	NA
POU2AF1(+)	activators	NA	pass	CR	0.629546844915569	NA	NA	NA	NA	NA	NA	NA	NA
POU2F1(-)	repressors	NA	pass	TF	0.199530257941375	POU2F1	NA	Monomer_or_homomultimer	High_specificity_DNA-binding_protein	migrant	Helix-turn-helix_domains	Homeo_domain_factors	NA
POU2F1(+)	activators	NA	pass	TF	0.238594260617942	POU2F1	NA	Monomer_or_homomultimer	High_specificity_DNA-binding_protein	migrant	Helix-turn-helix_domains	Homeo_domain_factors	NA
POU2F2(-)	repressors	NA	fail	TF	0.352056307353203	POU2F2	NA	Monomer_or_homomultimer	High_specificity_DNA-binding_protein	migrant	Helix-turn-helix_domains	Homeo_domain_factors	NA
POU2F2(+)	activators	NA	pass	TF	0.606063224941694	POU2F2	NA	Monomer_or_homomultimer	High_specificity_DNA-binding_protein	migrant	Helix-turn-helix_domains	Homeo_domain_factors	NA
POU4F1(+)	activators	NA	fail	TF	0.369641666587121	POU4F1	NA	Monomer_or_homomultimer	High_specificity_DNA-binding_protein	migrant	Helix-turn-helix_domains	Homeo_domain_factors	NA
PPARA(+)	activators	TRUE	fail	TF	0.162202067572104	PPARA	activators	NA	High_specificity_DNA-binding_protein	migrant	Zinc-coordinating_DNA-binding_domains	Nuclear_receptors_with_C4_zinc_fingers	no_tissue-specific
PPARD(-)	repressors	FALSE	fail	TF	0.102132241901593	PPARD	activators	NA	High_specificity_DNA-binding_protein	migrant	Zinc-coordinating_DNA-binding_domains	Nuclear_receptors_with_C4_zinc_fingers	no_tissue-specific
PPARD(+)	activators	TRUE	fail	TF	0.194914790766073	PPARD	activators	NA	High_specificity_DNA-binding_protein	migrant	Zinc-coordinating_DNA-binding_domains	Nuclear_receptors_with_C4_zinc_fingers	no_tissue-specific
PQBP1(-)	repressors	NA	pass	CR, ST	0.0385627665164812	NA	NA	NA	NA	NA	NA	NA	NA
PRDM1(-)	repressors	NA	fail	TF	0.367979535929395	PRDM1	NA	Monomer_or_homomultimer	High_specificity_DNA-binding_protein	pioneer	Zinc-coordinating_DNA-binding_domains	C2H2_zinc_finger_factors	NA
PRDM1(+)	activators	NA	fail	TF	0.327938654251891	PRDM1	NA	Monomer_or_homomultimer	High_specificity_DNA-binding_protein	pioneer	Zinc-coordinating_DNA-binding_domains	C2H2_zinc_finger_factors	NA
PRDM15(+)	activators	NA	fail	NA	0.116939653398154	PRDM15	NA	Monomer_or_homomultimer	High_specificity_DNA-binding_protein	NA	Zinc-coordinating_DNA-binding_domains	C2H2_zinc_finger_factors	NA
PRKAA1(-)	repressors	NA	pass	NA	0.301530300495358	NA	NA	NA	NA	NA	NA	NA	NA
PRKAA1(+)	activators	NA	pass	NA	0.0225792345546351	NA	NA	NA	NA	NA	NA	NA	NA
PSMD12(-)	repressors	NA	pass	NA	0.10155277065345	NA	NA	NA	NA	NA	NA	NA	NA
PSMD12(+)	activators	NA	pass	NA	0.0822245738811904	NA	NA	NA	NA	NA	NA	NA	NA
RAD21(-)	repressors	NA	pass	NA	0.0408617365133337	NA	NA	NA	NA	NA	NA	NA	NA
RAD21(+)	activators	NA	pass	NA	0.53983436629774	NA	NA	NA	NA	NA	NA	NA	NA
RARA(-)	repressors	TRUE	fail	TF	0.371727575003968	RARA	dual	NA	High_specificity_DNA-binding_protein	migrant	Zinc-coordinating_DNA-binding_domains	Nuclear_receptors_with_C4_zinc_fingers	no_tissue-specific
RARA(+)	activators	TRUE	fail	TF	0.568832626324111	RARA	dual	NA	High_specificity_DNA-binding_protein	migrant	Zinc-coordinating_DNA-binding_domains	Nuclear_receptors_with_C4_zinc_fingers	no_tissue-specific
RB1(+)	activators	NA	pass	CR	0.487272764620818	NA	NA	NA	NA	NA	NA	NA	NA
RBBP5(+)	activators	NA	fail	CM	0.362063076187357	NA	NA	NA	NA	NA	NA	NA	NA
RBPJ(-)	repressors	TRUE	pass	TF	0.381597758590313	RBPJ	dual	Monomer_or_homomultimer	High_specificity_DNA-binding_protein	migrant	Immunoglobulin_fold	Rel_homology_region_(RHR)_factors	no_tissue-specific
RBPJ(+)	activators	TRUE	pass	TF	0.167300966933755	RBPJ	dual	Monomer_or_homomultimer	High_specificity_DNA-binding_protein	migrant	Immunoglobulin_fold	Rel_homology_region_(RHR)_factors	no_tissue-specific
RCOR1(+)	activators	FALSE	fail	CM, CR	0.480992233941218	RCOR1	repressors	NA	Not_a_DNA_binding_protein	NA	Helix-turn-helix_domains	Tryptophan_cluster_factors	no_tissue-specific
REL(-)	repressors	FALSE	pass	TF	0.582560129882013	REL	activators	Monomer_or_homomultimer	High_specificity_DNA-binding_protein	migrant	Immunoglobulin_fold	Rel_homology_region_(RHR)_factors	tissue-specific
REL(+)	activators	TRUE	pass	TF	0.45491022137105	REL	activators	Monomer_or_homomultimer	High_specificity_DNA-binding_protein	migrant	Immunoglobulin_fold	Rel_homology_region_(RHR)_factors	tissue-specific
RELA(+)	activators	TRUE	fail	TF	0.500251599920728	RELA	activators	Monomer_or_homomultimer	High_specificity_DNA-binding_protein	migrant	Immunoglobulin_fold	Rel_homology_region_(RHR)_factors	no_tissue-specific
RELB(-)	repressors	NA	fail	TF	0.647605495589473	RELB	NA	Obligate_heteromer	High_specificity_DNA-binding_protein	migrant	Immunoglobulin_fold	Rel_homology_region_(RHR)_factors	no_tissue-specific
RELB(+)	activators	NA	pass	TF	0.58799696414784	RELB	NA	Obligate_heteromer	High_specificity_DNA-binding_protein	migrant	Immunoglobulin_fold	Rel_homology_region_(RHR)_factors	no_tissue-specific
REST(-)	repressors	TRUE	pass	TF	0.250326534659155	REST	repressors	Monomer_or_homomultimer	High_specificity_DNA-binding_protein	settler	Zinc-coordinating_DNA-binding_domains	C2H2_zinc_finger_factors	NA
REST(+)	activators	FALSE	pass	TF	0.343349814552553	REST	repressors	Monomer_or_homomultimer	High_specificity_DNA-binding_protein	settler	Zinc-coordinating_DNA-binding_domains	C2H2_zinc_finger_factors	NA
RFX1(+)	activators	NA	fail	TF	0.114791466479735	RFX1	NA	Monomer_or_homomultimer	High_specificity_DNA-binding_protein	settler	Helix-turn-helix_domains	Fork_head_/_winged_helix_factors	no_tissue-specific
RFX2(+)	activators	TRUE	fail	TF	0.131352169091561	RFX2	activators	Monomer_or_homomultimer	High_specificity_DNA-binding_protein	migrant	Helix-turn-helix_domains	Fork_head_/_winged_helix_factors	NA
RFX3(+)	activators	FALSE	fail	TF	0.152167100791764	RFX3	repressors	Monomer_or_homomultimer	High_specificity_DNA-binding_protein	migrant	Helix-turn-helix_domains	Fork_head_/_winged_helix_factors	NA
RFX5(+)	activators	TRUE	pass	TF	0.567833186184943	RFX5	activators	Monomer_or_homomultimer	High_specificity_DNA-binding_protein	migrant	Helix-turn-helix_domains	Fork_head_/_winged_helix_factors	no_tissue-specific
RFX7(+)	activators	NA	fail	TF	0.0351196454077634	RFX7	NA	Monomer_or_homomultimer	High_specificity_DNA-binding_protein	settler	Helix-turn-helix_domains	Fork_head_/_winged_helix_factors	NA
RFXANK(-)	repressors	FALSE	pass	CR	0.123191139624816	RFXANK	activators	NA	Not_a_DNA_binding_protein	migrant	Yet_undefined_DNA-binding_domains	Uncharacterized	no_tissue-specific
RFXAP(+)	activators	NA	fail	CR	0.090207059080906	RFXAP	NA	NA	Not_a_DNA_binding_protein	settler	Yet_undefined_DNA-binding_domains	Uncharacterized	no_tissue-specific
RORA(-)	repressors	NA	fail	TF	0.129360300734622	RORA	NA	Monomer_or_homomultimer	High_specificity_DNA-binding_protein	migrant	Zinc-coordinating_DNA-binding_domains	Nuclear_receptors_with_C4_zinc_fingers	no_tissue-specific
RORA(+)	activators	NA	pass	TF	0.102843218262499	RORA	NA	Monomer_or_homomultimer	High_specificity_DNA-binding_protein	migrant	Zinc-coordinating_DNA-binding_domains	Nuclear_receptors_with_C4_zinc_fingers	no_tissue-specific
RREB1(-)	repressors	NA	fail	TF	0.407467591584	RREB1	NA	Monomer_or_homomultimer	High_specificity_DNA-binding_protein	migrant	Zinc-coordinating_DNA-binding_domains	C2H2_zinc_finger_factors	no_tissue-specific
RREB1(+)	activators	NA	fail	TF	0.237320874784333	RREB1	NA	Monomer_or_homomultimer	High_specificity_DNA-binding_protein	migrant	Zinc-coordinating_DNA-binding_domains	C2H2_zinc_finger_factors	no_tissue-specific
RUNX1(-)	repressors	FALSE	pass	TF	0.497597489596394	RUNX1	activators	NA	High_specificity_DNA-binding_protein	migrant	Immunoglobulin_fold	Runt_domain_factors	NA
RUNX1(+)	activators	TRUE	pass	TF	0.565641672242855	RUNX1	activators	NA	High_specificity_DNA-binding_protein	migrant	Immunoglobulin_fold	Runt_domain_factors	NA
RUNX2(-)	repressors	FALSE	fail	TF	0.749993997599627	RUNX2	activators	Monomer_or_homomultimer	High_specificity_DNA-binding_protein	migrant	Immunoglobulin_fold	Runt_domain_factors	NA
RUNX2(+)	activators	TRUE	pass	TF	0.381591173757606	RUNX2	activators	Monomer_or_homomultimer	High_specificity_DNA-binding_protein	migrant	Immunoglobulin_fold	Runt_domain_factors	NA
RUNX3(-)	repressors	NA	fail	TF	0.722771049962614	RUNX3	NA	Monomer_or_homomultimer	High_specificity_DNA-binding_protein	migrant	Immunoglobulin_fold	Runt_domain_factors	NA
RUNX3(+)	activators	NA	pass	TF	0.283248790769097	RUNX3	NA	Monomer_or_homomultimer	High_specificity_DNA-binding_protein	migrant	Immunoglobulin_fold	Runt_domain_factors	NA
RXRA(-)	repressors	TRUE	fail	TF	0.740702946549344	RXRA	dual	NA	High_specificity_DNA-binding_protein	migrant	Zinc-coordinating_DNA-binding_domains	Nuclear_receptors_with_C4_zinc_fingers	no_tissue-specific
RXRA(+)	activators	TRUE	fail	TF	0.296134535244591	RXRA	dual	NA	High_specificity_DNA-binding_protein	migrant	Zinc-coordinating_DNA-binding_domains	Nuclear_receptors_with_C4_zinc_fingers	no_tissue-specific
RXRB(-)	repressors	NA	fail	TF	0.744987173944283	RXRB	NA	NA	High_specificity_DNA-binding_protein	migrant	Zinc-coordinating_DNA-binding_domains	Nuclear_receptors_with_C4_zinc_fingers	no_tissue-specific
RXRB(+)	activators	NA	fail	TF	0.219950808387976	RXRB	NA	NA	High_specificity_DNA-binding_protein	migrant	Zinc-coordinating_DNA-binding_domains	Nuclear_receptors_with_C4_zinc_fingers	no_tissue-specific
SAP30(+)	activators	NA	fail	CM	0.484623472988721	NA	NA	NA	NA	NA	NA	NA	NA
SATB1(-)	repressors	TRUE	fail	CM, TF	0.449106828313863	SATB1	repressors	NA	Low_specificity_DNA-binding_protein	migrant	Helix-turn-helix_domains	Homeo_domain_factors	no_tissue-specific
SEMA4A(+)	activators	NA	fail	NA	0.0162828130074133	NA	NA	NA	NA	NA	NA	NA	NA
SETDB1(+)	activators	NA	fail	CM	0.489806003164474	NA	NA	NA	NA	NA	NA	NA	NA
SHOX2(-)	repressors	NA	fail	TF	0.0303429229005097	SHOX2	NA	Monomer_or_homomultimer	High_specificity_DNA-binding_protein	migrant	Helix-turn-helix_domains	Homeo_domain_factors	NA
SHOX2(+)	activators	NA	fail	TF	0.499658812443304	SHOX2	NA	Monomer_or_homomultimer	High_specificity_DNA-binding_protein	migrant	Helix-turn-helix_domains	Homeo_domain_factors	NA
SIN3A(+)	activators	NA	pass	CR	0.607033341191303	NA	NA	NA	NA	NA	NA	NA	NA
SIRT6(+)	activators	NA	fail	CM	0.262827074550821	NA	NA	NA	NA	NA	NA	NA	NA
SMAD1(-)	repressors	NA	fail	TF	0.0912503723214872	SMAD1	NA	Obligate_heteromer	High_specificity_DNA-binding_protein	pioneer	NA	SMAD/NF-1_DNA-binding_domain_factors	NA
SMAD1(+)	activators	NA	pass	TF	0.490829317251562	SMAD1	NA	Obligate_heteromer	High_specificity_DNA-binding_protein	pioneer	NA	SMAD/NF-1_DNA-binding_domain_factors	NA
SMAD2(+)	activators	TRUE	pass	TF	0.0782087405436599	SMAD2	activators	Obligate_heteromer	Not_a_DNA_binding_protein	pioneer	NA	SMAD/NF-1_DNA-binding_domain_factors	NA
SMAD4(+)	activators	TRUE	pass	CR, TF	0.0466123823174928	SMAD4	activators	Monomer_or_homomultimer	High_specificity_DNA-binding_protein	pioneer	NA	SMAD/NF-1_DNA-binding_domain_factors	no_tissue-specific
SMAD5(+)	activators	NA	fail	TF	0.15283078124232	SMAD5	NA	Monomer_or_homomultimer	High_specificity_DNA-binding_protein	settler	NA	SMAD/NF-1_DNA-binding_domain_factors	no_tissue-specific
SMAD7(-)	repressors	NA	fail	CR, TF	0.142414462170687	SMAD7	NA	NA	Not_a_DNA_binding_protein	settler	NA	SMAD/NF-1_DNA-binding_domain_factors	no_tissue-specific
SMARCA4(-)	repressors	NA	pass	CM	0.39375593153029	NA	NA	NA	NA	NA	NA	NA	NA
SMARCA4(+)	activators	NA	pass	CM	0.688130409158152	NA	NA	NA	NA	NA	NA	NA	NA
SMARCB1(+)	activators	NA	pass	CM	0.250230994712752	NA	NA	NA	NA	NA	NA	NA	NA
SMARCC1(+)	activators	TRUE	pass	CM	0.0882803402150751	SMARCC1	dual	NA	Not_a_DNA_binding_protein	migrant	Helix-turn-helix_domains	Tryptophan_cluster_factors	no_tissue-specific
SMARCC2(+)	activators	TRUE	pass	CM	0.453497606325513	SMARCC2	dual	NA	Not_a_DNA_binding_protein	migrant	Helix-turn-helix_domains	Tryptophan_cluster_factors	no_tissue-specific
SMC3(-)	repressors	NA	pass	NA	0.0698533098636873	NA	NA	NA	NA	NA	NA	NA	NA
SMC3(+)	activators	NA	pass	NA	0.033258870336586	NA	NA	NA	NA	NA	NA	NA	NA
SNAI3(-)	repressors	TRUE	fail	TF	0.584018884698579	SNAI3	repressors	Monomer_or_homomultimer	High_specificity_DNA-binding_protein	migrant	Zinc-coordinating_DNA-binding_domains	C2H2_zinc_finger_factors	NA
SOX12(+)	activators	NA	fail	TF	0.0591531629691829	SOX12	NA	Monomer_or_homomultimer	High_specificity_DNA-binding_protein	migrant	Other_all--helical_DNA-binding_domains	High-mobility_group_(HMG)_domain_factors	no_tissue-specific
SOX4(-)	repressors	FALSE	pass	TF	0.256532356555282	SOX4	activators	Monomer_or_homomultimer	High_specificity_DNA-binding_protein	migrant	Other_all--helical_DNA-binding_domains	High-mobility_group_(HMG)_domain_factors	NA
SOX4(+)	activators	TRUE	pass	TF	0.382748223436277	SOX4	activators	Monomer_or_homomultimer	High_specificity_DNA-binding_protein	migrant	Other_all--helical_DNA-binding_domains	High-mobility_group_(HMG)_domain_factors	NA
SP1(+)	activators	TRUE	fail	TF	0.500359356850646	SP1	dual	Monomer_or_homomultimer	High_specificity_DNA-binding_protein	pioneer	Zinc-coordinating_DNA-binding_domains	C2H2_zinc_finger_factors	no_tissue-specific
SP100(+)	activators	NA	pass	ST	0.17293036483708	SP100	NA	Monomer_or_homomultimer	High_specificity_DNA-binding_protein	pioneer	NA	SAND_domain_factors	no_tissue-specific
SP2(+)	activators	NA	fail	TF	0.570629503791038	SP2	NA	Monomer_or_homomultimer	High_specificity_DNA-binding_protein	pioneer	Zinc-coordinating_DNA-binding_domains	C2H2_zinc_finger_factors	no_tissue-specific
SP3(+)	activators	NA	pass	TF	0.359817076740094	SP3	NA	Monomer_or_homomultimer	High_specificity_DNA-binding_protein	pioneer	Zinc-coordinating_DNA-binding_domains	C2H2_zinc_finger_factors	no_tissue-specific
SP4(+)	activators	TRUE	fail	TF	0.482095192288885	SP4	activators	Monomer_or_homomultimer	High_specificity_DNA-binding_protein	pioneer	Zinc-coordinating_DNA-binding_domains	C2H2_zinc_finger_factors	NA
SPI1(+)	activators	TRUE	pass	TF	0.574700125494861	SPI1	activators	Monomer_or_homomultimer	High_specificity_DNA-binding_protein	pioneer	Helix-turn-helix_domains	Tryptophan_cluster_factors	no_tissue-specific
SPIB(-)	repressors	FALSE	fail	TF	0.749702099791156	SPIB	activators	Monomer_or_homomultimer	High_specificity_DNA-binding_protein	pioneer	Helix-turn-helix_domains	Tryptophan_cluster_factors	tissue-specific
SPIB(+)	activators	TRUE	pass	TF	0.804778293587497	SPIB	activators	Monomer_or_homomultimer	High_specificity_DNA-binding_protein	pioneer	Helix-turn-helix_domains	Tryptophan_cluster_factors	tissue-specific
SREBF1(+)	activators	TRUE	fail	TF	0.578221051445402	SREBF1	activators	Monomer_or_homomultimer	High_specificity_DNA-binding_protein	settler	Basic_domains	Basic_helix-loop-helix_factors_(bHLH)	no_tissue-specific
SREBF2(-)	repressors	FALSE	fail	TF	0.468206530079812	SREBF2	activators	Monomer_or_homomultimer	High_specificity_DNA-binding_protein	settler	Basic_domains	Basic_helix-loop-helix_factors_(bHLH)	no_tissue-specific
SREBF2(+)	activators	TRUE	fail	TF	0.59980419821742	SREBF2	activators	Monomer_or_homomultimer	High_specificity_DNA-binding_protein	settler	Basic_domains	Basic_helix-loop-helix_factors_(bHLH)	no_tissue-specific
SRF(+)	activators	NA	fail	TF	0.595011462824945	SRF	NA	Monomer_or_homomultimer	High_specificity_DNA-binding_protein	migrant	NA	MADS_box_factors	no_tissue-specific
SSRP1(+)	activators	NA	pass	CR, ST	0.429933569653496	SSRP1	NA	NA	Low_specificity_DNA-binding_protein	migrant	Other_all--helical_DNA-binding_domains	High-mobility_group_(HMG)_domain_factors	no_tissue-specific
STAT1(-)	repressors	FALSE	fail	TF	0.682174606063984	STAT1	activators	NA	High_specificity_DNA-binding_protein	migrant	Immunoglobulin_fold	STAT_domain_factors	no_tissue-specific
STAT1(+)	activators	TRUE	pass	TF	0.498123343499098	STAT1	activators	NA	High_specificity_DNA-binding_protein	migrant	Immunoglobulin_fold	STAT_domain_factors	no_tissue-specific
STAT2(+)	activators	TRUE	fail	TF	0.487353568465787	STAT2	activators	NA	High_specificity_DNA-binding_protein	migrant	Immunoglobulin_fold	STAT_domain_factors	no_tissue-specific
STAT3(-)	repressors	FALSE	pass	TF	0.660239170601926	STAT3	activators	NA	High_specificity_DNA-binding_protein	migrant	Immunoglobulin_fold	STAT_domain_factors	no_tissue-specific
STAT3(+)	activators	TRUE	pass	TF	0.487666524529487	STAT3	activators	NA	High_specificity_DNA-binding_protein	migrant	Immunoglobulin_fold	STAT_domain_factors	no_tissue-specific
STAT4(-)	repressors	FALSE	fail	TF	0.684842661333914	STAT4	activators	NA	High_specificity_DNA-binding_protein	migrant	Immunoglobulin_fold	STAT_domain_factors	NA
STAT4(+)	activators	TRUE	fail	TF	0.232891839092567	STAT4	activators	NA	High_specificity_DNA-binding_protein	migrant	Immunoglobulin_fold	STAT_domain_factors	NA
STAT5A(-)	repressors	FALSE	fail	TF	0.576813603971206	STAT5A	activators	NA	High_specificity_DNA-binding_protein	migrant	Immunoglobulin_fold	STAT_domain_factors	no_tissue-specific
STAT5A(+)	activators	TRUE	fail	TF	0.337133843637224	STAT5A	activators	NA	High_specificity_DNA-binding_protein	migrant	Immunoglobulin_fold	STAT_domain_factors	no_tissue-specific
STAT5B(+)	activators	TRUE	fail	TF	0.179675400574065	STAT5B	activators	NA	High_specificity_DNA-binding_protein	migrant	Immunoglobulin_fold	STAT_domain_factors	no_tissue-specific
STAT6(-)	repressors	FALSE	fail	TF	0.696102483089098	STAT6	activators	NA	High_specificity_DNA-binding_protein	migrant	Immunoglobulin_fold	STAT_domain_factors	no_tissue-specific
STAT6(+)	activators	TRUE	fail	TF	0.423758652505391	STAT6	activators	NA	High_specificity_DNA-binding_protein	migrant	Immunoglobulin_fold	STAT_domain_factors	no_tissue-specific
SUPT20H(+)	activators	NA	fail	NA	0.452405727632285	NA	NA	NA	NA	NA	NA	NA	NA
SUZ12(+)	activators	NA	pass	CM	0.3970228094225	NA	NA	NA	NA	NA	NA	NA	NA
TAF1(+)	activators	NA	fail	ST	0.614222588020459	TAF1	NA	NA	Low_specificity_DNA-binding_protein	migrant	Other_all--helical_DNA-binding_domains	High-mobility_group_(HMG)_domain_factors	no_tissue-specific
TAF7(-)	repressors	NA	pass	ST	0.413510467746664	NA	NA	NA	NA	NA	NA	NA	NA
TAF7(+)	activators	NA	pass	ST	0.252691057655037	NA	NA	NA	NA	NA	NA	NA	NA
TAF9(+)	activators	NA	pass	ST	0.130670485319091	NA	NA	NA	NA	NA	NA	NA	NA
TAL1(-)	repressors	NA	fail	CR, TF	0.581375889033729	TAL1	NA	Obligate_heteromer	High_specificity_DNA-binding_protein	settler	Basic_domains	Basic_helix-loop-helix_factors_(bHLH)	NA
TAL1(+)	activators	NA	fail	CR, TF	0.339954223013461	TAL1	NA	Obligate_heteromer	High_specificity_DNA-binding_protein	settler	Basic_domains	Basic_helix-loop-helix_factors_(bHLH)	NA
TBL1XR1(-)	repressors	NA	pass	CR	0.737139383011321	NA	NA	NA	NA	NA	NA	NA	NA
TBL1XR1(+)	activators	NA	pass	CR	0.290002374052315	NA	NA	NA	NA	NA	NA	NA	NA
TBP(+)	activators	NA	fail	ST, TF	0.545123449679043	TBP	NA	Monomer_or_homomultimer	High_specificity_DNA-binding_protein	migrant	NA	TATA-binding_proteins	no_tissue-specific
TBPL1(+)	activators	NA	pass	ST, TF	0.148630759150103	TBPL1	NA	Obligate_heteromer	High_specificity_DNA-binding_protein	migrant	NA	TATA-binding_proteins	no_tissue-specific
TBX6(+)	activators	NA	fail	TF	0.137375251698716	TBX6	NA	Monomer_or_homomultimer	High_specificity_DNA-binding_protein	settler	Immunoglobulin_fold	T-Box_factors	NA
TCF12(+)	activators	TRUE	fail	TF	0.0354041773220013	TCF12	activators	Monomer_or_homomultimer	High_specificity_DNA-binding_protein	settler	Basic_domains	Basic_helix-loop-helix_factors_(bHLH)	no_tissue-specific
TCF3(-)	repressors	NA	pass	TF	0.613591017598802	TCF3	NA	NA	High_specificity_DNA-binding_protein	migrant	Basic_domains	Basic_helix-loop-helix_factors_(bHLH)	no_tissue-specific
TCF3(+)	activators	NA	pass	TF	0.719335086200178	TCF3	NA	NA	High_specificity_DNA-binding_protein	migrant	Basic_domains	Basic_helix-loop-helix_factors_(bHLH)	no_tissue-specific
TCF4(-)	repressors	FALSE	pass	TF	0.431803688454805	TCF4	activators	Monomer_or_homomultimer	High_specificity_DNA-binding_protein	settler	Basic_domains	Basic_helix-loop-helix_factors_(bHLH)	NA
TCF4(+)	activators	TRUE	pass	TF	0.68492433511582	TCF4	activators	Monomer_or_homomultimer	High_specificity_DNA-binding_protein	settler	Basic_domains	Basic_helix-loop-helix_factors_(bHLH)	NA
TCF7(+)	activators	TRUE	pass	TF	0.123131554206478	TCF7	activators	Monomer_or_homomultimer	High_specificity_DNA-binding_protein	migrant	Other_all--helical_DNA-binding_domains	High-mobility_group_(HMG)_domain_factors	NA
TCF7L2(-)	repressors	TRUE	fail	TF	0.742107056253477	TCF7L2	dual	Monomer_or_homomultimer	High_specificity_DNA-binding_protein	migrant	Other_all--helical_DNA-binding_domains	High-mobility_group_(HMG)_domain_factors	no_tissue-specific
TCF7L2(+)	activators	TRUE	pass	TF	0.176896838033895	TCF7L2	dual	Monomer_or_homomultimer	High_specificity_DNA-binding_protein	migrant	Other_all--helical_DNA-binding_domains	High-mobility_group_(HMG)_domain_factors	no_tissue-specific
TCFL5(+)	activators	NA	fail	TF	0.122413106345793	TCFL5	NA	Monomer_or_homomultimer	High_specificity_DNA-binding_protein	settler	Basic_domains	Basic_helix-loop-helix_factors_(bHLH)	no_tissue-specific
TERF1(+)	activators	NA	pass	NA	0.234743114153857	NA	NA	NA	NA	NA	NA	NA	NA
TFAP4(-)	repressors	FALSE	fail	TF	0.679366380635776	TFAP4	activators	Monomer_or_homomultimer	High_specificity_DNA-binding_protein	NA	Basic_domains	Basic_helix-loop-helix_factors_(bHLH)	NA
TFAP4(+)	activators	TRUE	pass	TF	0.128240784926039	TFAP4	activators	Monomer_or_homomultimer	High_specificity_DNA-binding_protein	NA	Basic_domains	Basic_helix-loop-helix_factors_(bHLH)	NA
TFDP1(-)	repressors	NA	fail	TF	0.224809731417388	TFDP1	NA	Obligate_heteromer	High_specificity_DNA-binding_protein	migrant	Helix-turn-helix_domains	Fork_head_/_winged_helix_factors	no_tissue-specific
TFDP1(+)	activators	NA	pass	TF	0.776714567851468	TFDP1	NA	Obligate_heteromer	High_specificity_DNA-binding_protein	migrant	Helix-turn-helix_domains	Fork_head_/_winged_helix_factors	no_tissue-specific
TFDP2(+)	activators	NA	pass	TF	0.648572951473953	TFDP2	NA	Obligate_heteromer	High_specificity_DNA-binding_protein	migrant	Helix-turn-helix_domains	Fork_head_/_winged_helix_factors	no_tissue-specific
TFE3(+)	activators	TRUE	fail	TF	0.374745659952062	TFE3	activators	NA	High_specificity_DNA-binding_protein	settler	Basic_domains	Basic_helix-loop-helix_factors_(bHLH)	no_tissue-specific
TFEB(-)	repressors	FALSE	fail	TF	0.124050519015541	TFEB	activators	NA	High_specificity_DNA-binding_protein	settler	Basic_domains	Basic_helix-loop-helix_factors_(bHLH)	no_tissue-specific
TFEB(+)	activators	TRUE	fail	TF	0.365352954916871	TFEB	activators	NA	High_specificity_DNA-binding_protein	settler	Basic_domains	Basic_helix-loop-helix_factors_(bHLH)	no_tissue-specific
TFEC(-)	repressors	TRUE	fail	TF	0.373696598036251	TFEC	dual	Monomer_or_homomultimer	High_specificity_DNA-binding_protein	settler	Basic_domains	Basic_helix-loop-helix_factors_(bHLH)	NA
TFEC(+)	activators	TRUE	fail	TF	0.498120663435892	TFEC	dual	Monomer_or_homomultimer	High_specificity_DNA-binding_protein	settler	Basic_domains	Basic_helix-loop-helix_factors_(bHLH)	NA
TGIF1(-)	repressors	NA	pass	CR, TF	0.495468822115502	TGIF1	NA	Monomer_or_homomultimer	High_specificity_DNA-binding_protein	migrant	Helix-turn-helix_domains	Homeo_domain_factors	no_tissue-specific
TGIF1(+)	activators	NA	pass	CR, TF	0.224286028634172	TGIF1	NA	Monomer_or_homomultimer	High_specificity_DNA-binding_protein	migrant	Helix-turn-helix_domains	Homeo_domain_factors	no_tissue-specific
TGIF2(-)	repressors	TRUE	fail	CR, TF	0.501768736085228	TGIF2	repressors	Monomer_or_homomultimer	High_specificity_DNA-binding_protein	migrant	Helix-turn-helix_domains	Homeo_domain_factors	no_tissue-specific
TGIF2(+)	activators	FALSE	fail	CR, TF	0.279452129010093	TGIF2	repressors	Monomer_or_homomultimer	High_specificity_DNA-binding_protein	migrant	Helix-turn-helix_domains	Homeo_domain_factors	no_tissue-specific
THAP1(+)	activators	NA	fail	TF	0.47505358458106	THAP1	NA	Monomer_or_homomultimer	High_specificity_DNA-binding_protein	NA	Zinc-coordinating_DNA-binding_domains	C2CH_THAP-type_zinc_finger_factors	no_tissue-specific
THAP11(+)	activators	FALSE	fail	TF	0.550742530476714	THAP11	repressors	Monomer_or_homomultimer	High_specificity_DNA-binding_protein	NA	Zinc-coordinating_DNA-binding_domains	C2CH_THAP-type_zinc_finger_factors	no_tissue-specific
THOC2(+)	activators	NA	pass	ST	0.0139193463573232	NA	NA	NA	NA	NA	NA	NA	NA
THRA(-)	repressors	TRUE	fail	TF	0.436322361472489	THRA	dual	NA	High_specificity_DNA-binding_protein	migrant	Zinc-coordinating_DNA-binding_domains	Nuclear_receptors_with_C4_zinc_fingers	no_tissue-specific
THRA(+)	activators	TRUE	pass	TF	0.136322609000218	THRA	dual	NA	High_specificity_DNA-binding_protein	migrant	Zinc-coordinating_DNA-binding_domains	Nuclear_receptors_with_C4_zinc_fingers	no_tissue-specific
THRB(-)	repressors	TRUE	fail	TF	0.698322044549847	THRB	dual	NA	High_specificity_DNA-binding_protein	migrant	Zinc-coordinating_DNA-binding_domains	Nuclear_receptors_with_C4_zinc_fingers	NA
THRB(+)	activators	TRUE	fail	TF	0.120030202205519	THRB	dual	NA	High_specificity_DNA-binding_protein	migrant	Zinc-coordinating_DNA-binding_domains	Nuclear_receptors_with_C4_zinc_fingers	NA
TIMM8A(+)	activators	NA	fail	NA	0.114816887288754	NA	NA	NA	NA	NA	NA	NA	NA
TMEM33(-)	repressors	NA	fail	NA	0.492780773145926	NA	NA	NA	NA	NA	NA	NA	NA
TP53(-)	repressors	FALSE	pass	TF	0.29838433937815	TP53	activators	Monomer_or_homomultimer	High_specificity_DNA-binding_protein	migrant	Immunoglobulin_fold	p53_domain_factors	no_tissue-specific
TP53(+)	activators	TRUE	pass	TF	0.22872483104275	TP53	activators	Monomer_or_homomultimer	High_specificity_DNA-binding_protein	migrant	Immunoglobulin_fold	p53_domain_factors	no_tissue-specific
TRAF4(-)	repressors	NA	fail	NA	0.176970030581708	NA	NA	NA	NA	NA	NA	NA	NA
TRIM24(-)	repressors	NA	fail	CR	0.37161885146074	NA	NA	NA	NA	NA	NA	NA	NA
TRIM28(-)	repressors	NA	fail	CM, CR	0.443854518401614	NA	NA	NA	NA	NA	NA	NA	NA
TRIM28(+)	activators	NA	fail	CM, CR	0.172927389831336	NA	NA	NA	NA	NA	NA	NA	NA
TRIM69(+)	activators	NA	fail	NA	0.0630549170795871	NA	NA	NA	NA	NA	NA	NA	NA
TRPS1(-)	repressors	TRUE	fail	TF	0.59917269704905	TRPS1	repressors	Monomer_or_homomultimer	High_specificity_DNA-binding_protein	migrant	Zinc-coordinating_DNA-binding_domains	C2H2_zinc_finger_factors	NA
TRPS1(+)	activators	FALSE	fail	TF	0.108504705212147	TRPS1	repressors	Monomer_or_homomultimer	High_specificity_DNA-binding_protein	migrant	Zinc-coordinating_DNA-binding_domains	C2H2_zinc_finger_factors	NA
TSC22D4(-)	repressors	TRUE	pass	CR	0.111174471157967	TSC22D4	repressors	Obligate_heteromer	Not_a_DNA_binding_protein	migrant	Basic_domains	Basic_leucine_zipper_factors_(bZIP)	no_tissue-specific
UBTF(+)	activators	TRUE	pass	NA	0.437910096636355	UBTF	activators	NA	Low_specificity_DNA-binding_protein	migrant	Other_all--helical_DNA-binding_domains	High-mobility_group_(HMG)_domain_factors	no_tissue-specific
UQCRB(+)	activators	NA	pass	NA	0.296629851661756	NA	NA	NA	NA	NA	NA	NA	NA
USF1(-)	repressors	NA	fail	TF	0.155478322000523	USF1	NA	NA	High_specificity_DNA-binding_protein	settler	Basic_domains	Basic_helix-loop-helix_factors_(bHLH)	no_tissue-specific
USF1(+)	activators	NA	fail	TF	0.404307438993627	USF1	NA	NA	High_specificity_DNA-binding_protein	settler	Basic_domains	Basic_helix-loop-helix_factors_(bHLH)	no_tissue-specific
USF2(+)	activators	NA	pass	TF	0.518424868123895	USF2	NA	NA	High_specificity_DNA-binding_protein	settler	Basic_domains	Basic_helix-loop-helix_factors_(bHLH)	no_tissue-specific
VAMP3(+)	activators	NA	fail	NA	0.0254101638148476	NA	NA	NA	NA	NA	NA	NA	NA
VDR(+)	activators	TRUE	fail	TF	0.566437265373453	VDR	activators	NA	High_specificity_DNA-binding_protein	migrant	Zinc-coordinating_DNA-binding_domains	Nuclear_receptors_with_C4_zinc_fingers	NA
VEZF1(+)	activators	NA	fail	TF	0.408633049970717	VEZF1	NA	Monomer_or_homomultimer	High_specificity_DNA-binding_protein	pioneer	Zinc-coordinating_DNA-binding_domains	C2H2_zinc_finger_factors	no_tissue-specific
XBP1(-)	repressors	TRUE	pass	TF	0.695537687510593	XBP1	dual	Monomer_or_homomultimer	High_specificity_DNA-binding_protein	migrant	Basic_domains	Basic_leucine_zipper_factors_(bZIP)	NA
XBP1(+)	activators	TRUE	pass	TF	0.46069327743676	XBP1	dual	Monomer_or_homomultimer	High_specificity_DNA-binding_protein	migrant	Basic_domains	Basic_leucine_zipper_factors_(bZIP)	NA
XRCC1(+)	activators	NA	fail	NA	0.154248409601651	NA	NA	NA	NA	NA	NA	NA	NA
XRCC4(+)	activators	NA	fail	NA	0.596013107128791	NA	NA	NA	NA	NA	NA	NA	NA
YBX1(-)	repressors	NA	pass	TF	0.324532104120212	YBX1	NA	Monomer_or_homomultimer	High_specificity_DNA-binding_protein	settler	NA	Cold-shock_domain_factors	no_tissue-specific
YBX1(+)	activators	NA	pass	TF	0.5434266243994	YBX1	NA	Monomer_or_homomultimer	High_specificity_DNA-binding_protein	settler	NA	Cold-shock_domain_factors	no_tissue-specific
YWHAE(+)	activators	NA	pass	NA	0.399105911396677	NA	NA	NA	NA	NA	NA	NA	NA
YY1(-)	repressors	TRUE	pass	TF	0.617126342013186	YY1	dual	Monomer_or_homomultimer	High_specificity_DNA-binding_protein	migrant	Zinc-coordinating_DNA-binding_domains	C2H2_zinc_finger_factors	no_tissue-specific
YY1(+)	activators	TRUE	pass	TF	0.274697041462466	YY1	dual	Monomer_or_homomultimer	High_specificity_DNA-binding_protein	migrant	Zinc-coordinating_DNA-binding_domains	C2H2_zinc_finger_factors	no_tissue-specific
YY2(+)	activators	TRUE	fail	TF	0.212299932737966	YY2	dual	Monomer_or_homomultimer	High_specificity_DNA-binding_protein	NA	Zinc-coordinating_DNA-binding_domains	C2H2_zinc_finger_factors	tissue-specific
ZBED1(+)	activators	TRUE	fail	TF	0.172574413385835	ZBED1	activators	Monomer_or_homomultimer	High_specificity_DNA-binding_protein	NA	Zinc-coordinating_DNA-binding_domains	C2H2_zinc_finger_factors	no_tissue-specific
ZBTB14(+)	activators	TRUE	fail	TF	0.0643814489027148	ZBTB14	dual	Monomer_or_homomultimer	High_specificity_DNA-binding_protein	pioneer	Zinc-coordinating_DNA-binding_domains	C2H2_zinc_finger_factors	no_tissue-specific
ZBTB16(-)	repressors	NA	fail	TF	0.295297295362624	ZBTB16	NA	Monomer_or_homomultimer	High_specificity_DNA-binding_protein	pioneer	Zinc-coordinating_DNA-binding_domains	C2H2_zinc_finger_factors	NA
ZBTB16(+)	activators	NA	fail	TF	0.145509172091598	ZBTB16	NA	Monomer_or_homomultimer	High_specificity_DNA-binding_protein	pioneer	Zinc-coordinating_DNA-binding_domains	C2H2_zinc_finger_factors	NA
ZBTB17(+)	activators	TRUE	fail	TF	0.327176517348519	ZBTB17	dual	Monomer_or_homomultimer	High_specificity_DNA-binding_protein	pioneer	Zinc-coordinating_DNA-binding_domains	C2H2_zinc_finger_factors	no_tissue-specific
ZBTB2(+)	activators	NA	fail	CR, TF	0.168761005732105	ZBTB2	NA	Monomer_or_homomultimer	High_specificity_DNA-binding_protein	pioneer	Zinc-coordinating_DNA-binding_domains	C2H2_zinc_finger_factors	no_tissue-specific
ZBTB24(+)	activators	NA	pass	NA	0.0951010559787906	ZBTB24	NA	Monomer_or_homomultimer	High_specificity_DNA-binding_protein	pioneer	Zinc-coordinating_DNA-binding_domains	C2H2_zinc_finger_factors	NA
ZBTB33(+)	activators	TRUE	fail	TF	0.347998025831919	ZBTB33	dual	Monomer_or_homomultimer	High_specificity_DNA-binding_protein	pioneer	Zinc-coordinating_DNA-binding_domains	C2H2_zinc_finger_factors	no_tissue-specific
ZBTB4(+)	activators	FALSE	fail	CR, TF	0.0629768477395209	ZBTB4	repressors	Monomer_or_homomultimer	High_specificity_DNA-binding_protein	NA	Zinc-coordinating_DNA-binding_domains	C2H2_zinc_finger_factors	no_tissue-specific
ZBTB45(+)	activators	NA	fail	NA	0.0548532427376419	ZBTB45	NA	Monomer_or_homomultimer	High_specificity_DNA-binding_protein	pioneer	Zinc-coordinating_DNA-binding_domains	C2H2_zinc_finger_factors	no_tissue-specific
ZBTB7A(-)	repressors	TRUE	fail	TF	0.66602531261243	ZBTB7A	repressors	Monomer_or_homomultimer	High_specificity_DNA-binding_protein	pioneer	Zinc-coordinating_DNA-binding_domains	C2H2_zinc_finger_factors	no_tissue-specific
ZBTB7A(+)	activators	FALSE	fail	TF	0.291291855604679	ZBTB7A	repressors	Monomer_or_homomultimer	High_specificity_DNA-binding_protein	pioneer	Zinc-coordinating_DNA-binding_domains	C2H2_zinc_finger_factors	no_tissue-specific
ZBTB7B(-)	repressors	TRUE	fail	TF	0.122960961671615	ZBTB7B	repressors	Monomer_or_homomultimer	High_specificity_DNA-binding_protein	pioneer	Zinc-coordinating_DNA-binding_domains	C2H2_zinc_finger_factors	no_tissue-specific
ZBTB7B(+)	activators	FALSE	fail	TF	0.394127963507792	ZBTB7B	repressors	Monomer_or_homomultimer	High_specificity_DNA-binding_protein	pioneer	Zinc-coordinating_DNA-binding_domains	C2H2_zinc_finger_factors	no_tissue-specific
ZC3H11A(+)	activators	NA	pass	NA	0.0712657227024872	NA	NA	NA	NA	NA	NA	NA	NA
ZEB1(+)	activators	FALSE	fail	TF	0.396573505407614	ZEB1	repressors	Monomer_or_homomultimer	High_specificity_DNA-binding_protein	migrant	Helix-turn-helix_domains	Homeo_domain_factors	no_tissue-specific
ZEB2(+)	activators	FALSE	pass	TF	0.211673469142867	ZEB2	repressors	Monomer_or_homomultimer	High_specificity_DNA-binding_protein	migrant	Helix-turn-helix_domains	Homeo_domain_factors	NA
ZFP1(+)	activators	NA	fail	NA	0.027183377823511	ZFP1	NA	Monomer_or_homomultimer	High_specificity_DNA-binding_protein	migrant	Zinc-coordinating_DNA-binding_domains	C2H2_zinc_finger_factors	NA
ZFP28(+)	activators	NA	fail	NA	0.0307449723398212	ZFP28	NA	Monomer_or_homomultimer	High_specificity_DNA-binding_protein	pioneer	Zinc-coordinating_DNA-binding_domains	C2H2_zinc_finger_factors	NA
ZFP3(-)	repressors	NA	fail	NA	0.247071427972774	ZFP3	NA	Monomer_or_homomultimer	High_specificity_DNA-binding_protein	NA	Zinc-coordinating_DNA-binding_domains	C2H2_zinc_finger_factors	NA
ZFP3(+)	activators	NA	fail	NA	0.137124454235268	ZFP3	NA	Monomer_or_homomultimer	High_specificity_DNA-binding_protein	NA	Zinc-coordinating_DNA-binding_domains	C2H2_zinc_finger_factors	NA
ZFP30(+)	activators	NA	fail	NA	0.0435586122782068	ZFP30	NA	Monomer_or_homomultimer	High_specificity_DNA-binding_protein	pioneer	Zinc-coordinating_DNA-binding_domains	C2H2_zinc_finger_factors	NA
ZFP62(+)	activators	NA	fail	NA	0.102720683093789	ZFP62	NA	Monomer_or_homomultimer	High_specificity_DNA-binding_protein	pioneer	Zinc-coordinating_DNA-binding_domains	C2H2_zinc_finger_factors	no_tissue-specific
ZFP64(+)	activators	NA	fail	CR	0.0746010448260059	ZFP64	NA	Monomer_or_homomultimer	High_specificity_DNA-binding_protein	pioneer	Zinc-coordinating_DNA-binding_domains	C2H2_zinc_finger_factors	NA
ZFP82(+)	activators	NA	fail	NA	0.0102043150942063	ZFP82	NA	Monomer_or_homomultimer	High_specificity_DNA-binding_protein	pioneer	Zinc-coordinating_DNA-binding_domains	C2H2_zinc_finger_factors	tissue-specific
ZFX(+)	activators	NA	pass	TF	0.127136998895675	ZFX	NA	Monomer_or_homomultimer	High_specificity_DNA-binding_protein	pioneer	Zinc-coordinating_DNA-binding_domains	C2H2_zinc_finger_factors	no_tissue-specific
ZFY(-)	repressors	FALSE	fail	TF	0.340227479247623	ZFY	activators	Monomer_or_homomultimer	High_specificity_DNA-binding_protein	migrant	Zinc-coordinating_DNA-binding_domains	C2H2_zinc_finger_factors	tissue-specific
ZFY(+)	activators	TRUE	fail	TF	0.0769251850588624	ZFY	activators	Monomer_or_homomultimer	High_specificity_DNA-binding_protein	migrant	Zinc-coordinating_DNA-binding_domains	C2H2_zinc_finger_factors	tissue-specific
ZMIZ1(-)	repressors	NA	fail	CR	0.47182228679285	NA	NA	NA	NA	NA	NA	NA	NA
ZMIZ1(+)	activators	NA	pass	CR	0.481544859221671	NA	NA	NA	NA	NA	NA	NA	NA
ZNF101(-)	repressors	NA	pass	NA	0.0681546804968788	ZNF101	NA	Monomer_or_homomultimer	High_specificity_DNA-binding_protein	settler	Zinc-coordinating_DNA-binding_domains	C2H2_zinc_finger_factors	NA
ZNF101(+)	activators	NA	pass	NA	0.405627191787652	ZNF101	NA	Monomer_or_homomultimer	High_specificity_DNA-binding_protein	settler	Zinc-coordinating_DNA-binding_domains	C2H2_zinc_finger_factors	NA
ZNF107(+)	activators	NA	fail	NA	0.119822132570562	ZNF107	NA	Monomer_or_homomultimer	High_specificity_DNA-binding_protein	migrant	Zinc-coordinating_DNA-binding_domains	C2H2_zinc_finger_factors	NA
ZNF12(+)	activators	NA	fail	NA	0.0358605723435335	NA	NA	NA	NA	NA	NA	NA	NA
ZNF121(-)	repressors	NA	fail	NA	0.50998862169118	ZNF121	NA	Monomer_or_homomultimer	High_specificity_DNA-binding_protein	migrant	Zinc-coordinating_DNA-binding_domains	C2H2_zinc_finger_factors	no_tissue-specific
ZNF131(-)	repressors	NA	pass	TF	0.459200549624928	ZNF131	NA	Monomer_or_homomultimer	High_specificity_DNA-binding_protein	pioneer	Zinc-coordinating_DNA-binding_domains	C2H2_zinc_finger_factors	no_tissue-specific
ZNF135(+)	activators	NA	fail	NA	0.0253513076241055	ZNF135	NA	Monomer_or_homomultimer	High_specificity_DNA-binding_protein	pioneer	Zinc-coordinating_DNA-binding_domains	C2H2_zinc_finger_factors	NA
ZNF143(+)	activators	TRUE	fail	TF	0.647107641956098	ZNF143	activators	Monomer_or_homomultimer	High_specificity_DNA-binding_protein	migrant	Zinc-coordinating_DNA-binding_domains	C2H2_zinc_finger_factors	no_tissue-specific
ZNF148(+)	activators	FALSE	pass	TF	0.15238264590983	ZNF148	repressors	Monomer_or_homomultimer	High_specificity_DNA-binding_protein	pioneer	Zinc-coordinating_DNA-binding_domains	C2H2_zinc_finger_factors	no_tissue-specific
ZNF154(+)	activators	NA	fail	NA	0.0754519378271126	ZNF154	NA	Monomer_or_homomultimer	High_specificity_DNA-binding_protein	pioneer	Zinc-coordinating_DNA-binding_domains	C2H2_zinc_finger_factors	NA
ZNF16(+)	activators	TRUE	fail	NA	0.196368188396106	ZNF16	activators	Monomer_or_homomultimer	High_specificity_DNA-binding_protein	migrant	Zinc-coordinating_DNA-binding_domains	C2H2_zinc_finger_factors	NA
ZNF175(-)	repressors	NA	fail	TF	0.049067935017332	ZNF175	NA	Monomer_or_homomultimer	High_specificity_DNA-binding_protein	pioneer	Zinc-coordinating_DNA-binding_domains	C2H2_zinc_finger_factors	NA
ZNF182(-)	repressors	NA	fail	NA	0.0755262143053094	ZNF182	NA	Monomer_or_homomultimer	High_specificity_DNA-binding_protein	pioneer	Zinc-coordinating_DNA-binding_domains	C2H2_zinc_finger_factors	no_tissue-specific
ZNF182(+)	activators	NA	fail	NA	0.0363291673685889	ZNF182	NA	Monomer_or_homomultimer	High_specificity_DNA-binding_protein	pioneer	Zinc-coordinating_DNA-binding_domains	C2H2_zinc_finger_factors	no_tissue-specific
ZNF189(+)	activators	NA	fail	NA	0.0621059637287801	ZNF189	NA	Monomer_or_homomultimer	High_specificity_DNA-binding_protein	pioneer	Zinc-coordinating_DNA-binding_domains	C2H2_zinc_finger_factors	no_tissue-specific
ZNF195(+)	activators	NA	fail	NA	0.00959940129981993	ZNF195	NA	Monomer_or_homomultimer	High_specificity_DNA-binding_protein	pioneer	Zinc-coordinating_DNA-binding_domains	C2H2_zinc_finger_factors	no_tissue-specific
ZNF208(+)	activators	NA	fail	NA	0.114707283289586	ZNF208	NA	Monomer_or_homomultimer	High_specificity_DNA-binding_protein	pioneer	Zinc-coordinating_DNA-binding_domains	C2H2_zinc_finger_factors	tissue-specific
ZNF217(-)	repressors	NA	fail	TF	0.138735896621822	ZNF217	NA	Monomer_or_homomultimer	High_specificity_DNA-binding_protein	pioneer	Zinc-coordinating_DNA-binding_domains	C2H2_zinc_finger_factors	no_tissue-specific
ZNF217(+)	activators	NA	fail	TF	0.0397626277663223	ZNF217	NA	Monomer_or_homomultimer	High_specificity_DNA-binding_protein	pioneer	Zinc-coordinating_DNA-binding_domains	C2H2_zinc_finger_factors	no_tissue-specific
ZNF219(+)	activators	TRUE	fail	TF	0.118374038758055	ZNF219	dual	Monomer_or_homomultimer	High_specificity_DNA-binding_protein	pioneer	Zinc-coordinating_DNA-binding_domains	C2H2_zinc_finger_factors	no_tissue-specific
ZNF22(-)	repressors	NA	pass	TF	0.343408053938282	ZNF22	NA	Monomer_or_homomultimer	High_specificity_DNA-binding_protein	migrant	Zinc-coordinating_DNA-binding_domains	C2H2_zinc_finger_factors	no_tissue-specific
ZNF22(+)	activators	NA	pass	TF	0.182639679022828	ZNF22	NA	Monomer_or_homomultimer	High_specificity_DNA-binding_protein	migrant	Zinc-coordinating_DNA-binding_domains	C2H2_zinc_finger_factors	no_tissue-specific
ZNF222(+)	activators	NA	fail	NA	0.166410032259792	ZNF222	NA	Monomer_or_homomultimer	High_specificity_DNA-binding_protein	pioneer	Zinc-coordinating_DNA-binding_domains	C2H2_zinc_finger_factors	NA
ZNF227(+)	activators	NA	fail	NA	0.0786526929353482	ZNF227	NA	Monomer_or_homomultimer	High_specificity_DNA-binding_protein	pioneer	Zinc-coordinating_DNA-binding_domains	C2H2_zinc_finger_factors	NA
ZNF230(+)	activators	NA	fail	TF	0.0507759719892892	ZNF230	NA	Monomer_or_homomultimer	High_specificity_DNA-binding_protein	pioneer	Zinc-coordinating_DNA-binding_domains	C2H2_zinc_finger_factors	NA
ZNF236(+)	activators	NA	fail	NA	0.0354349809772046	ZNF236	NA	Monomer_or_homomultimer	High_specificity_DNA-binding_protein	pioneer	Zinc-coordinating_DNA-binding_domains	C2H2_zinc_finger_factors	NA
ZNF256(+)	activators	FALSE	fail	CR, TF	0.0414281605765287	ZNF256	repressors	Monomer_or_homomultimer	High_specificity_DNA-binding_protein	settler	Zinc-coordinating_DNA-binding_domains	C2H2_zinc_finger_factors	NA
ZNF263(+)	activators	FALSE	pass	TF	0.0284392702907263	ZNF263	repressors	Monomer_or_homomultimer	High_specificity_DNA-binding_protein	migrant	Zinc-coordinating_DNA-binding_domains	C2H2_zinc_finger_factors	no_tissue-specific
ZNF274(+)	activators	FALSE	pass	TF	0.545060189215746	ZNF274	repressors	Monomer_or_homomultimer	High_specificity_DNA-binding_protein	migrant	Zinc-coordinating_DNA-binding_domains	C2H2_zinc_finger_factors	no_tissue-specific
ZNF275(-)	repressors	NA	fail	NA	0.332161276462117	ZNF275	NA	Monomer_or_homomultimer	High_specificity_DNA-binding_protein	migrant	Zinc-coordinating_DNA-binding_domains	C2H2_zinc_finger_factors	no_tissue-specific
ZNF284(-)	repressors	NA	fail	NA	0.0500965868678174	ZNF284	NA	Monomer_or_homomultimer	High_specificity_DNA-binding_protein	NA	Zinc-coordinating_DNA-binding_domains	C2H2_zinc_finger_factors	tissue-specific
ZNF284(+)	activators	NA	fail	NA	0.0341466735298693	ZNF284	NA	Monomer_or_homomultimer	High_specificity_DNA-binding_protein	NA	Zinc-coordinating_DNA-binding_domains	C2H2_zinc_finger_factors	tissue-specific
ZNF286B(+)	activators	NA	fail	NA	0.0619488010999021	ZNF286B	NA	Monomer_or_homomultimer	High_specificity_DNA-binding_protein	NA	Zinc-coordinating_DNA-binding_domains	C2H2_zinc_finger_factors	NA
ZNF296(+)	activators	NA	fail	NA	0.139759505317997	ZNF296	NA	Monomer_or_homomultimer	High_specificity_DNA-binding_protein	settler	Zinc-coordinating_DNA-binding_domains	C2H2_zinc_finger_factors	NA
ZNF319(+)	activators	NA	fail	NA	0.0991184289492482	ZNF319	NA	Monomer_or_homomultimer	High_specificity_DNA-binding_protein	settler	Zinc-coordinating_DNA-binding_domains	C2H2_zinc_finger_factors	no_tissue-specific
ZNF32(+)	activators	NA	pass	NA	0.297632525815898	ZNF32	NA	Monomer_or_homomultimer	High_specificity_DNA-binding_protein	pioneer	Zinc-coordinating_DNA-binding_domains	C2H2_zinc_finger_factors	no_tissue-specific
ZNF329(+)	activators	NA	fail	NA	0.102931758375537	ZNF329	NA	Monomer_or_homomultimer	High_specificity_DNA-binding_protein	NA	Zinc-coordinating_DNA-binding_domains	C2H2_zinc_finger_factors	NA
ZNF331(-)	repressors	NA	fail	NA	0.263812905255561	ZNF331	NA	Monomer_or_homomultimer	High_specificity_DNA-binding_protein	pioneer	Zinc-coordinating_DNA-binding_domains	C2H2_zinc_finger_factors	no_tissue-specific
ZNF333(+)	activators	NA	fail	TF	0.030829337298944	ZNF333	NA	Monomer_or_homomultimer	High_specificity_DNA-binding_protein	migrant	Zinc-coordinating_DNA-binding_domains	C2H2_zinc_finger_factors	NA
ZNF335(+)	activators	TRUE	fail	CR	0.0769749360731716	ZNF335	activators	Monomer_or_homomultimer	High_specificity_DNA-binding_protein	settler	Zinc-coordinating_DNA-binding_domains	C2H2_zinc_finger_factors	no_tissue-specific
ZNF337(+)	activators	NA	fail	NA	0.0352167932851274	ZNF337	NA	Monomer_or_homomultimer	High_specificity_DNA-binding_protein	pioneer	Zinc-coordinating_DNA-binding_domains	C2H2_zinc_finger_factors	NA
ZNF341(+)	activators	NA	fail	NA	0.0398973497739854	ZNF341	NA	Monomer_or_homomultimer	High_specificity_DNA-binding_protein	settler	Zinc-coordinating_DNA-binding_domains	C2H2_zinc_finger_factors	NA
ZNF35(+)	activators	NA	fail	TF	0.0317825712900305	ZNF35	NA	Monomer_or_homomultimer	High_specificity_DNA-binding_protein	migrant	Zinc-coordinating_DNA-binding_domains	C2H2_zinc_finger_factors	NA
ZNF354B(+)	activators	NA	fail	NA	0.0411197714920956	ZNF354B	NA	Monomer_or_homomultimer	High_specificity_DNA-binding_protein	migrant	Zinc-coordinating_DNA-binding_domains	C2H2_zinc_finger_factors	no_tissue-specific
ZNF354C(+)	activators	FALSE	fail	TF	0.166810791187306	ZNF354C	repressors	Monomer_or_homomultimer	High_specificity_DNA-binding_protein	pioneer	Zinc-coordinating_DNA-binding_domains	C2H2_zinc_finger_factors	NA
ZNF358(+)	activators	NA	fail	NA	0.246258590051688	ZNF358	NA	Monomer_or_homomultimer	High_specificity_DNA-binding_protein	migrant	Zinc-coordinating_DNA-binding_domains	C2H2_zinc_finger_factors	no_tissue-specific
ZNF362(+)	activators	NA	pass	NA	0.239550280059822	ZNF362	NA	Monomer_or_homomultimer	High_specificity_DNA-binding_protein	NA	Zinc-coordinating_DNA-binding_domains	C2H2_zinc_finger_factors	no_tissue-specific
ZNF37A(+)	activators	NA	pass	NA	0.0421749771549449	ZNF37A	NA	Monomer_or_homomultimer	High_specificity_DNA-binding_protein	settler	Zinc-coordinating_DNA-binding_domains	C2H2_zinc_finger_factors	no_tissue-specific
ZNF384(+)	activators	NA	fail	TF	0.293075154241632	ZNF384	NA	Monomer_or_homomultimer	High_specificity_DNA-binding_protein	migrant	Zinc-coordinating_DNA-binding_domains	C2H2_zinc_finger_factors	no_tissue-specific
ZNF394(+)	activators	NA	pass	NA	0.0874616431168266	ZNF394	NA	Monomer_or_homomultimer	High_specificity_DNA-binding_protein	pioneer	Zinc-coordinating_DNA-binding_domains	C2H2_zinc_finger_factors	no_tissue-specific
ZNF420(-)	repressors	NA	fail	CR	0.706658465496809	ZNF420	NA	Monomer_or_homomultimer	High_specificity_DNA-binding_protein	pioneer	Zinc-coordinating_DNA-binding_domains	C2H2_zinc_finger_factors	NA
ZNF429(+)	activators	NA	fail	NA	0.341940673241891	ZNF429	NA	Monomer_or_homomultimer	High_specificity_DNA-binding_protein	pioneer	Zinc-coordinating_DNA-binding_domains	C2H2_zinc_finger_factors	NA
ZNF43(+)	activators	NA	pass	NA	0.0581006352341164	ZNF43	NA	Monomer_or_homomultimer	High_specificity_DNA-binding_protein	migrant	Zinc-coordinating_DNA-binding_domains	C2H2_zinc_finger_factors	NA
ZNF430(+)	activators	NA	pass	NA	0.0276810374492168	ZNF430	NA	Monomer_or_homomultimer	High_specificity_DNA-binding_protein	pioneer	Zinc-coordinating_DNA-binding_domains	C2H2_zinc_finger_factors	NA
ZNF431(+)	activators	FALSE	fail	NA	0.0257565976037379	ZNF431	repressors	Monomer_or_homomultimer	High_specificity_DNA-binding_protein	pioneer	Zinc-coordinating_DNA-binding_domains	C2H2_zinc_finger_factors	NA
ZNF44(+)	activators	NA	fail	NA	0.0491288745986412	ZNF44	NA	Monomer_or_homomultimer	High_specificity_DNA-binding_protein	migrant	Zinc-coordinating_DNA-binding_domains	C2H2_zinc_finger_factors	no_tissue-specific
ZNF441(+)	activators	NA	pass	NA	0.113287557632961	ZNF441	NA	Monomer_or_homomultimer	High_specificity_DNA-binding_protein	pioneer	Zinc-coordinating_DNA-binding_domains	C2H2_zinc_finger_factors	NA
ZNF445(-)	repressors	NA	fail	NA	0.414676033281703	ZNF445	NA	Monomer_or_homomultimer	High_specificity_DNA-binding_protein	migrant	Zinc-coordinating_DNA-binding_domains	C2H2_zinc_finger_factors	no_tissue-specific
ZNF460(-)	repressors	NA	fail	NA	0.192678860998917	ZNF460	NA	Monomer_or_homomultimer	High_specificity_DNA-binding_protein	pioneer	Zinc-coordinating_DNA-binding_domains	C2H2_zinc_finger_factors	tissue-specific
ZNF460(+)	activators	NA	fail	NA	0.170818248818853	ZNF460	NA	Monomer_or_homomultimer	High_specificity_DNA-binding_protein	pioneer	Zinc-coordinating_DNA-binding_domains	C2H2_zinc_finger_factors	tissue-specific
ZNF467(-)	repressors	NA	fail	CR	0.711352196841452	ZNF467	NA	Monomer_or_homomultimer	High_specificity_DNA-binding_protein	settler	Zinc-coordinating_DNA-binding_domains	C2H2_zinc_finger_factors	no_tissue-specific
ZNF467(+)	activators	NA	fail	CR	0.131856066376507	ZNF467	NA	Monomer_or_homomultimer	High_specificity_DNA-binding_protein	settler	Zinc-coordinating_DNA-binding_domains	C2H2_zinc_finger_factors	no_tissue-specific
ZNF470(+)	activators	NA	fail	NA	0.155556919007106	ZNF470	NA	Monomer_or_homomultimer	High_specificity_DNA-binding_protein	NA	Zinc-coordinating_DNA-binding_domains	C2H2_zinc_finger_factors	NA
ZNF48(+)	activators	NA	fail	NA	0.141449901652271	ZNF48	NA	Monomer_or_homomultimer	High_specificity_DNA-binding_protein	settler	Zinc-coordinating_DNA-binding_domains	C2H2_zinc_finger_factors	no_tissue-specific
ZNF501(+)	activators	NA	fail	NA	0.0824347691418565	ZNF501	NA	Monomer_or_homomultimer	High_specificity_DNA-binding_protein	migrant	Zinc-coordinating_DNA-binding_domains	C2H2_zinc_finger_factors	NA
ZNF502(-)	repressors	NA	fail	NA	0.371084273444248	ZNF502	NA	Monomer_or_homomultimer	High_specificity_DNA-binding_protein	migrant	Zinc-coordinating_DNA-binding_domains	C2H2_zinc_finger_factors	NA
ZNF502(+)	activators	NA	fail	NA	0.0242259077472214	ZNF502	NA	Monomer_or_homomultimer	High_specificity_DNA-binding_protein	migrant	Zinc-coordinating_DNA-binding_domains	C2H2_zinc_finger_factors	NA
ZNF513(-)	repressors	NA	fail	NA	0.42087099558005	ZNF513	NA	Monomer_or_homomultimer	High_specificity_DNA-binding_protein	pioneer	Zinc-coordinating_DNA-binding_domains	C2H2_zinc_finger_factors	no_tissue-specific
ZNF513(+)	activators	NA	fail	NA	0.100964077859804	ZNF513	NA	Monomer_or_homomultimer	High_specificity_DNA-binding_protein	pioneer	Zinc-coordinating_DNA-binding_domains	C2H2_zinc_finger_factors	no_tissue-specific
ZNF521(-)	repressors	TRUE	fail	CR	0.592721474731339	ZNF521	dual	Monomer_or_homomultimer	High_specificity_DNA-binding_protein	NA	Zinc-coordinating_DNA-binding_domains	C2H2_zinc_finger_factors	NA
ZNF524(+)	activators	NA	fail	NA	0.119708124555465	ZNF524	NA	Monomer_or_homomultimer	High_specificity_DNA-binding_protein	pioneer	Zinc-coordinating_DNA-binding_domains	C2H2_zinc_finger_factors	no_tissue-specific
ZNF528(+)	activators	NA	fail	NA	0.101702638992166	ZNF528	NA	Monomer_or_homomultimer	High_specificity_DNA-binding_protein	NA	Zinc-coordinating_DNA-binding_domains	C2H2_zinc_finger_factors	NA
ZNF532(-)	repressors	NA	fail	NA	0.212250803655174	ZNF532	NA	Monomer_or_homomultimer	High_specificity_DNA-binding_protein	NA	Zinc-coordinating_DNA-binding_domains	C2H2_zinc_finger_factors	NA
ZNF546(+)	activators	NA	fail	NA	0.061907526151663	ZNF546	NA	Monomer_or_homomultimer	High_specificity_DNA-binding_protein	pioneer	Zinc-coordinating_DNA-binding_domains	C2H2_zinc_finger_factors	NA
ZNF548(+)	activators	NA	fail	NA	0.0890856086526074	ZNF548	NA	Monomer_or_homomultimer	High_specificity_DNA-binding_protein	NA	Zinc-coordinating_DNA-binding_domains	C2H2_zinc_finger_factors	no_tissue-specific
ZNF552(+)	activators	NA	fail	NA	0.0581636892468594	ZNF552	NA	Monomer_or_homomultimer	High_specificity_DNA-binding_protein	NA	Zinc-coordinating_DNA-binding_domains	C2H2_zinc_finger_factors	NA
ZNF554(+)	activators	NA	fail	NA	0.0241055291154761	ZNF554	NA	Monomer_or_homomultimer	High_specificity_DNA-binding_protein	migrant	Zinc-coordinating_DNA-binding_domains	C2H2_zinc_finger_factors	NA
ZNF557(+)	activators	NA	fail	NA	0.0389802883723267	ZNF557	NA	Monomer_or_homomultimer	High_specificity_DNA-binding_protein	migrant	Zinc-coordinating_DNA-binding_domains	C2H2_zinc_finger_factors	NA
ZNF558(+)	activators	NA	fail	NA	0.035044275178958	ZNF558	NA	Monomer_or_homomultimer	High_specificity_DNA-binding_protein	pioneer	Zinc-coordinating_DNA-binding_domains	C2H2_zinc_finger_factors	no_tissue-specific
ZNF559(+)	activators	NA	fail	NA	0.00428158318109576	ZNF559	NA	Monomer_or_homomultimer	High_specificity_DNA-binding_protein	migrant	Zinc-coordinating_DNA-binding_domains	C2H2_zinc_finger_factors	NA
ZNF562(+)	activators	NA	fail	NA	0.0909415346128932	ZNF562	NA	Monomer_or_homomultimer	High_specificity_DNA-binding_protein	NA	Zinc-coordinating_DNA-binding_domains	C2H2_zinc_finger_factors	NA
ZNF563(+)	activators	NA	fail	NA	0.226049386971037	ZNF563	NA	Monomer_or_homomultimer	High_specificity_DNA-binding_protein	pioneer	Zinc-coordinating_DNA-binding_domains	C2H2_zinc_finger_factors	NA
ZNF569(+)	activators	NA	fail	CR, TF	0.0375515169464762	ZNF569	NA	Monomer_or_homomultimer	High_specificity_DNA-binding_protein	NA	Zinc-coordinating_DNA-binding_domains	C2H2_zinc_finger_factors	NA
ZNF577(+)	activators	NA	fail	NA	0.0167987533701197	ZNF577	NA	Monomer_or_homomultimer	High_specificity_DNA-binding_protein	migrant	Zinc-coordinating_DNA-binding_domains	C2H2_zinc_finger_factors	NA
ZNF583(-)	repressors	NA	fail	NA	0.300548046440723	ZNF583	NA	Monomer_or_homomultimer	High_specificity_DNA-binding_protein	pioneer	Zinc-coordinating_DNA-binding_domains	C2H2_zinc_finger_factors	tissue-specific
ZNF585A(+)	activators	NA	fail	NA	0.0171360061531413	ZNF585A	NA	Monomer_or_homomultimer	High_specificity_DNA-binding_protein	migrant	Zinc-coordinating_DNA-binding_domains	C2H2_zinc_finger_factors	NA
ZNF585B(-)	repressors	NA	fail	NA	0.128241479433285	ZNF585B	NA	Monomer_or_homomultimer	High_specificity_DNA-binding_protein	migrant	Zinc-coordinating_DNA-binding_domains	C2H2_zinc_finger_factors	NA
ZNF594(+)	activators	NA	fail	NA	0.0305276618341641	ZNF594	NA	Monomer_or_homomultimer	High_specificity_DNA-binding_protein	NA	Zinc-coordinating_DNA-binding_domains	C2H2_zinc_finger_factors	NA
ZNF596(+)	activators	NA	fail	NA	0.104889055012169	ZNF596	NA	Monomer_or_homomultimer	High_specificity_DNA-binding_protein	pioneer	Zinc-coordinating_DNA-binding_domains	C2H2_zinc_finger_factors	NA
ZNF600(+)	activators	NA	fail	NA	0.0392891363513089	ZNF600	NA	Monomer_or_homomultimer	High_specificity_DNA-binding_protein	NA	Zinc-coordinating_DNA-binding_domains	C2H2_zinc_finger_factors	NA
ZNF605(-)	repressors	NA	fail	NA	0.0971151862453749	ZNF605	NA	Monomer_or_homomultimer	High_specificity_DNA-binding_protein	NA	Zinc-coordinating_DNA-binding_domains	C2H2_zinc_finger_factors	NA
ZNF605(+)	activators	NA	fail	NA	0.0279611051384081	ZNF605	NA	Monomer_or_homomultimer	High_specificity_DNA-binding_protein	NA	Zinc-coordinating_DNA-binding_domains	C2H2_zinc_finger_factors	NA
ZNF611(+)	activators	NA	fail	NA	0.0860497517376666	ZNF611	NA	Monomer_or_homomultimer	High_specificity_DNA-binding_protein	pioneer	Zinc-coordinating_DNA-binding_domains	C2H2_zinc_finger_factors	NA
ZNF615(+)	activators	NA	fail	NA	0.0308489612296615	ZNF615	NA	Monomer_or_homomultimer	High_specificity_DNA-binding_protein	pioneer	Zinc-coordinating_DNA-binding_domains	C2H2_zinc_finger_factors	NA
ZNF619(-)	repressors	NA	fail	NA	0.705752929116563	ZNF619	NA	Monomer_or_homomultimer	High_specificity_DNA-binding_protein	NA	Zinc-coordinating_DNA-binding_domains	C2H2_zinc_finger_factors	NA
ZNF625(+)	activators	NA	fail	NA	0.0287533687021758	ZNF625	NA	Monomer_or_homomultimer	High_specificity_DNA-binding_protein	NA	Zinc-coordinating_DNA-binding_domains	C2H2_zinc_finger_factors	NA
ZNF629(+)	activators	NA	fail	NA	0.128210089263317	ZNF629	NA	Monomer_or_homomultimer	High_specificity_DNA-binding_protein	NA	Zinc-coordinating_DNA-binding_domains	C2H2_zinc_finger_factors	no_tissue-specific
ZNF639(+)	activators	FALSE	fail	TF	0.0901647573038261	ZNF639	repressors	Monomer_or_homomultimer	High_specificity_DNA-binding_protein	pioneer	Zinc-coordinating_DNA-binding_domains	C2H2_zinc_finger_factors	no_tissue-specific
ZNF641(+)	activators	TRUE	fail	NA	0.044613538493298	ZNF641	activators	Monomer_or_homomultimer	High_specificity_DNA-binding_protein	pioneer	Zinc-coordinating_DNA-binding_domains	C2H2_zinc_finger_factors	no_tissue-specific
ZNF66(+)	activators	NA	fail	NA	0.109402337737024	ZNF66	NA	Monomer_or_homomultimer	High_specificity_DNA-binding_protein	NA	Zinc-coordinating_DNA-binding_domains	C2H2_zinc_finger_factors	NA
ZNF667(-)	repressors	NA	fail	TF	0.179270196532228	ZNF667	NA	Monomer_or_homomultimer	High_specificity_DNA-binding_protein	NA	Zinc-coordinating_DNA-binding_domains	C2H2_zinc_finger_factors	NA
ZNF667(+)	activators	NA	fail	TF	0.0621955681578742	ZNF667	NA	Monomer_or_homomultimer	High_specificity_DNA-binding_protein	NA	Zinc-coordinating_DNA-binding_domains	C2H2_zinc_finger_factors	NA
ZNF670(-)	repressors	NA	fail	NA	0.328718663947923	ZNF670	NA	Monomer_or_homomultimer	High_specificity_DNA-binding_protein	migrant	Zinc-coordinating_DNA-binding_domains	C2H2_zinc_finger_factors	NA
ZNF678(+)	activators	NA	fail	NA	0.0425983737806877	ZNF678	NA	Monomer_or_homomultimer	High_specificity_DNA-binding_protein	NA	Zinc-coordinating_DNA-binding_domains	C2H2_zinc_finger_factors	NA
ZNF695(+)	activators	NA	fail	NA	0.0227516608803353	ZNF695	NA	Monomer_or_homomultimer	High_specificity_DNA-binding_protein	pioneer	Zinc-coordinating_DNA-binding_domains	C2H2_zinc_finger_factors	NA
ZNF699(+)	activators	NA	fail	NA	0.0680518239809833	ZNF699	NA	Monomer_or_homomultimer	High_specificity_DNA-binding_protein	NA	Zinc-coordinating_DNA-binding_domains	C2H2_zinc_finger_factors	NA
ZNF701(-)	repressors	NA	fail	NA	0.0258084061270587	ZNF701	NA	Monomer_or_homomultimer	High_specificity_DNA-binding_protein	NA	Zinc-coordinating_DNA-binding_domains	C2H2_zinc_finger_factors	NA
ZNF71(+)	activators	NA	fail	NA	0.125050463453983	ZNF71	NA	Monomer_or_homomultimer	High_specificity_DNA-binding_protein	pioneer	Zinc-coordinating_DNA-binding_domains	C2H2_zinc_finger_factors	NA
ZNF713(+)	activators	NA	fail	NA	0.0798512239953406	ZNF713	NA	Monomer_or_homomultimer	High_specificity_DNA-binding_protein	pioneer	Zinc-coordinating_DNA-binding_domains	C2H2_zinc_finger_factors	tissue-specific
ZNF717(-)	repressors	NA	fail	NA	0.217467142075625	ZNF717	NA	Monomer_or_homomultimer	High_specificity_DNA-binding_protein	NA	Zinc-coordinating_DNA-binding_domains	C2H2_zinc_finger_factors	NA
ZNF718(+)	activators	NA	fail	NA	0.0344719868940225	ZNF718	NA	Monomer_or_homomultimer	High_specificity_DNA-binding_protein	NA	Zinc-coordinating_DNA-binding_domains	C2H2_zinc_finger_factors	NA
ZNF721(+)	activators	NA	pass	NA	0.0304482122367492	ZNF721	NA	Monomer_or_homomultimer	High_specificity_DNA-binding_protein	NA	Zinc-coordinating_DNA-binding_domains	C2H2_zinc_finger_factors	no_tissue-specific
ZNF740(+)	activators	NA	fail	NA	0.151722381569286	ZNF740	NA	Monomer_or_homomultimer	High_specificity_DNA-binding_protein	NA	Zinc-coordinating_DNA-binding_domains	C2H2_zinc_finger_factors	no_tissue-specific
ZNF749(+)	activators	NA	fail	NA	0.134066106134526	ZNF749	NA	Monomer_or_homomultimer	High_specificity_DNA-binding_protein	NA	Zinc-coordinating_DNA-binding_domains	C2H2_zinc_finger_factors	tissue-specific
ZNF75A(+)	activators	NA	pass	NA	0.0242496142580637	ZNF75A	NA	Monomer_or_homomultimer	High_specificity_DNA-binding_protein	pioneer	Zinc-coordinating_DNA-binding_domains	C2H2_zinc_finger_factors	no_tissue-specific
ZNF76(+)	activators	NA	fail	CR, TF	0.533208267326751	ZNF76	NA	Monomer_or_homomultimer	High_specificity_DNA-binding_protein	pioneer	Zinc-coordinating_DNA-binding_domains	C2H2_zinc_finger_factors	no_tissue-specific
ZNF768(+)	activators	NA	fail	NA	0.376009110078773	ZNF768	NA	Monomer_or_homomultimer	High_specificity_DNA-binding_protein	migrant	Zinc-coordinating_DNA-binding_domains	C2H2_zinc_finger_factors	no_tissue-specific
ZNF771(-)	repressors	NA	pass	NA	0.206983774987829	ZNF771	NA	Monomer_or_homomultimer	High_specificity_DNA-binding_protein	NA	Zinc-coordinating_DNA-binding_domains	C2H2_zinc_finger_factors	NA
ZNF775(-)	repressors	NA	pass	NA	0.421996063146838	ZNF775	NA	Monomer_or_homomultimer	High_specificity_DNA-binding_protein	NA	Zinc-coordinating_DNA-binding_domains	C2H2_zinc_finger_factors	NA
ZNF782(+)	activators	NA	fail	NA	0.0762016901582573	ZNF782	NA	Monomer_or_homomultimer	High_specificity_DNA-binding_protein	NA	Zinc-coordinating_DNA-binding_domains	C2H2_zinc_finger_factors	NA
ZNF787(+)	activators	NA	fail	NA	0.0637777746249271	ZNF787	NA	Monomer_or_homomultimer	High_specificity_DNA-binding_protein	NA	Zinc-coordinating_DNA-binding_domains	C2H2_zinc_finger_factors	no_tissue-specific
ZNF789(+)	activators	NA	fail	NA	0.0145322774960943	ZNF789	NA	Monomer_or_homomultimer	High_specificity_DNA-binding_protein	NA	Zinc-coordinating_DNA-binding_domains	C2H2_zinc_finger_factors	NA
ZNF799(-)	repressors	NA	pass	NA	0.0173427107715006	ZNF799	NA	Monomer_or_homomultimer	High_specificity_DNA-binding_protein	NA	Zinc-coordinating_DNA-binding_domains	C2H2_zinc_finger_factors	tissue-specific
ZNF81(+)	activators	NA	fail	NA	0.0537539965020956	ZNF81	NA	Monomer_or_homomultimer	High_specificity_DNA-binding_protein	pioneer	Zinc-coordinating_DNA-binding_domains	C2H2_zinc_finger_factors	tissue-specific
ZNF821(-)	repressors	NA	fail	NA	0.0766743947417245	NA	NA	NA	NA	NA	NA	NA	NA
ZNF836(+)	activators	NA	fail	NA	0.129562488091917	ZNF836	NA	Monomer_or_homomultimer	High_specificity_DNA-binding_protein	NA	Zinc-coordinating_DNA-binding_domains	C2H2_zinc_finger_factors	NA
ZNF84(+)	activators	NA	fail	NA	0.170540726440781	ZNF84	NA	Monomer_or_homomultimer	High_specificity_DNA-binding_protein	migrant	Zinc-coordinating_DNA-binding_domains	C2H2_zinc_finger_factors	no_tissue-specific
ZNF841(+)	activators	NA	fail	NA	0.0670927097626782	ZNF841	NA	Monomer_or_homomultimer	High_specificity_DNA-binding_protein	NA	Zinc-coordinating_DNA-binding_domains	C2H2_zinc_finger_factors	no_tissue-specific
ZNF85(+)	activators	FALSE	fail	TF	0.149024164124194	ZNF85	repressors	Monomer_or_homomultimer	High_specificity_DNA-binding_protein	pioneer	Zinc-coordinating_DNA-binding_domains	C2H2_zinc_finger_factors	NA
ZNF879(-)	repressors	NA	fail	NA	0.0919643446232619	ZNF879	NA	Monomer_or_homomultimer	High_specificity_DNA-binding_protein	NA	Zinc-coordinating_DNA-binding_domains	C2H2_zinc_finger_factors	NA
ZNF879(+)	activators	NA	fail	NA	0.10944692552663	ZNF879	NA	Monomer_or_homomultimer	High_specificity_DNA-binding_protein	NA	Zinc-coordinating_DNA-binding_domains	C2H2_zinc_finger_factors	NA
ZNF880(-)	repressors	NA	pass	NA	0.0965182519472564	ZNF880	NA	Monomer_or_homomultimer	High_specificity_DNA-binding_protein	NA	Zinc-coordinating_DNA-binding_domains	C2H2_zinc_finger_factors	NA
ZNF883(+)	activators	NA	fail	NA	0.0601351908191068	ZNF883	NA	Monomer_or_homomultimer	High_specificity_DNA-binding_protein	NA	Zinc-coordinating_DNA-binding_domains	C2H2_zinc_finger_factors	NA
ZNF90(+)	activators	NA	fail	NA	0.0147164691713693	ZNF90	NA	Monomer_or_homomultimer	High_specificity_DNA-binding_protein	pioneer	Zinc-coordinating_DNA-binding_domains	C2H2_zinc_finger_factors	tissue-specific
ZNF91(+)	activators	FALSE	fail	TF	0.378356077819979	ZNF91	repressors	Monomer_or_homomultimer	High_specificity_DNA-binding_protein	migrant	Zinc-coordinating_DNA-binding_domains	C2H2_zinc_finger_factors	NA
ZNF92(+)	activators	NA	pass	NA	0.0693990851931394	ZNF92	NA	Monomer_or_homomultimer	High_specificity_DNA-binding_protein	pioneer	Zinc-coordinating_DNA-binding_domains	C2H2_zinc_finger_factors	NA
ZSCAN12(+)	activators	NA	fail	NA	0.0451612956374798	ZSCAN12	NA	Monomer_or_homomultimer	High_specificity_DNA-binding_protein	pioneer	Zinc-coordinating_DNA-binding_domains	C2H2_zinc_finger_factors	NA
ZSCAN16(+)	activators	NA	fail	CR, TF	0.138345891227753	ZSCAN16	NA	Monomer_or_homomultimer	High_specificity_DNA-binding_protein	pioneer	Zinc-coordinating_DNA-binding_domains	C2H2_zinc_finger_factors	no_tissue-specific
ZSCAN2(+)	activators	NA	pass	NA	0.146421643841139	ZSCAN2	NA	Monomer_or_homomultimer	High_specificity_DNA-binding_protein	migrant	Zinc-coordinating_DNA-binding_domains	C2H2_zinc_finger_factors	NA
ZSCAN21(+)	activators	NA	fail	TF	0.0647828512677112	ZSCAN21	NA	Monomer_or_homomultimer	High_specificity_DNA-binding_protein	migrant	Zinc-coordinating_DNA-binding_domains	C2H2_zinc_finger_factors	no_tissue-specific
ZSCAN25(+)	activators	NA	fail	NA	0.0915184804789092	ZSCAN25	NA	Monomer_or_homomultimer	High_specificity_DNA-binding_protein	NA	Zinc-coordinating_DNA-binding_domains	C2H2_zinc_finger_factors	NA
ZSCAN5A(+)	activators	NA	fail	NA	0.0379898176764852	ZSCAN5A	NA	Monomer_or_homomultimer	High_specificity_DNA-binding_protein	pioneer	Zinc-coordinating_DNA-binding_domains	C2H2_zinc_finger_factors	tissue-specific
ZXDA(-)	repressors	NA	fail	CR	0.140437190928651	ZXDA	NA	Monomer_or_homomultimer	High_specificity_DNA-binding_protein	NA	Zinc-coordinating_DNA-binding_domains	C2H2_zinc_finger_factors	tissue-specific
ZXDB(+)	activators	NA	fail	NA	0.071310789700438	ZXDB	NA	Monomer_or_homomultimer	High_specificity_DNA-binding_protein	NA	Zinc-coordinating_DNA-binding_domains	C2H2_zinc_finger_factors	NA
ZXDC(+)	activators	NA	fail	CR	0.149181344427962	ZXDC	NA	Monomer_or_homomultimer	High_specificity_DNA-binding_protein	NA	Zinc-coordinating_DNA-binding_domains	C2H2_zinc_finger_factors	no_tissue-specific

## Sheet: ALL_Regulons
regulon	regulon_type	regulon sign and TF known function (activator/repressor) match	TFdetected_activeCelltype	TF_category	Rsquared_mean	TF	mode_of_regulation	DNA_binding_mode	DNA_binding_specificity	chromatin_regulation_mode	TF_superclass	TF_class	tissue_of_expression
ACAA1(+)	activators	NA	pass	NA	0.0729589551146733	NA	NA	NA	NA	NA	NA	NA	NA
ACO1(+)	activators	NA	fail	ST	0.0546710377595568	NA	NA	NA	NA	NA	NA	NA	NA
AHR(-)	repressors	FALSE	fail	TF	0.216687417562525	AHR	activators	Monomer_or_homomultimer	High_specificity_DNA-binding_protein	settler	Basic_domains	Basic_helix-loop-helix_factors_(bHLH)	no_tissue-specific
AHR(+)	activators	TRUE	fail	TF	0.149719492356387	AHR	activators	Monomer_or_homomultimer	High_specificity_DNA-binding_protein	settler	Basic_domains	Basic_helix-loop-helix_factors_(bHLH)	no_tissue-specific
AKR1A1(+)	activators	NA	pass	NA	0.4137428492966	NA	NA	NA	NA	NA	NA	NA	NA
ARID3A(-)	repressors	NA	fail	TF	0.561821436417504	ARID3A	NA	NA	High_specificity_DNA-binding_protein	migrant	Helix-turn-helix_domains	ARID_domain_factors	NA
ARID3A(+)	activators	NA	pass	TF	0.533039257377573	ARID3A	NA	NA	High_specificity_DNA-binding_protein	migrant	Helix-turn-helix_domains	ARID_domain_factors	NA
ARID5A(+)	activators	FALSE	pass	TF	0.241091670268125	ARID5A	repressors	Monomer_or_homomultimer	High_specificity_DNA-binding_protein	NA	Helix-turn-helix_domains	ARID_domain_factors	no_tissue-specific
ARID5B(-)	repressors	FALSE	pass	TF	0.194075858520289	ARID5B	activators	Monomer_or_homomultimer	High_specificity_DNA-binding_protein	settler	Helix-turn-helix_domains	ARID_domain_factors	no_tissue-specific
ARNT(+)	activators	TRUE	fail	TF	0.330516244169878	ARNT	activators	NA	High_specificity_DNA-binding_protein	migrant	Basic_domains	Basic_helix-loop-helix_factors_(bHLH)	no_tissue-specific
ARNTL(+)	activators	TRUE	fail	TF	0.186916466552428	ARNTL	activators	NA	High_specificity_DNA-binding_protein	settler	Basic_domains	Basic_helix-loop-helix_factors_(bHLH)	no_tissue-specific
ASCL2(-)	repressors	NA	fail	TF	0.136473259831312	ASCL2	NA	Monomer_or_homomultimer	High_specificity_DNA-binding_protein	settler	Basic_domains	Basic_helix-loop-helix_factors_(bHLH)	NA
ASCL2(+)	activators	NA	fail	TF	0.065369902180819	ASCL2	NA	Monomer_or_homomultimer	High_specificity_DNA-binding_protein	settler	Basic_domains	Basic_helix-loop-helix_factors_(bHLH)	NA
ASPSCR1(+)	activators	NA	pass	NA	0.015458864571936	NA	NA	NA	NA	NA	NA	NA	NA
ATF1(+)	activators	NA	fail	TF	0.423196853919964	ATF1	NA	Monomer_or_homomultimer	High_specificity_DNA-binding_protein	pioneer	Basic_domains	Basic_leucine_zipper_factors_(bZIP)	no_tissue-specific
ATF2(+)	activators	TRUE	fail	TF	0.39978445046431	ATF2	activators	NA	High_specificity_DNA-binding_protein	pioneer	Basic_domains	Basic_leucine_zipper_factors_(bZIP)	no_tissue-specific
ATF3(-)	repressors	TRUE	fail	TF	0.400844264847553	ATF3	repressors	NA	High_specificity_DNA-binding_protein	pioneer	Basic_domains	Basic_leucine_zipper_factors_(bZIP)	no_tissue-specific
ATF3(+)	activators	FALSE	fail	TF	0.266599750028805	ATF3	repressors	NA	High_specificity_DNA-binding_protein	pioneer	Basic_domains	Basic_leucine_zipper_factors_(bZIP)	no_tissue-specific
ATF4(-)	repressors	FALSE	pass	TF	0.210958842919812	ATF4	activators	NA	High_specificity_DNA-binding_protein	pioneer	Basic_domains	Basic_leucine_zipper_factors_(bZIP)	no_tissue-specific
ATF4(+)	activators	TRUE	pass	TF	0.302606999542311	ATF4	activators	NA	High_specificity_DNA-binding_protein	pioneer	Basic_domains	Basic_leucine_zipper_factors_(bZIP)	no_tissue-specific
ATF5(+)	activators	TRUE	fail	TF	0.218277696404706	ATF5	dual	Obligate_heteromer	High_specificity_DNA-binding_protein	pioneer	Basic_domains	Basic_leucine_zipper_factors_(bZIP)	no_tissue-specific
ATF6(+)	activators	TRUE	fail	TF	0.418281398058191	ATF6	activators	NA	High_specificity_DNA-binding_protein	settler	Basic_domains	Basic_leucine_zipper_factors_(bZIP)	no_tissue-specific
ATF6B(+)	activators	TRUE	pass	TF	0.467738353259643	ATF6B	activators	NA	High_specificity_DNA-binding_protein	settler	Basic_domains	Basic_leucine_zipper_factors_(bZIP)	no_tissue-specific
ATF7(+)	activators	NA	fail	TF	0.302607076834434	ATF7	NA	Monomer_or_homomultimer	High_specificity_DNA-binding_protein	settler	Basic_domains	Basic_leucine_zipper_factors_(bZIP)	no_tissue-specific
BACH1(-)	repressors	TRUE	pass	TF	0.381635464929078	BACH1	dual	Monomer_or_homomultimer	High_specificity_DNA-binding_protein	settler	Basic_domains	Basic_leucine_zipper_factors_(bZIP)	no_tissue-specific
BACH1(+)	activators	TRUE	pass	TF	0.623599118261815	BACH1	dual	Monomer_or_homomultimer	High_specificity_DNA-binding_protein	settler	Basic_domains	Basic_leucine_zipper_factors_(bZIP)	no_tissue-specific
BACH2(-)	repressors	TRUE	fail	CR	0.614553777904074	BACH2	dual	Monomer_or_homomultimer	High_specificity_DNA-binding_protein	settler	Basic_domains	Basic_leucine_zipper_factors_(bZIP)	NA
BACH2(+)	activators	TRUE	pass	CR	0.671483879835279	BACH2	dual	Monomer_or_homomultimer	High_specificity_DNA-binding_protein	settler	Basic_domains	Basic_leucine_zipper_factors_(bZIP)	NA
BANP(+)	activators	NA	fail	CM, CR	0.0909873724503302	NA	NA	NA	NA	NA	NA	NA	NA
BATF(-)	repressors	FALSE	fail	TF	0.595324451920732	BATF	activators	Monomer_or_homomultimer	High_specificity_DNA-binding_protein	pioneer	Basic_domains	Basic_leucine_zipper_factors_(bZIP)	NA
BATF(+)	activators	TRUE	pass	TF	0.40495491203976	BATF	activators	Monomer_or_homomultimer	High_specificity_DNA-binding_protein	pioneer	Basic_domains	Basic_leucine_zipper_factors_(bZIP)	NA
BBX(+)	activators	NA	pass	NA	0.13580024945589	BBX	NA	Monomer_or_homomultimer	High_specificity_DNA-binding_protein	migrant	Other_all--helical_DNA-binding_domains	High-mobility_group_(HMG)_domain_factors	no_tissue-specific
BCL11A(-)	repressors	NA	pass	CR, TF	0.760397975068703	BCL11A	NA	Monomer_or_homomultimer	High_specificity_DNA-binding_protein	settler	Zinc-coordinating_DNA-binding_domains	C2H2_zinc_finger_factors	NA
BCL11A(+)	activators	NA	pass	CR, TF	0.353125821534055	BCL11A	NA	Monomer_or_homomultimer	High_specificity_DNA-binding_protein	settler	Zinc-coordinating_DNA-binding_domains	C2H2_zinc_finger_factors	NA
BCL11B(+)	activators	NA	fail	NA	0.0262667261384894	BCL11B	NA	Monomer_or_homomultimer	High_specificity_DNA-binding_protein	settler	Zinc-coordinating_DNA-binding_domains	C2H2_zinc_finger_factors	NA
BCL3(-)	repressors	FALSE	fail	CR	0.825985215047605	BCL3	activators	NA	Not_a_DNA_binding_protein	migrant	Immunoglobulin_fold	Rel_homology_region_(RHR)_factors	no_tissue-specific
BCL3(+)	activators	TRUE	pass	CR	0.377893961991238	BCL3	activators	NA	Not_a_DNA_binding_protein	migrant	Immunoglobulin_fold	Rel_homology_region_(RHR)_factors	no_tissue-specific
BCL6(+)	activators	FALSE	fail	TF	0.118802251374447	BCL6	repressors	Monomer_or_homomultimer	High_specificity_DNA-binding_protein	pioneer	Zinc-coordinating_DNA-binding_domains	C2H2_zinc_finger_factors	no_tissue-specific
BCLAF1(-)	repressors	NA	pass	ST, TF	0.691912749678788	NA	NA	NA	NA	NA	NA	NA	NA
BCLAF1(+)	activators	NA	pass	ST, TF	0.425735008936551	NA	NA	NA	NA	NA	NA	NA	NA
BDP1(+)	activators	NA	pass	NA	0.358675317688006	NA	NA	NA	NA	NA	NA	NA	NA
BHLHE40(-)	repressors	TRUE	fail	TF	0.516357787766129	BHLHE40	repressors	NA	High_specificity_DNA-binding_protein	migrant	Basic_domains	Basic_helix-loop-helix_factors_(bHLH)	no_tissue-specific
BHLHE40(+)	activators	FALSE	fail	TF	0.432779544724726	BHLHE40	repressors	NA	High_specificity_DNA-binding_protein	migrant	Basic_domains	Basic_helix-loop-helix_factors_(bHLH)	no_tissue-specific
BPTF(+)	activators	NA	pass	CM	0.274391547919069	NA	NA	NA	NA	NA	NA	NA	NA
BRCA1(-)	repressors	NA	fail	CR, ST	0.369906614413337	NA	NA	NA	NA	NA	NA	NA	NA
BRCA1(+)	activators	NA	pass	CR, ST	0.414585479752319	NA	NA	NA	NA	NA	NA	NA	NA
BRF1(-)	repressors	NA	pass	ST	0.535435400807174	NA	NA	NA	NA	NA	NA	NA	NA
BRF1(+)	activators	NA	fail	ST	0.462259780492667	NA	NA	NA	NA	NA	NA	NA	NA
BRF2(+)	activators	NA	fail	NA	0.406562213611839	NA	NA	NA	NA	NA	NA	NA	NA
CBFB(-)	repressors	NA	pass	CR	0.299120212678489	NA	NA	NA	NA	NA	NA	NA	NA
CBFB(+)	activators	NA	pass	CR	0.0699789999490338	NA	NA	NA	NA	NA	NA	NA	NA
CBX3(-)	repressors	NA	pass	CM	0.288314289654204	NA	NA	NA	NA	NA	NA	NA	NA
CBX7(+)	activators	NA	fail	CM	0.0249550191573587	NA	NA	NA	NA	NA	NA	NA	NA
CCDC25(-)	repressors	NA	pass	NA	0.103380116640065	NA	NA	NA	NA	NA	NA	NA	NA
CD59(-)	repressors	NA	pass	NA	0.588846545491297	NA	NA	NA	NA	NA	NA	NA	NA
CD59(+)	activators	NA	fail	NA	0.0409925686413368	NA	NA	NA	NA	NA	NA	NA	NA
CEBPA(-)	repressors	FALSE	fail	TF	0.596115675340028	CEBPA	activators	NA	High_specificity_DNA-binding_protein	migrant	Basic_domains	Basic_leucine_zipper_factors_(bZIP)	NA
CEBPA(+)	activators	TRUE	pass	TF	0.530576967574844	CEBPA	activators	NA	High_specificity_DNA-binding_protein	migrant	Basic_domains	Basic_leucine_zipper_factors_(bZIP)	NA
CEBPB(-)	repressors	NA	fail	TF	0.470543917507961	CEBPB	NA	NA	High_specificity_DNA-binding_protein	migrant	Basic_domains	Basic_leucine_zipper_factors_(bZIP)	no_tissue-specific
CEBPB(+)	activators	NA	pass	TF	0.370887890410016	CEBPB	NA	NA	High_specificity_DNA-binding_protein	migrant	Basic_domains	Basic_leucine_zipper_factors_(bZIP)	no_tissue-specific
CEBPD(-)	repressors	FALSE	fail	TF	0.667601285413591	CEBPD	activators	NA	High_specificity_DNA-binding_protein	migrant	Basic_domains	Basic_leucine_zipper_factors_(bZIP)	no_tissue-specific
CEBPD(+)	activators	TRUE	fail	TF	0.305319184434242	CEBPD	activators	NA	High_specificity_DNA-binding_protein	migrant	Basic_domains	Basic_leucine_zipper_factors_(bZIP)	no_tissue-specific
CEBPG(-)	repressors	NA	pass	TF	0.548955331832368	CEBPG	NA	Monomer_or_homomultimer	High_specificity_DNA-binding_protein	migrant	Basic_domains	Basic_leucine_zipper_factors_(bZIP)	no_tissue-specific
CEBPG(+)	activators	NA	pass	TF	0.363927640213688	CEBPG	NA	Monomer_or_homomultimer	High_specificity_DNA-binding_protein	migrant	Basic_domains	Basic_leucine_zipper_factors_(bZIP)	no_tissue-specific
CEBPZ(-)	repressors	NA	pass	TF	0.268613599249507	NA	NA	NA	NA	NA	NA	NA	NA
CEBPZ(+)	activators	NA	pass	TF	0.190334119517482	NA	NA	NA	NA	NA	NA	NA	NA
CERS2(+)	activators	NA	pass	NA	0.0179274173471043	NA	NA	NA	NA	NA	NA	NA	NA
CERS5(+)	activators	NA	fail	NA	0.10951754275792	NA	NA	NA	NA	NA	NA	NA	NA
CERS6(+)	activators	NA	fail	NA	0.101751694450401	NA	NA	NA	NA	NA	NA	NA	NA
CHD1(+)	activators	NA	pass	CM	0.319388913797507	NA	NA	NA	NA	NA	NA	NA	NA
CHD2(+)	activators	NA	pass	CM	0.534598418502499	NA	NA	NA	NA	NA	NA	NA	NA
CLOCK(+)	activators	TRUE	fail	TF	0.232555018699699	CLOCK	activators	NA	High_specificity_DNA-binding_protein	settler	Basic_domains	Basic_helix-loop-helix_factors_(bHLH)	no_tissue-specific
CNOT3(+)	activators	NA	fail	ST	0.106707326385726	NA	NA	NA	NA	NA	NA	NA	NA
CNOT4(+)	activators	NA	pass	ST	0.0585049278017357	CNOT4	NA	NA	Not_a_DNA_binding_protein	migrant	Zinc-coordinating_DNA-binding_domains	C3H_zinc_finger_factors	no_tissue-specific
CNOT6(-)	repressors	NA	fail	CR, ST	0.445061500478349	NA	NA	NA	NA	NA	NA	NA	NA
CREB1(+)	activators	NA	pass	TF	0.575317463468978	CREB1	NA	Monomer_or_homomultimer	High_specificity_DNA-binding_protein	NA	Basic_domains	Basic_leucine_zipper_factors_(bZIP)	no_tissue-specific
CREB3(+)	activators	TRUE	fail	TF	0.427367727043804	CREB3	activators	Monomer_or_homomultimer	High_specificity_DNA-binding_protein	settler	Basic_domains	Basic_leucine_zipper_factors_(bZIP)	no_tissue-specific
CREB3L2(+)	activators	TRUE	fail	TF	0.436208863310724	CREB3L2	activators	Monomer_or_homomultimer	High_specificity_DNA-binding_protein	NA	Basic_domains	Basic_leucine_zipper_factors_(bZIP)	no_tissue-specific
CREB3L4(+)	activators	TRUE	pass	TF	0.351628710255301	CREB3L4	activators	Monomer_or_homomultimer	High_specificity_DNA-binding_protein	settler	Basic_domains	Basic_leucine_zipper_factors_(bZIP)	NA
CREB5(+)	activators	TRUE	fail	TF	0.23866583657545	CREB5	activators	NA	High_specificity_DNA-binding_protein	settler	Basic_domains	Basic_leucine_zipper_factors_(bZIP)	NA
CREBL2(+)	activators	NA	fail	NA	0.0153614957351244	CREBL2	NA	Monomer_or_homomultimer	High_specificity_DNA-binding_protein	settler	Basic_domains	Basic_leucine_zipper_factors_(bZIP)	no_tissue-specific
CREBZF(+)	activators	TRUE	pass	CR	0.0585118161685069	CREBZF	activators	Monomer_or_homomultimer	High_specificity_DNA-binding_protein	settler	Basic_domains	Basic_leucine_zipper_factors_(bZIP)	no_tissue-specific
CREM(+)	activators	TRUE	pass	TF	0.324073321773968	CREM	dual	Monomer_or_homomultimer	High_specificity_DNA-binding_protein	settler	Basic_domains	Basic_leucine_zipper_factors_(bZIP)	no_tissue-specific
CTCF(+)	activators	TRUE	pass	CM, CR, TF	0.444953305478028	CTCF	dual	Monomer_or_homomultimer	High_specificity_DNA-binding_protein	pioneer	Zinc-coordinating_DNA-binding_domains	C2H2_zinc_finger_factors	no_tissue-specific
CTNNB1(-)	repressors	NA	pass	CR	0.321509204153317	NA	NA	NA	NA	NA	NA	NA	NA
CUX1(+)	activators	NA	pass	TF	0.319869548601604	CUX1	NA	Monomer_or_homomultimer	High_specificity_DNA-binding_protein	migrant	Helix-turn-helix_domains	Homeo_domain_factors	no_tissue-specific
CYB5R1(+)	activators	NA	fail	NA	0.0253872641835301	NA	NA	NA	NA	NA	NA	NA	NA
CYCS(-)	repressors	NA	pass	NA	0.778481906042153	NA	NA	NA	NA	NA	NA	NA	NA
DAZAP1(-)	repressors	NA	pass	ST	0.17566225422252	NA	NA	NA	NA	NA	NA	NA	NA
DBP(+)	activators	NA	fail	TF	0.168998349079735	DBP	NA	NA	High_specificity_DNA-binding_protein	migrant	Basic_domains	Basic_leucine_zipper_factors_(bZIP)	NA
DDIT3(-)	repressors	TRUE	fail	CR, TF	0.328306926506424	DDIT3	dual	Obligate_heteromer	High_specificity_DNA-binding_protein	migrant	Basic_domains	Basic_leucine_zipper_factors_(bZIP)	no_tissue-specific
DDIT3(+)	activators	TRUE	pass	CR, TF	0.193933502207435	DDIT3	dual	Obligate_heteromer	High_specificity_DNA-binding_protein	migrant	Basic_domains	Basic_leucine_zipper_factors_(bZIP)	no_tissue-specific
DEAF1(-)	repressors	TRUE	fail	TF	0.178020420961145	DEAF1	dual	Monomer_or_homomultimer	High_specificity_DNA-binding_protein	migrant	NA	SAND_domain_factors	no_tissue-specific
DEAF1(+)	activators	TRUE	fail	TF	0.0379886600152348	DEAF1	dual	Monomer_or_homomultimer	High_specificity_DNA-binding_protein	migrant	NA	SAND_domain_factors	no_tissue-specific
DMC1(+)	activators	NA	fail	NA	0.0129336116795135	NA	NA	NA	NA	NA	NA	NA	NA
DNMT3A(+)	activators	NA	pass	CM	0.0662967879579463	DNMT3A	NA	NA	Low_specificity_DNA-binding_protein	migrant	Zinc-coordinating_DNA-binding_domains	Other_C4_zinc_finger-type_factors	no_tissue-specific
DUSP26(+)	activators	NA	fail	NA	0.225346495438864	NA	NA	NA	NA	NA	NA	NA	NA
E2F1(-)	repressors	FALSE	fail	TF	0.666937909741638	E2F1	activators	Monomer_or_homomultimer	High_specificity_DNA-binding_protein	pioneer	Helix-turn-helix_domains	Fork_head_/_winged_helix_factors	NA
E2F1(+)	activators	TRUE	pass	TF	0.685163414445848	E2F1	activators	Monomer_or_homomultimer	High_specificity_DNA-binding_protein	pioneer	Helix-turn-helix_domains	Fork_head_/_winged_helix_factors	NA
E2F2(-)	repressors	FALSE	fail	TF	0.505756367627885	E2F2	activators	Monomer_or_homomultimer	High_specificity_DNA-binding_protein	pioneer	Helix-turn-helix_domains	Fork_head_/_winged_helix_factors	NA
E2F2(+)	activators	TRUE	pass	TF	0.725280029861476	E2F2	activators	Monomer_or_homomultimer	High_specificity_DNA-binding_protein	pioneer	Helix-turn-helix_domains	Fork_head_/_winged_helix_factors	NA
E2F3(-)	repressors	FALSE	fail	TF	0.778604004659104	E2F3	activators	Monomer_or_homomultimer	High_specificity_DNA-binding_protein	migrant	Helix-turn-helix_domains	Fork_head_/_winged_helix_factors	NA
E2F3(+)	activators	TRUE	fail	TF	0.266090363747456	E2F3	activators	Monomer_or_homomultimer	High_specificity_DNA-binding_protein	migrant	Helix-turn-helix_domains	Fork_head_/_winged_helix_factors	NA
E2F4(+)	activators	TRUE	fail	TF	0.577939362137698	E2F4	activators	Monomer_or_homomultimer	High_specificity_DNA-binding_protein	migrant	Helix-turn-helix_domains	Fork_head_/_winged_helix_factors	no_tissue-specific
E2F5(-)	repressors	FALSE	fail	TF	0.095208126344106	E2F5	activators	Monomer_or_homomultimer	High_specificity_DNA-binding_protein	migrant	Helix-turn-helix_domains	Fork_head_/_winged_helix_factors	NA
E2F5(+)	activators	TRUE	pass	TF	0.168133241678063	E2F5	activators	Monomer_or_homomultimer	High_specificity_DNA-binding_protein	migrant	Helix-turn-helix_domains	Fork_head_/_winged_helix_factors	NA
E2F6(+)	activators	FALSE	pass	TF	0.613879748309308	E2F6	repressors	Monomer_or_homomultimer	High_specificity_DNA-binding_protein	migrant	Helix-turn-helix_domains	Fork_head_/_winged_helix_factors	no_tissue-specific
E2F7(-)	repressors	TRUE	fail	TF	0.514058920306241	E2F7	dual	Monomer_or_homomultimer	High_specificity_DNA-binding_protein	NA	Helix-turn-helix_domains	Fork_head_/_winged_helix_factors	NA
E2F7(+)	activators	TRUE	pass	TF	0.538144444394595	E2F7	dual	Monomer_or_homomultimer	High_specificity_DNA-binding_protein	NA	Helix-turn-helix_domains	Fork_head_/_winged_helix_factors	NA
E2F8(-)	repressors	TRUE	fail	TF	0.564222648313626	E2F8	dual	Monomer_or_homomultimer	High_specificity_DNA-binding_protein	migrant	Helix-turn-helix_domains	Fork_head_/_winged_helix_factors	NA
E2F8(+)	activators	TRUE	pass	TF	0.611055801686542	E2F8	dual	Monomer_or_homomultimer	High_specificity_DNA-binding_protein	migrant	Helix-turn-helix_domains	Fork_head_/_winged_helix_factors	NA
E4F1(+)	activators	TRUE	fail	TF	0.122495684248831	E4F1	dual	Monomer_or_homomultimer	High_specificity_DNA-binding_protein	settler	Zinc-coordinating_DNA-binding_domains	C2H2_zinc_finger_factors	no_tissue-specific
EBF1(-)	repressors	FALSE	fail	TF	0.270913848404201	EBF1	activators	NA	High_specificity_DNA-binding_protein	settler	Immunoglobulin_fold	Rel_homology_region_(RHR)_factors	NA
EGR1(-)	repressors	FALSE	fail	TF	0.619340329351084	EGR1	activators	Monomer_or_homomultimer	High_specificity_DNA-binding_protein	pioneer	Zinc-coordinating_DNA-binding_domains	C2H2_zinc_finger_factors	no_tissue-specific
EGR1(+)	activators	TRUE	fail	TF	0.270789846387884	EGR1	activators	Monomer_or_homomultimer	High_specificity_DNA-binding_protein	pioneer	Zinc-coordinating_DNA-binding_domains	C2H2_zinc_finger_factors	no_tissue-specific
EIF5A2(-)	repressors	NA	fail	NA	0.410977882045956	NA	NA	NA	NA	NA	NA	NA	NA
ELF1(-)	repressors	FALSE	pass	TF	0.596142937162076	ELF1	activators	Monomer_or_homomultimer	High_specificity_DNA-binding_protein	pioneer	Helix-turn-helix_domains	Tryptophan_cluster_factors	no_tissue-specific
ELF1(+)	activators	TRUE	pass	TF	0.371378462798556	ELF1	activators	Monomer_or_homomultimer	High_specificity_DNA-binding_protein	pioneer	Helix-turn-helix_domains	Tryptophan_cluster_factors	no_tissue-specific
ELF2(-)	repressors	FALSE	pass	TF	0.670018639887341	ELF2	activators	Monomer_or_homomultimer	High_specificity_DNA-binding_protein	pioneer	Helix-turn-helix_domains	Tryptophan_cluster_factors	no_tissue-specific
ELF2(+)	activators	TRUE	pass	TF	0.5338208407373	ELF2	activators	Monomer_or_homomultimer	High_specificity_DNA-binding_protein	pioneer	Helix-turn-helix_domains	Tryptophan_cluster_factors	no_tissue-specific
ELF4(+)	activators	TRUE	fail	TF	0.445922285707289	ELF4	activators	Monomer_or_homomultimer	High_specificity_DNA-binding_protein	pioneer	Helix-turn-helix_domains	Tryptophan_cluster_factors	NA
ELK1(+)	activators	TRUE	fail	TF	0.503365131149189	ELK1	activators	Monomer_or_homomultimer	High_specificity_DNA-binding_protein	pioneer	Helix-turn-helix_domains	Tryptophan_cluster_factors	no_tissue-specific
ELK3(-)	repressors	TRUE	fail	TF	0.537373668928817	ELK3	repressors	Monomer_or_homomultimer	High_specificity_DNA-binding_protein	pioneer	Helix-turn-helix_domains	Tryptophan_cluster_factors	no_tissue-specific
ELK3(+)	activators	FALSE	pass	TF	0.820140467589651	ELK3	repressors	Monomer_or_homomultimer	High_specificity_DNA-binding_protein	pioneer	Helix-turn-helix_domains	Tryptophan_cluster_factors	no_tissue-specific
ELK4(+)	activators	TRUE	pass	TF	0.437274822626777	ELK4	dual	Monomer_or_homomultimer	High_specificity_DNA-binding_protein	pioneer	Helix-turn-helix_domains	Tryptophan_cluster_factors	no_tissue-specific
ENO1(+)	activators	NA	pass	TF	0.505975101102906	NA	NA	NA	NA	NA	NA	NA	NA
EP300(+)	activators	NA	fail	CM, CR	0.373454341272762	NA	NA	NA	NA	NA	NA	NA	NA
ERF(+)	activators	FALSE	fail	TF	0.527411429186777	ERF	repressors	Monomer_or_homomultimer	High_specificity_DNA-binding_protein	pioneer	Helix-turn-helix_domains	Tryptophan_cluster_factors	no_tissue-specific
ERG(-)	repressors	NA	fail	TF	0.742945940781454	ERG	NA	Monomer_or_homomultimer	High_specificity_DNA-binding_protein	pioneer	Helix-turn-helix_domains	Tryptophan_cluster_factors	NA
ERG(+)	activators	NA	pass	TF	0.838178222117524	ERG	NA	Monomer_or_homomultimer	High_specificity_DNA-binding_protein	pioneer	Helix-turn-helix_domains	Tryptophan_cluster_factors	NA
ESRRA(+)	activators	NA	fail	TF	0.462593573503312	ESRRA	NA	Monomer_or_homomultimer	High_specificity_DNA-binding_protein	migrant	Zinc-coordinating_DNA-binding_domains	Nuclear_receptors_with_C4_zinc_fingers	no_tissue-specific
ETS1(-)	repressors	FALSE	fail	TF	0.426067171045662	ETS1	activators	Monomer_or_homomultimer	High_specificity_DNA-binding_protein	NA	Helix-turn-helix_domains	Tryptophan_cluster_factors	no_tissue-specific
ETS1(+)	activators	TRUE	pass	TF	0.653772714062629	ETS1	activators	Monomer_or_homomultimer	High_specificity_DNA-binding_protein	NA	Helix-turn-helix_domains	Tryptophan_cluster_factors	no_tissue-specific
ETS2(-)	repressors	FALSE	fail	TF	0.547874874659712	ETS2	activators	Monomer_or_homomultimer	High_specificity_DNA-binding_protein	NA	Helix-turn-helix_domains	Tryptophan_cluster_factors	no_tissue-specific
ETS2(+)	activators	TRUE	pass	TF	0.488946189046109	ETS2	activators	Monomer_or_homomultimer	High_specificity_DNA-binding_protein	NA	Helix-turn-helix_domains	Tryptophan_cluster_factors	no_tissue-specific
ETV2(+)	activators	NA	fail	TF	0.359345912628249	ETV2	NA	Monomer_or_homomultimer	High_specificity_DNA-binding_protein	pioneer	Helix-turn-helix_domains	Tryptophan_cluster_factors	tissue-specific
ETV3(+)	activators	FALSE	fail	CR	0.377789209909547	ETV3	repressors	Monomer_or_homomultimer	High_specificity_DNA-binding_protein	pioneer	Helix-turn-helix_domains	Tryptophan_cluster_factors	no_tissue-specific
ETV5(-)	repressors	NA	fail	TF	0.406856488200224	ETV5	NA	Monomer_or_homomultimer	High_specificity_DNA-binding_protein	pioneer	Helix-turn-helix_domains	Tryptophan_cluster_factors	NA
ETV5(+)	activators	NA	pass	TF	0.465704104833478	ETV5	NA	Monomer_or_homomultimer	High_specificity_DNA-binding_protein	pioneer	Helix-turn-helix_domains	Tryptophan_cluster_factors	NA
ETV6(-)	repressors	TRUE	fail	TF	0.591577220826399	ETV6	repressors	Monomer_or_homomultimer	High_specificity_DNA-binding_protein	pioneer	Helix-turn-helix_domains	Tryptophan_cluster_factors	no_tissue-specific
ETV6(+)	activators	FALSE	fail	TF	0.499539973718401	ETV6	repressors	Monomer_or_homomultimer	High_specificity_DNA-binding_protein	pioneer	Helix-turn-helix_domains	Tryptophan_cluster_factors	no_tissue-specific
EZH2(-)	repressors	NA	pass	CM	0.650694457953389	NA	NA	NA	NA	NA	NA	NA	NA
EZH2(+)	activators	NA	pass	CM	0.744525770037972	NA	NA	NA	NA	NA	NA	NA	NA
FBXL19(+)	activators	NA	fail	NA	0.179423974243857	NA	NA	NA	NA	NA	NA	NA	NA
FLI1(+)	activators	TRUE	pass	TF	0.71375390073784	FLI1	activators	Monomer_or_homomultimer	High_specificity_DNA-binding_protein	pioneer	Helix-turn-helix_domains	Tryptophan_cluster_factors	NA
FOS(-)	repressors	NA	pass	TF	0.236045099114096	FOS	NA	NA	High_specificity_DNA-binding_protein	migrant	Basic_domains	Basic_leucine_zipper_factors_(bZIP)	no_tissue-specific
FOS(+)	activators	NA	pass	TF	0.195842847126764	FOS	NA	NA	High_specificity_DNA-binding_protein	migrant	Basic_domains	Basic_leucine_zipper_factors_(bZIP)	no_tissue-specific
FOSB(-)	repressors	NA	pass	TF	0.414135672600383	FOSB	NA	Monomer_or_homomultimer	High_specificity_DNA-binding_protein	settler	Basic_domains	Basic_leucine_zipper_factors_(bZIP)	NA
FOSB(+)	activators	NA	pass	TF	0.153581566265499	FOSB	NA	Monomer_or_homomultimer	High_specificity_DNA-binding_protein	settler	Basic_domains	Basic_leucine_zipper_factors_(bZIP)	NA
FOSL2(-)	repressors	NA	fail	TF	0.4873265680024	FOSL2	NA	Monomer_or_homomultimer	High_specificity_DNA-binding_protein	settler	Basic_domains	Basic_leucine_zipper_factors_(bZIP)	no_tissue-specific
FOSL2(+)	activators	NA	fail	TF	0.45669016186174	FOSL2	NA	Monomer_or_homomultimer	High_specificity_DNA-binding_protein	settler	Basic_domains	Basic_leucine_zipper_factors_(bZIP)	no_tissue-specific
FOXJ2(+)	activators	TRUE	fail	TF	0.250209518501144	FOXJ2	activators	Monomer_or_homomultimer	High_specificity_DNA-binding_protein	migrant	Helix-turn-helix_domains	Fork_head_/_winged_helix_factors	no_tissue-specific
FOXJ3(+)	activators	TRUE	fail	TF	0.287686474723163	FOXJ3	activators	Monomer_or_homomultimer	High_specificity_DNA-binding_protein	migrant	Helix-turn-helix_domains	Fork_head_/_winged_helix_factors	no_tissue-specific
FOXK1(+)	activators	NA	fail	TF	0.151103297196003	FOXK1	NA	Monomer_or_homomultimer	High_specificity_DNA-binding_protein	NA	Helix-turn-helix_domains	Fork_head_/_winged_helix_factors	no_tissue-specific
FOXK2(+)	activators	NA	pass	TF	0.220139438696809	FOXK2	NA	Monomer_or_homomultimer	High_specificity_DNA-binding_protein	migrant	Helix-turn-helix_domains	Fork_head_/_winged_helix_factors	no_tissue-specific
FOXM1(-)	repressors	TRUE	fail	TF	0.639245466071235	FOXM1	dual	Monomer_or_homomultimer	High_specificity_DNA-binding_protein	migrant	Helix-turn-helix_domains	Fork_head_/_winged_helix_factors	NA
FOXM1(+)	activators	TRUE	fail	TF	0.0139392233527674	FOXM1	dual	Monomer_or_homomultimer	High_specificity_DNA-binding_protein	migrant	Helix-turn-helix_domains	Fork_head_/_winged_helix_factors	NA
FOXN2(-)	repressors	NA	fail	TF	0.595597538489739	FOXN2	NA	Monomer_or_homomultimer	High_specificity_DNA-binding_protein	migrant	Helix-turn-helix_domains	Fork_head_/_winged_helix_factors	no_tissue-specific
FOXN2(+)	activators	NA	fail	TF	0.140484345457069	FOXN2	NA	Monomer_or_homomultimer	High_specificity_DNA-binding_protein	migrant	Helix-turn-helix_domains	Fork_head_/_winged_helix_factors	no_tissue-specific
FOXN3(+)	activators	FALSE	pass	CR	0.288070269943022	FOXN3	repressors	Monomer_or_homomultimer	High_specificity_DNA-binding_protein	migrant	Helix-turn-helix_domains	Fork_head_/_winged_helix_factors	no_tissue-specific
FOXO1(-)	repressors	FALSE	fail	CR, TF	0.61278183838147	FOXO1	activators	Monomer_or_homomultimer	High_specificity_DNA-binding_protein	migrant	Helix-turn-helix_domains	Fork_head_/_winged_helix_factors	no_tissue-specific
FOXO1(+)	activators	TRUE	pass	CR, TF	0.665681935896678	FOXO1	activators	Monomer_or_homomultimer	High_specificity_DNA-binding_protein	migrant	Helix-turn-helix_domains	Fork_head_/_winged_helix_factors	no_tissue-specific
FOXO3(-)	repressors	FALSE	fail	TF	0.627665945659744	FOXO3	activators	Monomer_or_homomultimer	High_specificity_DNA-binding_protein	migrant	Helix-turn-helix_domains	Fork_head_/_winged_helix_factors	no_tissue-specific
FOXO3(+)	activators	TRUE	pass	TF	0.35738258282098	FOXO3	activators	Monomer_or_homomultimer	High_specificity_DNA-binding_protein	migrant	Helix-turn-helix_domains	Fork_head_/_winged_helix_factors	no_tissue-specific
FOXO4(+)	activators	TRUE	fail	TF	0.214574312864242	FOXO4	activators	Monomer_or_homomultimer	High_specificity_DNA-binding_protein	migrant	Helix-turn-helix_domains	Fork_head_/_winged_helix_factors	no_tissue-specific
FOXP1(-)	repressors	TRUE	pass	TF	0.139411601370847	FOXP1	repressors	Monomer_or_homomultimer	High_specificity_DNA-binding_protein	migrant	Helix-turn-helix_domains	Fork_head_/_winged_helix_factors	no_tissue-specific
FOXP1(+)	activators	FALSE	pass	TF	0.519159129291882	FOXP1	repressors	Monomer_or_homomultimer	High_specificity_DNA-binding_protein	migrant	Helix-turn-helix_domains	Fork_head_/_winged_helix_factors	no_tissue-specific
FOXP4(+)	activators	FALSE	fail	TF	0.216670097505749	FOXP4	repressors	Monomer_or_homomultimer	High_specificity_DNA-binding_protein	migrant	Helix-turn-helix_domains	Fork_head_/_winged_helix_factors	no_tissue-specific
GABPA(+)	activators	NA	fail	TF	0.632554586317935	GABPA	NA	Monomer_or_homomultimer	High_specificity_DNA-binding_protein	pioneer	Helix-turn-helix_domains	Tryptophan_cluster_factors	no_tissue-specific
GABPB1(+)	activators	NA	pass	CR	0.502697139334571	NA	NA	NA	NA	NA	NA	NA	NA
GATA2(-)	repressors	FALSE	fail	TF	0.635976533244928	GATA2	activators	Monomer_or_homomultimer	High_specificity_DNA-binding_protein	migrant	Zinc-coordinating_DNA-binding_domains	Other_C4_zinc_finger-type_factors	NA
GATA2(+)	activators	TRUE	pass	TF	0.66003864504242	GATA2	activators	Monomer_or_homomultimer	High_specificity_DNA-binding_protein	migrant	Zinc-coordinating_DNA-binding_domains	Other_C4_zinc_finger-type_factors	NA
GATA3(-)	repressors	FALSE	fail	TF	0.518569652917241	GATA3	activators	Monomer_or_homomultimer	High_specificity_DNA-binding_protein	migrant	Zinc-coordinating_DNA-binding_domains	Other_C4_zinc_finger-type_factors	NA
GATA3(+)	activators	TRUE	fail	TF	0.479613962917309	GATA3	activators	Monomer_or_homomultimer	High_specificity_DNA-binding_protein	migrant	Zinc-coordinating_DNA-binding_domains	Other_C4_zinc_finger-type_factors	NA
GFI1(+)	activators	FALSE	fail	TF	0.125826347572234	GFI1	repressors	Monomer_or_homomultimer	High_specificity_DNA-binding_protein	migrant	Zinc-coordinating_DNA-binding_domains	C2H2_zinc_finger_factors	NA
GFI1B(-)	repressors	TRUE	fail	TF	0.686789961370929	GFI1B	dual	Monomer_or_homomultimer	High_specificity_DNA-binding_protein	migrant	Zinc-coordinating_DNA-binding_domains	C2H2_zinc_finger_factors	tissue-specific
GFI1B(+)	activators	TRUE	pass	TF	0.215946832112498	GFI1B	dual	Monomer_or_homomultimer	High_specificity_DNA-binding_protein	migrant	Zinc-coordinating_DNA-binding_domains	C2H2_zinc_finger_factors	tissue-specific
GLYCTK(+)	activators	NA	fail	NA	0.0537271738680183	NA	NA	NA	NA	NA	NA	NA	NA
GMEB1(+)	activators	NA	pass	TF	0.367327968424952	GMEB1	NA	Monomer_or_homomultimer	High_specificity_DNA-binding_protein	migrant	NA	SAND_domain_factors	NA
GMEB2(+)	activators	NA	pass	TF	0.123907585737842	GMEB2	NA	Monomer_or_homomultimer	High_specificity_DNA-binding_protein	migrant	NA	SAND_domain_factors	no_tissue-specific
GTF2A2(-)	repressors	NA	pass	ST	0.142451865659281	NA	NA	NA	NA	NA	NA	NA	NA
GTF2A2(+)	activators	NA	pass	ST	0.0997721818527566	NA	NA	NA	NA	NA	NA	NA	NA
GTF2B(+)	activators	NA	pass	ST	0.208771948546944	NA	NA	NA	NA	NA	NA	NA	NA
GTF2F1(+)	activators	NA	pass	ST	0.49937259804506	NA	NA	NA	NA	NA	NA	NA	NA
GTF3A(-)	repressors	NA	pass	NA	0.644444192324045	GTF3A	NA	Monomer_or_homomultimer	High_specificity_DNA-binding_protein	pioneer	Zinc-coordinating_DNA-binding_domains	C2H2_zinc_finger_factors	no_tissue-specific
GTF3A(+)	activators	NA	pass	NA	0.0398195146832294	GTF3A	NA	Monomer_or_homomultimer	High_specificity_DNA-binding_protein	pioneer	Zinc-coordinating_DNA-binding_domains	C2H2_zinc_finger_factors	no_tissue-specific
GTF3C2(+)	activators	NA	fail	NA	0.367291090354892	NA	NA	NA	NA	NA	NA	NA	NA
GTF3C5(+)	activators	NA	pass	NA	0.0391597523886483	NA	NA	NA	NA	NA	NA	NA	NA
GTPBP1(+)	activators	NA	pass	NA	0.0393198169341206	NA	NA	NA	NA	NA	NA	NA	NA
H1FX(-)	repressors	NA	pass	NA	0.14625095811404	NA	NA	NA	NA	NA	NA	NA	NA
H1FX(+)	activators	NA	pass	NA	0.0904973246626089	NA	NA	NA	NA	NA	NA	NA	NA
HBP1(+)	activators	FALSE	pass	TF	0.0985116656087406	HBP1	repressors	Monomer_or_homomultimer	High_specificity_DNA-binding_protein	migrant	Other_all--helical_DNA-binding_domains	High-mobility_group_(HMG)_domain_factors	no_tissue-specific
HCFC1(-)	repressors	NA	pass	CR	0.580336978930321	NA	NA	NA	NA	NA	NA	NA	NA
HCFC1(+)	activators	NA	fail	CR	0.609893565299693	NA	NA	NA	NA	NA	NA	NA	NA
HDAC1(+)	activators	NA	pass	CM, CR	0.132305798550926	NA	NA	NA	NA	NA	NA	NA	NA
HDAC2(-)	repressors	NA	pass	CM	0.624599475724785	NA	NA	NA	NA	NA	NA	NA	NA
HDAC2(+)	activators	NA	pass	CM	0.648513793796134	NA	NA	NA	NA	NA	NA	NA	NA
HDAC3(+)	activators	NA	pass	CM, CR	0.0781461353371135	NA	NA	NA	NA	NA	NA	NA	NA
HDAC6(+)	activators	NA	fail	CR, ST	0.184177224727316	NA	NA	NA	NA	NA	NA	NA	NA
HES6(-)	repressors	NA	fail	TF	0.0660531672093333	HES6	NA	Monomer_or_homomultimer	High_specificity_DNA-binding_protein	settler	Basic_domains	Basic_helix-loop-helix_factors_(bHLH)	NA
HES6(+)	activators	NA	pass	TF	0.400594005568058	HES6	NA	Monomer_or_homomultimer	High_specificity_DNA-binding_protein	settler	Basic_domains	Basic_helix-loop-helix_factors_(bHLH)	NA
HESX1(-)	repressors	NA	fail	TF	0.56362355831607	HESX1	NA	Monomer_or_homomultimer	High_specificity_DNA-binding_protein	migrant	Helix-turn-helix_domains	Homeo_domain_factors	tissue-specific
HESX1(+)	activators	NA	fail	TF	0.0370610533515109	HESX1	NA	Monomer_or_homomultimer	High_specificity_DNA-binding_protein	migrant	Helix-turn-helix_domains	Homeo_domain_factors	tissue-specific
HHAT(+)	activators	NA	fail	NA	0.00172268979433856	NA	NA	NA	NA	NA	NA	NA	NA
HHEX(-)	repressors	TRUE	pass	TF	0.365708302145773	HHEX	repressors	Monomer_or_homomultimer	High_specificity_DNA-binding_protein	migrant	Helix-turn-helix_domains	Homeo_domain_factors	NA
HIF1A(+)	activators	TRUE	pass	TF	0.1226697715555	HIF1A	activators	Obligate_heteromer	High_specificity_DNA-binding_protein	migrant	Basic_domains	Basic_helix-loop-helix_factors_(bHLH)	no_tissue-specific
HINFP(+)	activators	TRUE	fail	TF	0.161318414119302	HINFP	dual	Monomer_or_homomultimer	High_specificity_DNA-binding_protein	pioneer	Zinc-coordinating_DNA-binding_domains	C2H2_zinc_finger_factors	no_tissue-specific
HIST1H2BN(+)	activators	NA	fail	NA	0.331717140501545	NA	NA	NA	NA	NA	NA	NA	NA
HIVEP1(-)	repressors	NA	fail	TF	0.589497789904963	HIVEP1	NA	Monomer_or_homomultimer	High_specificity_DNA-binding_protein	pioneer	Zinc-coordinating_DNA-binding_domains	C2H2_zinc_finger_factors	NA
HIVEP1(+)	activators	NA	fail	TF	0.196579161582337	HIVEP1	NA	Monomer_or_homomultimer	High_specificity_DNA-binding_protein	pioneer	Zinc-coordinating_DNA-binding_domains	C2H2_zinc_finger_factors	NA
HIVEP2(+)	activators	NA	fail	TF	0.242971639744943	HIVEP2	NA	Monomer_or_homomultimer	High_specificity_DNA-binding_protein	pioneer	Zinc-coordinating_DNA-binding_domains	C2H2_zinc_finger_factors	no_tissue-specific
HIVEP3(+)	activators	NA	pass	CR, TF	0.279619674758146	HIVEP3	NA	Monomer_or_homomultimer	High_specificity_DNA-binding_protein	pioneer	Zinc-coordinating_DNA-binding_domains	C2H2_zinc_finger_factors	NA
HLTF(-)	repressors	NA	pass	CM	0.262595343763431	NA	NA	NA	NA	NA	NA	NA	NA
HLTF(+)	activators	NA	fail	CM	0.00348142977445317	NA	NA	NA	NA	NA	NA	NA	NA
HMBOX1(+)	activators	FALSE	pass	TF	0.207555270181387	HMBOX1	repressors	Monomer_or_homomultimer	High_specificity_DNA-binding_protein	migrant	Helix-turn-helix_domains	Homeo_domain_factors	no_tissue-specific
HMGA1(-)	repressors	NA	pass	TF	0.17658604327698	HMGA1	NA	Monomer_or_homomultimer	High_specificity_DNA-binding_protein	migrant	NA	A.T_hook_factors	no_tissue-specific
HMGA1(+)	activators	NA	pass	TF	0.495411098701487	HMGA1	NA	Monomer_or_homomultimer	High_specificity_DNA-binding_protein	migrant	NA	A.T_hook_factors	no_tissue-specific
HMGB1(-)	repressors	NA	pass	CM	0.218524658843001	NA	NA	NA	NA	NA	NA	NA	NA
HMGB1(+)	activators	NA	pass	CM	0.66038649223815	NA	NA	NA	NA	NA	NA	NA	NA
HMGB3(+)	activators	NA	pass	CM	0.166882668467071	NA	NA	NA	NA	NA	NA	NA	NA
HMGN3(-)	repressors	NA	pass	CM, CR	0.179294617024796	NA	NA	NA	NA	NA	NA	NA	NA
HOXA10(-)	repressors	NA	fail	TF	0.64771844013257	HOXA10	NA	Monomer_or_homomultimer	High_specificity_DNA-binding_protein	migrant	Helix-turn-helix_domains	Homeo_domain_factors	NA
HOXA10(+)	activators	NA	pass	TF	0.652419304586482	HOXA10	NA	Monomer_or_homomultimer	High_specificity_DNA-binding_protein	migrant	Helix-turn-helix_domains	Homeo_domain_factors	NA
HOXA9(-)	repressors	NA	fail	TF	0.615361034202264	HOXA9	NA	Monomer_or_homomultimer	High_specificity_DNA-binding_protein	migrant	Helix-turn-helix_domains	Homeo_domain_factors	NA
HOXA9(+)	activators	NA	pass	TF	0.568297161855978	HOXA9	NA	Monomer_or_homomultimer	High_specificity_DNA-binding_protein	migrant	Helix-turn-helix_domains	Homeo_domain_factors	NA
HOXB2(-)	repressors	NA	fail	TF	0.564521809903966	HOXB2	NA	Monomer_or_homomultimer	High_specificity_DNA-binding_protein	migrant	Helix-turn-helix_domains	Homeo_domain_factors	NA
HOXB2(+)	activators	NA	pass	TF	0.511563214441485	HOXB2	NA	Monomer_or_homomultimer	High_specificity_DNA-binding_protein	migrant	Helix-turn-helix_domains	Homeo_domain_factors	NA
HOXB4(-)	repressors	NA	fail	TF	0.523225483156672	HOXB4	NA	Monomer_or_homomultimer	High_specificity_DNA-binding_protein	migrant	Helix-turn-helix_domains	Homeo_domain_factors	NA
HSF1(+)	activators	TRUE	pass	TF	0.315082786527686	HSF1	activators	Monomer_or_homomultimer	High_specificity_DNA-binding_protein	settler	Helix-turn-helix_domains	Heat_shock_factors	no_tissue-specific
HSF2(-)	repressors	FALSE	fail	TF	0.338503931045458	HSF2	activators	Monomer_or_homomultimer	High_specificity_DNA-binding_protein	settler	Helix-turn-helix_domains	Heat_shock_factors	no_tissue-specific
HSF2(+)	activators	TRUE	fail	TF	0.0729802968480329	HSF2	activators	Monomer_or_homomultimer	High_specificity_DNA-binding_protein	settler	Helix-turn-helix_domains	Heat_shock_factors	no_tissue-specific
HTATIP2(+)	activators	NA	fail	CR	0.052691973497441	NA	NA	NA	NA	NA	NA	NA	NA
ID1(+)	activators	FALSE	fail	CR	0.156821880434652	ID1	repressors	Obligate_heteromer	Not_a_DNA_binding_protein	settler	Basic_domains	Basic_helix-loop-helix_factors_(bHLH)	no_tissue-specific
IKZF1(+)	activators	NA	pass	TF	0.444688274877229	IKZF1	NA	NA	High_specificity_DNA-binding_protein	pioneer	Zinc-coordinating_DNA-binding_domains	C2H2_zinc_finger_factors	NA
IKZF2(-)	repressors	NA	fail	TF	0.386646366450814	IKZF2	NA	Monomer_or_homomultimer	High_specificity_DNA-binding_protein	pioneer	Zinc-coordinating_DNA-binding_domains	C2H2_zinc_finger_factors	NA
IKZF2(+)	activators	NA	pass	TF	0.653547099262562	IKZF2	NA	Monomer_or_homomultimer	High_specificity_DNA-binding_protein	pioneer	Zinc-coordinating_DNA-binding_domains	C2H2_zinc_finger_factors	NA
ILF2(-)	repressors	NA	pass	TF	0.419066089461322	NA	NA	NA	NA	NA	NA	NA	NA
ILF2(+)	activators	NA	pass	TF	0.0662800050911173	NA	NA	NA	NA	NA	NA	NA	NA
ING4(+)	activators	NA	pass	CR	0.547812860935741	NA	NA	NA	NA	NA	NA	NA	NA
IRF1(+)	activators	TRUE	pass	TF	0.645320878047902	IRF1	dual	Monomer_or_homomultimer	High_specificity_DNA-binding_protein	migrant	Helix-turn-helix_domains	Tryptophan_cluster_factors	NA
IRF2(+)	activators	TRUE	pass	TF	0.604024842272925	IRF2	activators	Monomer_or_homomultimer	High_specificity_DNA-binding_protein	migrant	Helix-turn-helix_domains	Tryptophan_cluster_factors	no_tissue-specific
IRF3(+)	activators	TRUE	pass	TF	0.594138641024603	IRF3	activators	NA	High_specificity_DNA-binding_protein	migrant	Helix-turn-helix_domains	Tryptophan_cluster_factors	no_tissue-specific
IRF4(-)	repressors	FALSE	fail	TF	0.821321267773778	IRF4	activators	Monomer_or_homomultimer	High_specificity_DNA-binding_protein	migrant	Helix-turn-helix_domains	Tryptophan_cluster_factors	NA
IRF4(+)	activators	TRUE	pass	TF	0.775725742937552	IRF4	activators	Monomer_or_homomultimer	High_specificity_DNA-binding_protein	migrant	Helix-turn-helix_domains	Tryptophan_cluster_factors	NA
IRF5(-)	repressors	NA	fail	TF	0.632894270142873	IRF5	NA	Monomer_or_homomultimer	High_specificity_DNA-binding_protein	migrant	Helix-turn-helix_domains	Tryptophan_cluster_factors	NA
IRF5(+)	activators	NA	fail	TF	0.3972658953067	IRF5	NA	Monomer_or_homomultimer	High_specificity_DNA-binding_protein	migrant	Helix-turn-helix_domains	Tryptophan_cluster_factors	NA
IRF7(-)	repressors	FALSE	pass	TF	0.369863669988452	IRF7	activators	NA	High_specificity_DNA-binding_protein	migrant	Helix-turn-helix_domains	Tryptophan_cluster_factors	no_tissue-specific
IRF7(+)	activators	TRUE	pass	TF	0.676277237283739	IRF7	activators	NA	High_specificity_DNA-binding_protein	migrant	Helix-turn-helix_domains	Tryptophan_cluster_factors	no_tissue-specific
IRF8(-)	repressors	TRUE	fail	TF	0.628854777409171	IRF8	dual	Monomer_or_homomultimer	High_specificity_DNA-binding_protein	migrant	Helix-turn-helix_domains	Tryptophan_cluster_factors	NA
IRF8(+)	activators	TRUE	pass	TF	0.450975233697263	IRF8	dual	Monomer_or_homomultimer	High_specificity_DNA-binding_protein	migrant	Helix-turn-helix_domains	Tryptophan_cluster_factors	NA
IRF9(-)	repressors	FALSE	pass	TF	0.17371595518306	IRF9	activators	Monomer_or_homomultimer	High_specificity_DNA-binding_protein	migrant	Helix-turn-helix_domains	Tryptophan_cluster_factors	no_tissue-specific
IRF9(+)	activators	TRUE	pass	TF	0.533661929390264	IRF9	activators	Monomer_or_homomultimer	High_specificity_DNA-binding_protein	migrant	Helix-turn-helix_domains	Tryptophan_cluster_factors	no_tissue-specific
JAZF1(-)	repressors	NA	fail	CR	0.382750558276981	NA	NA	NA	NA	NA	NA	NA	NA
JAZF1(+)	activators	NA	pass	CR	0.00785914290693441	NA	NA	NA	NA	NA	NA	NA	NA
JDP2(+)	activators	NA	fail	CR, TF	0.276305312419545	JDP2	NA	NA	High_specificity_DNA-binding_protein	pioneer	Basic_domains	Basic_leucine_zipper_factors_(bZIP)	no_tissue-specific
JUN(-)	repressors	FALSE	pass	TF	0.181869202100355	JUN	activators	NA	High_specificity_DNA-binding_protein	settler	Basic_domains	Basic_leucine_zipper_factors_(bZIP)	no_tissue-specific
JUN(+)	activators	TRUE	pass	TF	0.200676048775389	JUN	activators	NA	High_specificity_DNA-binding_protein	settler	Basic_domains	Basic_leucine_zipper_factors_(bZIP)	no_tissue-specific
JUNB(-)	repressors	NA	pass	TF	0.148680096111128	JUNB	NA	NA	High_specificity_DNA-binding_protein	pioneer	Basic_domains	Basic_leucine_zipper_factors_(bZIP)	no_tissue-specific
JUNB(+)	activators	NA	pass	TF	0.403080346905333	JUNB	NA	NA	High_specificity_DNA-binding_protein	pioneer	Basic_domains	Basic_leucine_zipper_factors_(bZIP)	no_tissue-specific
JUND(-)	repressors	NA	pass	TF	0.631447531191958	JUND	NA	Monomer_or_homomultimer	High_specificity_DNA-binding_protein	settler	Basic_domains	Basic_leucine_zipper_factors_(bZIP)	no_tissue-specific
JUND(+)	activators	NA	pass	TF	0.350959031964573	JUND	NA	Monomer_or_homomultimer	High_specificity_DNA-binding_protein	settler	Basic_domains	Basic_leucine_zipper_factors_(bZIP)	no_tissue-specific
KAT2A(+)	activators	NA	pass	CM	0.194168167763906	NA	NA	NA	NA	NA	NA	NA	NA
KDM2A(+)	activators	NA	pass	CM	0.0251630496885142	KDM2A	NA	Monomer_or_homomultimer	High_specificity_DNA-binding_protein	migrant	Zinc-coordinating_DNA-binding_domains	CXXC_zinc_finger_factors	no_tissue-specific
KDM2B(+)	activators	NA	pass	CR	0.0110379544961137	NA	NA	NA	NA	NA	NA	NA	NA
KDM4B(+)	activators	NA	pass	CM	0.221547446242571	NA	NA	NA	NA	NA	NA	NA	NA
KDM4C(+)	activators	NA	pass	CM	0.0511418848786912	NA	NA	NA	NA	NA	NA	NA	NA
KDM5A(+)	activators	TRUE	pass	CM, CR	0.513644810704922	KDM5A	activators	NA	Low_specificity_DNA-binding_protein	settler	Helix-turn-helix_domains	ARID_domain_factors	no_tissue-specific
KDM5B(-)	repressors	TRUE	fail	CM, CR	0.279062464659387	KDM5B	dual	Monomer_or_homomultimer	High_specificity_DNA-binding_protein	settler	Helix-turn-helix_domains	ARID_domain_factors	no_tissue-specific
KDM5B(+)	activators	TRUE	pass	CM, CR	0.351062979732427	KDM5B	dual	Monomer_or_homomultimer	High_specificity_DNA-binding_protein	settler	Helix-turn-helix_domains	ARID_domain_factors	no_tissue-specific
KDM5D(-)	repressors	NA	fail	CM	0.608667394406986	KDM5D	NA	NA	Low_specificity_DNA-binding_protein	settler	Helix-turn-helix_domains	ARID_domain_factors	NA
KDM7A(-)	repressors	NA	fail	NA	0.395382454022134	NA	NA	NA	NA	NA	NA	NA	NA
KLF10(-)	repressors	TRUE	fail	TF	0.314012016462785	KLF10	repressors	Monomer_or_homomultimer	High_specificity_DNA-binding_protein	pioneer	Zinc-coordinating_DNA-binding_domains	C2H2_zinc_finger_factors	no_tissue-specific
KLF10(+)	activators	FALSE	pass	TF	0.340733424763961	KLF10	repressors	Monomer_or_homomultimer	High_specificity_DNA-binding_protein	pioneer	Zinc-coordinating_DNA-binding_domains	C2H2_zinc_finger_factors	no_tissue-specific
KLF11(+)	activators	TRUE	pass	TF	0.189823027368259	KLF11	dual	Monomer_or_homomultimer	High_specificity_DNA-binding_protein	pioneer	Zinc-coordinating_DNA-binding_domains	C2H2_zinc_finger_factors	no_tissue-specific
KLF12(+)	activators	FALSE	fail	TF	0.247097600328632	KLF12	repressors	Monomer_or_homomultimer	High_specificity_DNA-binding_protein	pioneer	Zinc-coordinating_DNA-binding_domains	C2H2_zinc_finger_factors	NA
KLF13(-)	repressors	TRUE	pass	TF	0.684711845364108	KLF13	repressors	Monomer_or_homomultimer	High_specificity_DNA-binding_protein	pioneer	Zinc-coordinating_DNA-binding_domains	C2H2_zinc_finger_factors	no_tissue-specific
KLF13(+)	activators	FALSE	pass	TF	0.546214416149583	KLF13	repressors	Monomer_or_homomultimer	High_specificity_DNA-binding_protein	pioneer	Zinc-coordinating_DNA-binding_domains	C2H2_zinc_finger_factors	no_tissue-specific
KLF16(-)	repressors	NA	fail	TF	0.65462338762001	KLF16	NA	Monomer_or_homomultimer	High_specificity_DNA-binding_protein	pioneer	Zinc-coordinating_DNA-binding_domains	C2H2_zinc_finger_factors	no_tissue-specific
KLF16(+)	activators	NA	pass	TF	0.317590828476857	KLF16	NA	Monomer_or_homomultimer	High_specificity_DNA-binding_protein	pioneer	Zinc-coordinating_DNA-binding_domains	C2H2_zinc_finger_factors	no_tissue-specific
KLF2(-)	repressors	FALSE	pass	TF	0.578120364232118	KLF2	activators	Monomer_or_homomultimer	High_specificity_DNA-binding_protein	pioneer	Zinc-coordinating_DNA-binding_domains	C2H2_zinc_finger_factors	no_tissue-specific
KLF2(+)	activators	TRUE	pass	TF	0.311908379387331	KLF2	activators	Monomer_or_homomultimer	High_specificity_DNA-binding_protein	pioneer	Zinc-coordinating_DNA-binding_domains	C2H2_zinc_finger_factors	no_tissue-specific
KLF3(-)	repressors	NA	fail	TF	0.408544717625266	KLF3	NA	Monomer_or_homomultimer	High_specificity_DNA-binding_protein	pioneer	Zinc-coordinating_DNA-binding_domains	C2H2_zinc_finger_factors	no_tissue-specific
KLF3(+)	activators	NA	pass	TF	0.183706707924304	KLF3	NA	Monomer_or_homomultimer	High_specificity_DNA-binding_protein	pioneer	Zinc-coordinating_DNA-binding_domains	C2H2_zinc_finger_factors	no_tissue-specific
KLF4(+)	activators	TRUE	fail	TF	0.167917270800456	KLF4	dual	Monomer_or_homomultimer	High_specificity_DNA-binding_protein	settler	Zinc-coordinating_DNA-binding_domains	C2H2_zinc_finger_factors	no_tissue-specific
KLF6(-)	repressors	FALSE	pass	TF	0.358016322057593	KLF6	activators	Monomer_or_homomultimer	High_specificity_DNA-binding_protein	pioneer	Zinc-coordinating_DNA-binding_domains	C2H2_zinc_finger_factors	no_tissue-specific
KLF6(+)	activators	TRUE	pass	TF	0.167050586452835	KLF6	activators	Monomer_or_homomultimer	High_specificity_DNA-binding_protein	pioneer	Zinc-coordinating_DNA-binding_domains	C2H2_zinc_finger_factors	no_tissue-specific
KLF7(-)	repressors	FALSE	fail	TF	0.194220760986224	KLF7	activators	Monomer_or_homomultimer	High_specificity_DNA-binding_protein	pioneer	Zinc-coordinating_DNA-binding_domains	C2H2_zinc_finger_factors	no_tissue-specific
KLF7(+)	activators	TRUE	pass	TF	0.152921192231401	KLF7	activators	Monomer_or_homomultimer	High_specificity_DNA-binding_protein	pioneer	Zinc-coordinating_DNA-binding_domains	C2H2_zinc_finger_factors	no_tissue-specific
KLF8(-)	repressors	TRUE	fail	TF	0.23098008223018	KLF8	dual	Monomer_or_homomultimer	High_specificity_DNA-binding_protein	pioneer	Zinc-coordinating_DNA-binding_domains	C2H2_zinc_finger_factors	NA
KLF8(+)	activators	TRUE	pass	TF	0.479839662200087	KLF8	dual	Monomer_or_homomultimer	High_specificity_DNA-binding_protein	pioneer	Zinc-coordinating_DNA-binding_domains	C2H2_zinc_finger_factors	NA
KLF9(-)	repressors	TRUE	fail	TF	0.473706961348148	KLF9	dual	Monomer_or_homomultimer	High_specificity_DNA-binding_protein	pioneer	Zinc-coordinating_DNA-binding_domains	C2H2_zinc_finger_factors	no_tissue-specific
KLF9(+)	activators	TRUE	fail	TF	0.322731579412306	KLF9	dual	Monomer_or_homomultimer	High_specificity_DNA-binding_protein	pioneer	Zinc-coordinating_DNA-binding_domains	C2H2_zinc_finger_factors	no_tissue-specific
KMT2A(+)	activators	NA	pass	CM	0.103780563677901	KMT2A	NA	Monomer_or_homomultimer	High_specificity_DNA-binding_protein	migrant	Zinc-coordinating_DNA-binding_domains	CXXC_zinc_finger_factors	no_tissue-specific
LEF1(-)	repressors	FALSE	fail	TF	0.475570870725224	LEF1	activators	Monomer_or_homomultimer	High_specificity_DNA-binding_protein	migrant	Other_all--helical_DNA-binding_domains	High-mobility_group_(HMG)_domain_factors	NA
LEF1(+)	activators	TRUE	pass	TF	0.35034750928904	LEF1	activators	Monomer_or_homomultimer	High_specificity_DNA-binding_protein	migrant	Other_all--helical_DNA-binding_domains	High-mobility_group_(HMG)_domain_factors	NA
LMO2(-)	repressors	NA	fail	CR	0.748433769836473	NA	NA	NA	NA	NA	NA	NA	NA
LYL1(-)	repressors	NA	pass	TF	0.386295134247769	LYL1	NA	Obligate_heteromer	High_specificity_DNA-binding_protein	settler	Basic_domains	Basic_helix-loop-helix_factors_(bHLH)	NA
MAFF(-)	repressors	TRUE	fail	TF	0.495132223204386	MAFF	dual	Monomer_or_homomultimer	High_specificity_DNA-binding_protein	migrant	Basic_domains	Basic_leucine_zipper_factors_(bZIP)	NA
MAFF(+)	activators	TRUE	pass	TF	0.341185252840046	MAFF	dual	Monomer_or_homomultimer	High_specificity_DNA-binding_protein	migrant	Basic_domains	Basic_leucine_zipper_factors_(bZIP)	NA
MAFG(+)	activators	TRUE	fail	TF	0.313817747367571	MAFG	dual	Monomer_or_homomultimer	High_specificity_DNA-binding_protein	migrant	Basic_domains	Basic_leucine_zipper_factors_(bZIP)	no_tissue-specific
MAFK(+)	activators	TRUE	fail	TF	0.301126894113184	MAFK	dual	Monomer_or_homomultimer	High_specificity_DNA-binding_protein	migrant	Basic_domains	Basic_leucine_zipper_factors_(bZIP)	no_tissue-specific
MAP4K2(+)	activators	NA	pass	NA	0.261072194634281	NA	NA	NA	NA	NA	NA	NA	NA
MAX(-)	repressors	TRUE	pass	TF	0.0926629759749961	MAX	dual	NA	High_specificity_DNA-binding_protein	settler	Basic_domains	Basic_helix-loop-helix_factors_(bHLH)	no_tissue-specific
MAX(+)	activators	TRUE	pass	TF	0.647590417691952	MAX	dual	NA	High_specificity_DNA-binding_protein	settler	Basic_domains	Basic_helix-loop-helix_factors_(bHLH)	no_tissue-specific
MAZ(-)	repressors	NA	pass	TF	0.624646902203125	MAZ	NA	Monomer_or_homomultimer	High_specificity_DNA-binding_protein	pioneer	Zinc-coordinating_DNA-binding_domains	C2H2_zinc_finger_factors	no_tissue-specific
MAZ(+)	activators	NA	pass	TF	0.500947705741464	MAZ	NA	Monomer_or_homomultimer	High_specificity_DNA-binding_protein	pioneer	Zinc-coordinating_DNA-binding_domains	C2H2_zinc_finger_factors	no_tissue-specific
MBD2(+)	activators	NA	fail	CM, CR	0.0895002565176554	NA	NA	NA	NA	NA	NA	NA	NA
MBD4(-)	repressors	NA	pass	CM, CR	0.20182152969635	NA	NA	NA	NA	NA	NA	NA	NA
MBD4(+)	activators	NA	pass	CM, CR	0.0507314793992703	NA	NA	NA	NA	NA	NA	NA	NA
MECP2(+)	activators	NA	pass	CM	0.041681475876782	NA	NA	NA	NA	NA	NA	NA	NA
MED30(+)	activators	NA	pass	CR, ST	0.108797212730525	NA	NA	NA	NA	NA	NA	NA	NA
MEF2A(+)	activators	TRUE	pass	TF	0.357650340759996	MEF2A	activators	Monomer_or_homomultimer	High_specificity_DNA-binding_protein	migrant	NA	MADS_box_factors	no_tissue-specific
MEF2C(-)	repressors	FALSE	pass	TF	0.584854272385165	MEF2C	activators	Monomer_or_homomultimer	High_specificity_DNA-binding_protein	migrant	NA	MADS_box_factors	NA
MEF2C(+)	activators	TRUE	pass	TF	0.685111191134946	MEF2C	activators	Monomer_or_homomultimer	High_specificity_DNA-binding_protein	migrant	NA	MADS_box_factors	NA
MEF2D(-)	repressors	FALSE	pass	TF	0.155705406852947	MEF2D	activators	NA	High_specificity_DNA-binding_protein	migrant	NA	MADS_box_factors	no_tissue-specific
MEF2D(+)	activators	TRUE	fail	TF	0.343028211392176	MEF2D	activators	NA	High_specificity_DNA-binding_protein	migrant	NA	MADS_box_factors	no_tissue-specific
METTL14(+)	activators	NA	fail	NA	0.12145680527888	NA	NA	NA	NA	NA	NA	NA	NA
MGA(+)	activators	TRUE	fail	NA	0.225360322934395	MGA	dual	Monomer_or_homomultimer	High_specificity_DNA-binding_protein	NA	Immunoglobulin_fold	T-Box_factors	NA
MIOS(+)	activators	NA	pass	NA	0.235661243830877	NA	NA	NA	NA	NA	NA	NA	NA
MLX(+)	activators	TRUE	pass	TF	0.265265195275007	MLX	dual	NA	High_specificity_DNA-binding_protein	settler	Basic_domains	Basic_helix-loop-helix_factors_(bHLH)	no_tissue-specific
MLXIP(-)	repressors	FALSE	pass	TF	0.0834988768726843	MLXIP	activators	NA	High_specificity_DNA-binding_protein	settler	Basic_domains	Basic_helix-loop-helix_factors_(bHLH)	no_tissue-specific
MLXIP(+)	activators	TRUE	pass	TF	0.254442444298604	MLXIP	activators	NA	High_specificity_DNA-binding_protein	settler	Basic_domains	Basic_helix-loop-helix_factors_(bHLH)	no_tissue-specific
MNT(+)	activators	FALSE	fail	TF	0.245047559668828	MNT	repressors	NA	High_specificity_DNA-binding_protein	settler	Basic_domains	Basic_helix-loop-helix_factors_(bHLH)	no_tissue-specific
MTA3(+)	activators	FALSE	fail	CR	0.289118931264796	MTA3	repressors	NA	Low_specificity_DNA-binding_protein	migrant	Helix-turn-helix_domains	Tryptophan_cluster_factors	NA
MTF1(+)	activators	TRUE	pass	TF	0.0683418766212667	MTF1	activators	Monomer_or_homomultimer	High_specificity_DNA-binding_protein	migrant	Zinc-coordinating_DNA-binding_domains	C2H2_zinc_finger_factors	no_tissue-specific
MXD1(+)	activators	FALSE	fail	TF	0.251386611944593	MXD1	repressors	Obligate_heteromer	High_specificity_DNA-binding_protein	settler	Basic_domains	Basic_helix-loop-helix_factors_(bHLH)	no_tissue-specific
MXD3(-)	repressors	TRUE	pass	TF	0.0825086087680729	MXD3	repressors	Obligate_heteromer	High_specificity_DNA-binding_protein	settler	Basic_domains	Basic_helix-loop-helix_factors_(bHLH)	NA
MXD3(+)	activators	FALSE	pass	TF	0.0667673837684564	MXD3	repressors	Obligate_heteromer	High_specificity_DNA-binding_protein	settler	Basic_domains	Basic_helix-loop-helix_factors_(bHLH)	NA
MXD4(+)	activators	NA	fail	CR	0.292823919239623	MXD4	NA	Obligate_heteromer	High_specificity_DNA-binding_protein	settler	Basic_domains	Basic_helix-loop-helix_factors_(bHLH)	no_tissue-specific
MXI1(-)	repressors	TRUE	fail	CR, TF	0.285276227937974	MXI1	repressors	Obligate_heteromer	High_specificity_DNA-binding_protein	settler	Basic_domains	Basic_helix-loop-helix_factors_(bHLH)	no_tissue-specific
MXI1(+)	activators	FALSE	fail	CR, TF	0.38728175801587	MXI1	repressors	Obligate_heteromer	High_specificity_DNA-binding_protein	settler	Basic_domains	Basic_helix-loop-helix_factors_(bHLH)	no_tissue-specific
MYB(-)	repressors	FALSE	fail	TF	0.221564104596154	MYB	activators	Monomer_or_homomultimer	High_specificity_DNA-binding_protein	settler	Helix-turn-helix_domains	Tryptophan_cluster_factors	tissue-specific
MYB(+)	activators	TRUE	pass	TF	0.299088490219759	MYB	activators	Monomer_or_homomultimer	High_specificity_DNA-binding_protein	settler	Helix-turn-helix_domains	Tryptophan_cluster_factors	tissue-specific
MYBL1(+)	activators	TRUE	fail	TF	0.382429621642119	MYBL1	activators	Monomer_or_homomultimer	High_specificity_DNA-binding_protein	settler	Helix-turn-helix_domains	Tryptophan_cluster_factors	NA
MYBL2(-)	repressors	FALSE	fail	TF	0.644636045539871	MYBL2	activators	Monomer_or_homomultimer	High_specificity_DNA-binding_protein	migrant	Helix-turn-helix_domains	Tryptophan_cluster_factors	NA
MYBL2(+)	activators	TRUE	pass	TF	0.626361687949034	MYBL2	activators	Monomer_or_homomultimer	High_specificity_DNA-binding_protein	migrant	Helix-turn-helix_domains	Tryptophan_cluster_factors	NA
MYC(-)	repressors	FALSE	fail	TF	0.425214713658933	MYC	activators	Obligate_heteromer	High_specificity_DNA-binding_protein	settler	Basic_domains	Basic_helix-loop-helix_factors_(bHLH)	no_tissue-specific
MYC(+)	activators	TRUE	pass	TF	0.482173881976069	MYC	activators	Obligate_heteromer	High_specificity_DNA-binding_protein	settler	Basic_domains	Basic_helix-loop-helix_factors_(bHLH)	no_tissue-specific
MYEF2(-)	repressors	NA	fail	TF	0.513195336162759	NA	NA	NA	NA	NA	NA	NA	NA
MYEF2(+)	activators	NA	pass	TF	0.0859997302293495	NA	NA	NA	NA	NA	NA	NA	NA
MYPOP(+)	activators	NA	fail	TF	0.138157189975058	NA	NA	NA	NA	NA	NA	NA	NA
MZF1(+)	activators	NA	fail	TF	0.0350156737637317	MZF1	NA	Monomer_or_homomultimer	High_specificity_DNA-binding_protein	migrant	Zinc-coordinating_DNA-binding_domains	C2H2_zinc_finger_factors	no_tissue-specific
NCOR1(+)	activators	FALSE	pass	CR	0.177406939173697	NCOR1	repressors	NA	Not_a_DNA_binding_protein	migrant	Helix-turn-helix_domains	Tryptophan_cluster_factors	no_tissue-specific
NELFE(+)	activators	NA	pass	ST	0.393525898473276	NA	NA	NA	NA	NA	NA	NA	NA
NFAT5(+)	activators	TRUE	pass	TF	0.223030479416517	NFAT5	activators	Monomer_or_homomultimer	High_specificity_DNA-binding_protein	migrant	Immunoglobulin_fold	Rel_homology_region_(RHR)_factors	no_tissue-specific
NFATC1(-)	repressors	FALSE	fail	TF	0.706671741649193	NFATC1	activators	Monomer_or_homomultimer	High_specificity_DNA-binding_protein	migrant	Immunoglobulin_fold	Rel_homology_region_(RHR)_factors	NA
NFATC1(+)	activators	TRUE	pass	TF	0.322475654659841	NFATC1	activators	Monomer_or_homomultimer	High_specificity_DNA-binding_protein	migrant	Immunoglobulin_fold	Rel_homology_region_(RHR)_factors	NA
NFATC2(+)	activators	TRUE	fail	TF	0.210467122918329	NFATC2	activators	Monomer_or_homomultimer	High_specificity_DNA-binding_protein	migrant	Immunoglobulin_fold	Rel_homology_region_(RHR)_factors	NA
NFATC3(+)	activators	TRUE	pass	TF	0.265356839054232	NFATC3	activators	Monomer_or_homomultimer	High_specificity_DNA-binding_protein	migrant	Immunoglobulin_fold	Rel_homology_region_(RHR)_factors	NA
NFE2(-)	repressors	NA	fail	TF	0.447516812070734	NFE2	NA	NA	High_specificity_DNA-binding_protein	NA	Basic_domains	Basic_leucine_zipper_factors_(bZIP)	NA
NFE2(+)	activators	NA	pass	TF	0.635095500547064	NFE2	NA	NA	High_specificity_DNA-binding_protein	NA	Basic_domains	Basic_leucine_zipper_factors_(bZIP)	NA
NFE2L1(+)	activators	TRUE	fail	TF	0.231062893651695	NFE2L1	activators	Obligate_heteromer	High_specificity_DNA-binding_protein	pioneer	Basic_domains	Basic_leucine_zipper_factors_(bZIP)	no_tissue-specific
NFE2L2(-)	repressors	FALSE	pass	TF	0.481760224116354	NFE2L2	activators	Obligate_heteromer	High_specificity_DNA-binding_protein	migrant	Basic_domains	Basic_leucine_zipper_factors_(bZIP)	no_tissue-specific
NFE2L2(+)	activators	TRUE	pass	TF	0.0883183396380575	NFE2L2	activators	Obligate_heteromer	High_specificity_DNA-binding_protein	migrant	Basic_domains	Basic_leucine_zipper_factors_(bZIP)	no_tissue-specific
NFIA(-)	repressors	FALSE	fail	TF	0.70839414212626	NFIA	activators	Monomer_or_homomultimer	High_specificity_DNA-binding_protein	NA	NA	SMAD/NF-1_DNA-binding_domain_factors	no_tissue-specific
NFIA(+)	activators	TRUE	pass	TF	0.409442777828407	NFIA	activators	Monomer_or_homomultimer	High_specificity_DNA-binding_protein	NA	NA	SMAD/NF-1_DNA-binding_domain_factors	no_tissue-specific
NFIC(-)	repressors	FALSE	fail	TF	0.448689636865923	NFIC	activators	Monomer_or_homomultimer	High_specificity_DNA-binding_protein	NA	NA	SMAD/NF-1_DNA-binding_domain_factors	no_tissue-specific
NFIC(+)	activators	TRUE	fail	TF	0.169963603153854	NFIC	activators	Monomer_or_homomultimer	High_specificity_DNA-binding_protein	NA	NA	SMAD/NF-1_DNA-binding_domain_factors	no_tissue-specific
NFIL3(+)	activators	TRUE	pass	TF	0.163172354590231	NFIL3	dual	Monomer_or_homomultimer	High_specificity_DNA-binding_protein	migrant	Basic_domains	Basic_leucine_zipper_factors_(bZIP)	no_tissue-specific
NFIX(+)	activators	TRUE	fail	TF	0.0312249809436642	NFIX	activators	Monomer_or_homomultimer	High_specificity_DNA-binding_protein	NA	NA	SMAD/NF-1_DNA-binding_domain_factors	no_tissue-specific
NFKB1(+)	activators	TRUE	pass	TF	0.220559595156383	NFKB1	activators	Monomer_or_homomultimer	High_specificity_DNA-binding_protein	migrant	Immunoglobulin_fold	Rel_homology_region_(RHR)_factors	no_tissue-specific
NFKB2(-)	repressors	TRUE	fail	TF	0.206940531882331	NFKB2	repressors	Monomer_or_homomultimer	High_specificity_DNA-binding_protein	migrant	Immunoglobulin_fold	Rel_homology_region_(RHR)_factors	no_tissue-specific
NFKB2(+)	activators	FALSE	pass	TF	0.514442578816134	NFKB2	repressors	Monomer_or_homomultimer	High_specificity_DNA-binding_protein	migrant	Immunoglobulin_fold	Rel_homology_region_(RHR)_factors	no_tissue-specific
NFYA(+)	activators	TRUE	fail	TF	0.45398785603535	NFYA	dual	Obligate_heteromer	High_specificity_DNA-binding_protein	pioneer	Other_all--helical_DNA-binding_domains	Heteromeric_CCAAT-binding_factors	no_tissue-specific
NFYB(-)	repressors	TRUE	pass	TF	0.553740840342271	NFYB	dual	Obligate_heteromer	High_specificity_DNA-binding_protein	pioneer	Other_all--helical_DNA-binding_domains	Heteromeric_CCAAT-binding_factors	no_tissue-specific
NFYB(+)	activators	TRUE	pass	TF	0.354385891021909	NFYB	dual	Obligate_heteromer	High_specificity_DNA-binding_protein	pioneer	Other_all--helical_DNA-binding_domains	Heteromeric_CCAAT-binding_factors	no_tissue-specific
NFYC(+)	activators	TRUE	pass	CR, TF	0.528099341305557	NFYC	dual	Obligate_heteromer	High_specificity_DNA-binding_protein	pioneer	Other_all--helical_DNA-binding_domains	Heteromeric_CCAAT-binding_factors	no_tissue-specific
NMRAL1(-)	repressors	NA	fail	CR	0.434096177985538	NA	NA	NA	NA	NA	NA	NA	NA
NPDC1(-)	repressors	NA	fail	NA	0.550902887888886	NA	NA	NA	NA	NA	NA	NA	NA
NPDC1(+)	activators	NA	pass	NA	0.388765529269833	NA	NA	NA	NA	NA	NA	NA	NA
NR1D1(+)	activators	NA	fail	TF	0.118180018906566	NR1D1	NA	Monomer_or_homomultimer	High_specificity_DNA-binding_protein	migrant	Zinc-coordinating_DNA-binding_domains	Nuclear_receptors_with_C4_zinc_fingers	no_tissue-specific
NR1D2(-)	repressors	NA	fail	TF	0.545437117783851	NR1D2	NA	Monomer_or_homomultimer	High_specificity_DNA-binding_protein	migrant	Zinc-coordinating_DNA-binding_domains	Nuclear_receptors_with_C4_zinc_fingers	no_tissue-specific
NR1D2(+)	activators	NA	fail	TF	0.0359954786378901	NR1D2	NA	Monomer_or_homomultimer	High_specificity_DNA-binding_protein	migrant	Zinc-coordinating_DNA-binding_domains	Nuclear_receptors_with_C4_zinc_fingers	no_tissue-specific
NR1H2(+)	activators	TRUE	pass	CR, TF	0.0984895800338294	NR1H2	activators	Obligate_heteromer	High_specificity_DNA-binding_protein	migrant	Zinc-coordinating_DNA-binding_domains	Nuclear_receptors_with_C4_zinc_fingers	no_tissue-specific
NR1H3(+)	activators	TRUE	fail	CR, TF	0.105265781342685	NR1H3	activators	Obligate_heteromer	High_specificity_DNA-binding_protein	migrant	Zinc-coordinating_DNA-binding_domains	Nuclear_receptors_with_C4_zinc_fingers	no_tissue-specific
NR2C1(+)	activators	FALSE	fail	TF	0.195221230754339	NR2C1	repressors	NA	High_specificity_DNA-binding_protein	migrant	Zinc-coordinating_DNA-binding_domains	Nuclear_receptors_with_C4_zinc_fingers	no_tissue-specific
NR2C2(+)	activators	TRUE	fail	TF	0.546396718299536	NR2C2	activators	NA	High_specificity_DNA-binding_protein	migrant	Zinc-coordinating_DNA-binding_domains	Nuclear_receptors_with_C4_zinc_fingers	no_tissue-specific
NR2F6(+)	activators	FALSE	fail	CR, TF	0.266473755573163	NR2F6	repressors	NA	High_specificity_DNA-binding_protein	migrant	Zinc-coordinating_DNA-binding_domains	Nuclear_receptors_with_C4_zinc_fingers	no_tissue-specific
NR3C1(-)	repressors	TRUE	pass	TF	0.363588246806005	NR3C1	dual	NA	High_specificity_DNA-binding_protein	migrant	Zinc-coordinating_DNA-binding_domains	Nuclear_receptors_with_C4_zinc_fingers	no_tissue-specific
NR3C1(+)	activators	TRUE	pass	TF	0.493122683113549	NR3C1	dual	NA	High_specificity_DNA-binding_protein	migrant	Zinc-coordinating_DNA-binding_domains	Nuclear_receptors_with_C4_zinc_fingers	no_tissue-specific
NR4A1(-)	repressors	NA	fail	TF	0.329485262235696	NR4A1	NA	Monomer_or_homomultimer	High_specificity_DNA-binding_protein	migrant	Zinc-coordinating_DNA-binding_domains	Nuclear_receptors_with_C4_zinc_fingers	no_tissue-specific
NR4A1(+)	activators	NA	fail	TF	0.0219450175796335	NR4A1	NA	Monomer_or_homomultimer	High_specificity_DNA-binding_protein	migrant	Zinc-coordinating_DNA-binding_domains	Nuclear_receptors_with_C4_zinc_fingers	no_tissue-specific
NR4A2(-)	repressors	NA	fail	TF	0.433267150445096	NR4A2	NA	Monomer_or_homomultimer	High_specificity_DNA-binding_protein	migrant	Zinc-coordinating_DNA-binding_domains	Nuclear_receptors_with_C4_zinc_fingers	NA
NR4A2(+)	activators	NA	pass	TF	0.0669462730847198	NR4A2	NA	Monomer_or_homomultimer	High_specificity_DNA-binding_protein	migrant	Zinc-coordinating_DNA-binding_domains	Nuclear_receptors_with_C4_zinc_fingers	NA
NR6A1(+)	activators	NA	pass	TF	0.203706465021173	NR6A1	NA	Monomer_or_homomultimer	High_specificity_DNA-binding_protein	NA	Zinc-coordinating_DNA-binding_domains	Nuclear_receptors_with_C4_zinc_fingers	NA
NRF1(+)	activators	TRUE	fail	TF	0.405803559949457	NRF1	activators	Monomer_or_homomultimer	High_specificity_DNA-binding_protein	settler	Yet_undefined_DNA-binding_domains	Uncharacterized	no_tissue-specific
NRL(+)	activators	TRUE	fail	TF	0.183145932418247	NRL	activators	Monomer_or_homomultimer	High_specificity_DNA-binding_protein	migrant	Basic_domains	Basic_leucine_zipper_factors_(bZIP)	tissue-specific
NUAK2(-)	repressors	NA	fail	NA	0.440752671529665	NA	NA	NA	NA	NA	NA	NA	NA
NUAK2(+)	activators	NA	fail	NA	0.206436252924196	NA	NA	NA	NA	NA	NA	NA	NA
PATZ1(-)	repressors	TRUE	fail	TF	0.270721019177768	PATZ1	repressors	Monomer_or_homomultimer	High_specificity_DNA-binding_protein	pioneer	Zinc-coordinating_DNA-binding_domains	C2H2_zinc_finger_factors	no_tissue-specific
PATZ1(+)	activators	FALSE	pass	TF	0.612773107147833	PATZ1	repressors	Monomer_or_homomultimer	High_specificity_DNA-binding_protein	pioneer	Zinc-coordinating_DNA-binding_domains	C2H2_zinc_finger_factors	no_tissue-specific
PAX5(-)	repressors	NA	fail	TF	0.690697634324382	PAX5	NA	Monomer_or_homomultimer	High_specificity_DNA-binding_protein	settler	Helix-turn-helix_domains	Paired_box_factors	tissue-specific
PAX5(+)	activators	NA	pass	TF	0.631990085730235	PAX5	NA	Monomer_or_homomultimer	High_specificity_DNA-binding_protein	settler	Helix-turn-helix_domains	Paired_box_factors	tissue-specific
PBX1(-)	repressors	TRUE	fail	TF	0.549284248927491	PBX1	dual	NA	High_specificity_DNA-binding_protein	migrant	Helix-turn-helix_domains	Homeo_domain_factors	NA
PBX1(+)	activators	TRUE	pass	TF	0.356633969410149	PBX1	dual	NA	High_specificity_DNA-binding_protein	migrant	Helix-turn-helix_domains	Homeo_domain_factors	NA
PBX3(-)	repressors	FALSE	fail	TF	0.652421085326661	PBX3	activators	Monomer_or_homomultimer	High_specificity_DNA-binding_protein	migrant	Helix-turn-helix_domains	Homeo_domain_factors	no_tissue-specific
PBX3(+)	activators	TRUE	fail	TF	0.299218621188475	PBX3	activators	Monomer_or_homomultimer	High_specificity_DNA-binding_protein	migrant	Helix-turn-helix_domains	Homeo_domain_factors	no_tissue-specific
PHF21A(+)	activators	NA	fail	CR	0.0598038266474286	NA	NA	NA	NA	NA	NA	NA	NA
PHF8(+)	activators	NA	fail	NA	0.562376394742656	NA	NA	NA	NA	NA	NA	NA	NA
PIK3C3(+)	activators	NA	pass	NA	0.35103477486829	NA	NA	NA	NA	NA	NA	NA	NA
PKNOX1(+)	activators	NA	fail	TF	0.240299600200681	PKNOX1	NA	Monomer_or_homomultimer	High_specificity_DNA-binding_protein	migrant	Helix-turn-helix_domains	Homeo_domain_factors	no_tissue-specific
PLAG1(-)	repressors	NA	fail	TF	0.641911056030727	PLAG1	NA	Monomer_or_homomultimer	High_specificity_DNA-binding_protein	settler	Zinc-coordinating_DNA-binding_domains	C2H2_zinc_finger_factors	NA
PLAGL1(-)	repressors	NA	fail	CR, TF	0.213889465652132	PLAGL1	NA	Monomer_or_homomultimer	High_specificity_DNA-binding_protein	pioneer	Zinc-coordinating_DNA-binding_domains	C2H2_zinc_finger_factors	NA
PLAGL1(+)	activators	NA	pass	CR, TF	0.260073303485252	PLAGL1	NA	Monomer_or_homomultimer	High_specificity_DNA-binding_protein	pioneer	Zinc-coordinating_DNA-binding_domains	C2H2_zinc_finger_factors	NA
PML(+)	activators	NA	pass	CR, ST	0.722511087440533	NA	NA	NA	NA	NA	NA	NA	NA
POLD2(-)	repressors	NA	pass	NA	0.789372933111358	NA	NA	NA	NA	NA	NA	NA	NA
POLE3(-)	repressors	NA	pass	ST	0.441561312383336	NA	NA	NA	NA	NA	NA	NA	NA
POLE3(+)	activators	NA	pass	ST	0.529876486146128	NA	NA	NA	NA	NA	NA	NA	NA
POLE4(-)	repressors	NA	pass	ST	0.338740223852287	NA	NA	NA	NA	NA	NA	NA	NA
POLE4(+)	activators	NA	pass	ST	0.201890805528657	NA	NA	NA	NA	NA	NA	NA	NA
POLR2A(+)	activators	NA	pass	ST	0.595439963918268	NA	NA	NA	NA	NA	NA	NA	NA
POLR3A(+)	activators	NA	fail	NA	0.201458890145721	NA	NA	NA	NA	NA	NA	NA	NA
POLR3G(+)	activators	NA	fail	NA	0.407162712444814	NA	NA	NA	NA	NA	NA	NA	NA
POU2AF1(+)	activators	NA	pass	CR	0.621098024855528	NA	NA	NA	NA	NA	NA	NA	NA
POU2F1(+)	activators	NA	pass	TF	0.20314333962812	POU2F1	NA	Monomer_or_homomultimer	High_specificity_DNA-binding_protein	migrant	Helix-turn-helix_domains	Homeo_domain_factors	NA
POU2F2(-)	repressors	NA	fail	TF	0.573789867761724	POU2F2	NA	Monomer_or_homomultimer	High_specificity_DNA-binding_protein	migrant	Helix-turn-helix_domains	Homeo_domain_factors	NA
POU2F2(+)	activators	NA	pass	TF	0.624137920809312	POU2F2	NA	Monomer_or_homomultimer	High_specificity_DNA-binding_protein	migrant	Helix-turn-helix_domains	Homeo_domain_factors	NA
POU4F1(+)	activators	NA	pass	TF	0.370986125335512	POU4F1	NA	Monomer_or_homomultimer	High_specificity_DNA-binding_protein	migrant	Helix-turn-helix_domains	Homeo_domain_factors	NA
PPARA(+)	activators	TRUE	pass	TF	0.392487318092041	PPARA	activators	NA	High_specificity_DNA-binding_protein	migrant	Zinc-coordinating_DNA-binding_domains	Nuclear_receptors_with_C4_zinc_fingers	no_tissue-specific
PPARD(-)	repressors	FALSE	fail	TF	0.557629798099361	PPARD	activators	NA	High_specificity_DNA-binding_protein	migrant	Zinc-coordinating_DNA-binding_domains	Nuclear_receptors_with_C4_zinc_fingers	no_tissue-specific
PPARD(+)	activators	TRUE	fail	TF	0.480017886296131	PPARD	activators	NA	High_specificity_DNA-binding_protein	migrant	Zinc-coordinating_DNA-binding_domains	Nuclear_receptors_with_C4_zinc_fingers	no_tissue-specific
PPP2R3B(+)	activators	NA	fail	NA	0.115191651101667	NA	NA	NA	NA	NA	NA	NA	NA
PRDM1(-)	repressors	NA	fail	TF	0.350353324892005	PRDM1	NA	Monomer_or_homomultimer	High_specificity_DNA-binding_protein	pioneer	Zinc-coordinating_DNA-binding_domains	C2H2_zinc_finger_factors	NA
PRDM1(+)	activators	NA	fail	TF	0.473542353188023	PRDM1	NA	Monomer_or_homomultimer	High_specificity_DNA-binding_protein	pioneer	Zinc-coordinating_DNA-binding_domains	C2H2_zinc_finger_factors	NA
PRDM15(+)	activators	NA	fail	NA	0.191299177911535	PRDM15	NA	Monomer_or_homomultimer	High_specificity_DNA-binding_protein	NA	Zinc-coordinating_DNA-binding_domains	C2H2_zinc_finger_factors	NA
PRDM4(+)	activators	NA	pass	NA	0.169788850856558	PRDM4	NA	Monomer_or_homomultimer	High_specificity_DNA-binding_protein	pioneer	Zinc-coordinating_DNA-binding_domains	C2H2_zinc_finger_factors	no_tissue-specific
PRDX5(+)	activators	NA	pass	NA	0.00830566961999754	NA	NA	NA	NA	NA	NA	NA	NA
PRKAA1(+)	activators	NA	pass	NA	0.108547139583128	NA	NA	NA	NA	NA	NA	NA	NA
PRNP(+)	activators	NA	pass	NA	0.0925570049833281	NA	NA	NA	NA	NA	NA	NA	NA
PSMD12(+)	activators	NA	pass	NA	0.0967371942489364	NA	NA	NA	NA	NA	NA	NA	NA
PURA(+)	activators	TRUE	fail	TF	0.0340050986432025	PURA	activators	NA	High_specificity_DNA-binding_protein	settler	Yet_undefined_DNA-binding_domains	Uncharacterized	no_tissue-specific
RAB2A(+)	activators	NA	pass	NA	0.0279301237585467	NA	NA	NA	NA	NA	NA	NA	NA
RAD21(-)	repressors	NA	pass	NA	0.659853365285078	NA	NA	NA	NA	NA	NA	NA	NA
RAD21(+)	activators	NA	pass	NA	0.60984566913279	NA	NA	NA	NA	NA	NA	NA	NA
RARA(-)	repressors	TRUE	fail	TF	0.719851618446148	RARA	dual	NA	High_specificity_DNA-binding_protein	migrant	Zinc-coordinating_DNA-binding_domains	Nuclear_receptors_with_C4_zinc_fingers	no_tissue-specific
RARA(+)	activators	TRUE	fail	TF	0.248695302292241	RARA	dual	NA	High_specificity_DNA-binding_protein	migrant	Zinc-coordinating_DNA-binding_domains	Nuclear_receptors_with_C4_zinc_fingers	no_tissue-specific
RB1(+)	activators	NA	pass	CR	0.46316797817068	NA	NA	NA	NA	NA	NA	NA	NA
RBBP5(+)	activators	NA	fail	CM	0.26668509988329	NA	NA	NA	NA	NA	NA	NA	NA
RBM3(+)	activators	NA	pass	NA	0.136839393907682	NA	NA	NA	NA	NA	NA	NA	NA
RBPJ(+)	activators	TRUE	pass	TF	0.103427835655345	RBPJ	dual	Monomer_or_homomultimer	High_specificity_DNA-binding_protein	migrant	Immunoglobulin_fold	Rel_homology_region_(RHR)_factors	no_tissue-specific
RCOR1(+)	activators	FALSE	fail	CM, CR	0.424573028750763	RCOR1	repressors	NA	Not_a_DNA_binding_protein	NA	Helix-turn-helix_domains	Tryptophan_cluster_factors	no_tissue-specific
REL(+)	activators	TRUE	pass	TF	0.499501923588873	REL	activators	Monomer_or_homomultimer	High_specificity_DNA-binding_protein	migrant	Immunoglobulin_fold	Rel_homology_region_(RHR)_factors	tissue-specific
RELA(+)	activators	TRUE	pass	TF	0.59575273956659	RELA	activators	Monomer_or_homomultimer	High_specificity_DNA-binding_protein	migrant	Immunoglobulin_fold	Rel_homology_region_(RHR)_factors	no_tissue-specific
RELB(-)	repressors	NA	fail	TF	0.560163769125258	RELB	NA	Obligate_heteromer	High_specificity_DNA-binding_protein	migrant	Immunoglobulin_fold	Rel_homology_region_(RHR)_factors	no_tissue-specific
RELB(+)	activators	NA	pass	TF	0.551406652154103	RELB	NA	Obligate_heteromer	High_specificity_DNA-binding_protein	migrant	Immunoglobulin_fold	Rel_homology_region_(RHR)_factors	no_tissue-specific
REST(-)	repressors	TRUE	pass	TF	0.476542807588954	REST	repressors	Monomer_or_homomultimer	High_specificity_DNA-binding_protein	settler	Zinc-coordinating_DNA-binding_domains	C2H2_zinc_finger_factors	NA
REST(+)	activators	FALSE	pass	TF	0.443050225672765	REST	repressors	Monomer_or_homomultimer	High_specificity_DNA-binding_protein	settler	Zinc-coordinating_DNA-binding_domains	C2H2_zinc_finger_factors	NA
RFX1(+)	activators	NA	fail	TF	0.296395236194891	RFX1	NA	Monomer_or_homomultimer	High_specificity_DNA-binding_protein	settler	Helix-turn-helix_domains	Fork_head_/_winged_helix_factors	no_tissue-specific
RFX2(-)	repressors	FALSE	fail	TF	0.520900018613953	RFX2	activators	Monomer_or_homomultimer	High_specificity_DNA-binding_protein	migrant	Helix-turn-helix_domains	Fork_head_/_winged_helix_factors	NA
RFX2(+)	activators	TRUE	pass	TF	0.245676487628302	RFX2	activators	Monomer_or_homomultimer	High_specificity_DNA-binding_protein	migrant	Helix-turn-helix_domains	Fork_head_/_winged_helix_factors	NA
RFX3(+)	activators	FALSE	fail	TF	0.23804111321958	RFX3	repressors	Monomer_or_homomultimer	High_specificity_DNA-binding_protein	migrant	Helix-turn-helix_domains	Fork_head_/_winged_helix_factors	NA
RFX5(-)	repressors	FALSE	pass	TF	0.380728462866612	RFX5	activators	Monomer_or_homomultimer	High_specificity_DNA-binding_protein	migrant	Helix-turn-helix_domains	Fork_head_/_winged_helix_factors	no_tissue-specific
RFX5(+)	activators	TRUE	pass	TF	0.670933724821531	RFX5	activators	Monomer_or_homomultimer	High_specificity_DNA-binding_protein	migrant	Helix-turn-helix_domains	Fork_head_/_winged_helix_factors	no_tissue-specific
RFX7(+)	activators	NA	fail	TF	0.0617902657910009	RFX7	NA	Monomer_or_homomultimer	High_specificity_DNA-binding_protein	settler	Helix-turn-helix_domains	Fork_head_/_winged_helix_factors	NA
RFXANK(+)	activators	TRUE	pass	CR	0.0715521365494745	RFXANK	activators	NA	Not_a_DNA_binding_protein	migrant	Yet_undefined_DNA-binding_domains	Uncharacterized	no_tissue-specific
RORA(-)	repressors	NA	fail	TF	0.373567759356817	RORA	NA	Monomer_or_homomultimer	High_specificity_DNA-binding_protein	migrant	Zinc-coordinating_DNA-binding_domains	Nuclear_receptors_with_C4_zinc_fingers	no_tissue-specific
RORA(+)	activators	NA	fail	TF	0.154407126453197	RORA	NA	Monomer_or_homomultimer	High_specificity_DNA-binding_protein	migrant	Zinc-coordinating_DNA-binding_domains	Nuclear_receptors_with_C4_zinc_fingers	no_tissue-specific
RPL6(-)	repressors	NA	pass	NA	0.219833758079054	NA	NA	NA	NA	NA	NA	NA	NA
RPS4X(-)	repressors	NA	pass	NA	0.261321547640115	NA	NA	NA	NA	NA	NA	NA	NA
RPS6KA5(+)	activators	NA	fail	NA	0.0103210388937969	NA	NA	NA	NA	NA	NA	NA	NA
RREB1(-)	repressors	NA	pass	TF	0.539183158235931	RREB1	NA	Monomer_or_homomultimer	High_specificity_DNA-binding_protein	migrant	Zinc-coordinating_DNA-binding_domains	C2H2_zinc_finger_factors	no_tissue-specific
RREB1(+)	activators	NA	fail	TF	0.157880346515739	RREB1	NA	Monomer_or_homomultimer	High_specificity_DNA-binding_protein	migrant	Zinc-coordinating_DNA-binding_domains	C2H2_zinc_finger_factors	no_tissue-specific
RUNX1(-)	repressors	FALSE	pass	TF	0.727983980261678	RUNX1	activators	NA	High_specificity_DNA-binding_protein	migrant	Immunoglobulin_fold	Runt_domain_factors	NA
RUNX1(+)	activators	TRUE	pass	TF	0.467102909153049	RUNX1	activators	NA	High_specificity_DNA-binding_protein	migrant	Immunoglobulin_fold	Runt_domain_factors	NA
RUNX2(-)	repressors	FALSE	fail	TF	0.564650622587941	RUNX2	activators	Monomer_or_homomultimer	High_specificity_DNA-binding_protein	migrant	Immunoglobulin_fold	Runt_domain_factors	NA
RUNX2(+)	activators	TRUE	pass	TF	0.445658582470042	RUNX2	activators	Monomer_or_homomultimer	High_specificity_DNA-binding_protein	migrant	Immunoglobulin_fold	Runt_domain_factors	NA
RUNX3(-)	repressors	NA	fail	TF	0.647672545071484	RUNX3	NA	Monomer_or_homomultimer	High_specificity_DNA-binding_protein	migrant	Immunoglobulin_fold	Runt_domain_factors	NA
RUNX3(+)	activators	NA	pass	TF	0.336992270394844	RUNX3	NA	Monomer_or_homomultimer	High_specificity_DNA-binding_protein	migrant	Immunoglobulin_fold	Runt_domain_factors	NA
RXRA(+)	activators	TRUE	fail	TF	0.290151657836565	RXRA	dual	NA	High_specificity_DNA-binding_protein	migrant	Zinc-coordinating_DNA-binding_domains	Nuclear_receptors_with_C4_zinc_fingers	no_tissue-specific
RXRB(+)	activators	NA	pass	TF	0.415819151718656	RXRB	NA	NA	High_specificity_DNA-binding_protein	migrant	Zinc-coordinating_DNA-binding_domains	Nuclear_receptors_with_C4_zinc_fingers	no_tissue-specific
SAP30(+)	activators	NA	fail	CM	0.336292769174123	NA	NA	NA	NA	NA	NA	NA	NA
SATB1(-)	repressors	TRUE	pass	CM, TF	0.470929111629858	SATB1	repressors	NA	Low_specificity_DNA-binding_protein	migrant	Helix-turn-helix_domains	Homeo_domain_factors	no_tissue-specific
SETDB1(+)	activators	NA	fail	CM	0.390264611001194	NA	NA	NA	NA	NA	NA	NA	NA
SF1(+)	activators	NA	pass	CR, ST	0.105623763077475	NA	NA	NA	NA	NA	NA	NA	NA
SIN3A(-)	repressors	NA	pass	CR	0.452298296045919	NA	NA	NA	NA	NA	NA	NA	NA
SIN3A(+)	activators	NA	pass	CR	0.529860504608707	NA	NA	NA	NA	NA	NA	NA	NA
SIRT6(+)	activators	NA	fail	CM	0.122250154630809	NA	NA	NA	NA	NA	NA	NA	NA
SMAD1(-)	repressors	NA	fail	TF	0.213133508875544	SMAD1	NA	Obligate_heteromer	High_specificity_DNA-binding_protein	pioneer	NA	SMAD/NF-1_DNA-binding_domain_factors	NA
SMAD1(+)	activators	NA	pass	TF	0.504087459853362	SMAD1	NA	Obligate_heteromer	High_specificity_DNA-binding_protein	pioneer	NA	SMAD/NF-1_DNA-binding_domain_factors	NA
SMAD3(+)	activators	TRUE	pass	TF	0.0578559614619557	SMAD3	activators	Monomer_or_homomultimer	High_specificity_DNA-binding_protein	pioneer	NA	SMAD/NF-1_DNA-binding_domain_factors	no_tissue-specific
SMAD4(+)	activators	TRUE	fail	CR, TF	0.162283717239939	SMAD4	activators	Monomer_or_homomultimer	High_specificity_DNA-binding_protein	pioneer	NA	SMAD/NF-1_DNA-binding_domain_factors	no_tissue-specific
SMAD5(+)	activators	NA	fail	TF	0.047699126015898	SMAD5	NA	Monomer_or_homomultimer	High_specificity_DNA-binding_protein	settler	NA	SMAD/NF-1_DNA-binding_domain_factors	no_tissue-specific
SMARCA4(-)	repressors	NA	pass	CM	0.193009521236887	NA	NA	NA	NA	NA	NA	NA	NA
SMARCA4(+)	activators	NA	pass	CM	0.739915783108884	NA	NA	NA	NA	NA	NA	NA	NA
SMARCA5(-)	repressors	TRUE	pass	CM	0.155108641483414	SMARCA5	repressors	NA	Low_specificity_DNA-binding_protein	migrant	Helix-turn-helix_domains	Tryptophan_cluster_factors	no_tissue-specific
SMARCA5(+)	activators	FALSE	pass	CM	0.0203586572627957	SMARCA5	repressors	NA	Low_specificity_DNA-binding_protein	migrant	Helix-turn-helix_domains	Tryptophan_cluster_factors	no_tissue-specific
SMARCB1(+)	activators	NA	pass	CM	0.283160580783461	NA	NA	NA	NA	NA	NA	NA	NA
SMARCC1(+)	activators	TRUE	pass	CM	0.0604150112860545	SMARCC1	dual	NA	Not_a_DNA_binding_protein	migrant	Helix-turn-helix_domains	Tryptophan_cluster_factors	no_tissue-specific
SMARCC2(+)	activators	TRUE	pass	CM	0.1871786318617	SMARCC2	dual	NA	Not_a_DNA_binding_protein	migrant	Helix-turn-helix_domains	Tryptophan_cluster_factors	no_tissue-specific
SMC3(-)	repressors	NA	pass	NA	0.545635931886228	NA	NA	NA	NA	NA	NA	NA	NA
SMC3(+)	activators	NA	pass	NA	0.0797439177994764	NA	NA	NA	NA	NA	NA	NA	NA
SNAI3(+)	activators	FALSE	fail	TF	0.142977732392176	SNAI3	repressors	Monomer_or_homomultimer	High_specificity_DNA-binding_protein	migrant	Zinc-coordinating_DNA-binding_domains	C2H2_zinc_finger_factors	NA
SNAPC4(+)	activators	NA	fail	ST, TF	0.0864569606184126	SNAPC4	NA	Monomer_or_homomultimer	High_specificity_DNA-binding_protein	migrant	Helix-turn-helix_domains	Tryptophan_cluster_factors	no_tissue-specific
SNAPC5(+)	activators	NA	fail	ST, TF	0.00843524252884365	NA	NA	NA	NA	NA	NA	NA	NA
SOX12(+)	activators	NA	fail	TF	0.0472908014075181	SOX12	NA	Monomer_or_homomultimer	High_specificity_DNA-binding_protein	migrant	Other_all--helical_DNA-binding_domains	High-mobility_group_(HMG)_domain_factors	no_tissue-specific
SOX4(-)	repressors	FALSE	pass	TF	0.263511344331791	SOX4	activators	Monomer_or_homomultimer	High_specificity_DNA-binding_protein	migrant	Other_all--helical_DNA-binding_domains	High-mobility_group_(HMG)_domain_factors	NA
SOX4(+)	activators	TRUE	pass	TF	0.214433522452869	SOX4	activators	Monomer_or_homomultimer	High_specificity_DNA-binding_protein	migrant	Other_all--helical_DNA-binding_domains	High-mobility_group_(HMG)_domain_factors	NA
SP1(-)	repressors	TRUE	fail	TF	0.724424621603785	SP1	dual	Monomer_or_homomultimer	High_specificity_DNA-binding_protein	pioneer	Zinc-coordinating_DNA-binding_domains	C2H2_zinc_finger_factors	no_tissue-specific
SP1(+)	activators	TRUE	fail	TF	0.440602597286407	SP1	dual	Monomer_or_homomultimer	High_specificity_DNA-binding_protein	pioneer	Zinc-coordinating_DNA-binding_domains	C2H2_zinc_finger_factors	no_tissue-specific
SP2(+)	activators	NA	fail	TF	0.549863834246247	SP2	NA	Monomer_or_homomultimer	High_specificity_DNA-binding_protein	pioneer	Zinc-coordinating_DNA-binding_domains	C2H2_zinc_finger_factors	no_tissue-specific
SP3(+)	activators	NA	pass	TF	0.376191712378343	SP3	NA	Monomer_or_homomultimer	High_specificity_DNA-binding_protein	pioneer	Zinc-coordinating_DNA-binding_domains	C2H2_zinc_finger_factors	no_tissue-specific
SP4(-)	repressors	FALSE	fail	TF	0.52550950977115	SP4	activators	Monomer_or_homomultimer	High_specificity_DNA-binding_protein	pioneer	Zinc-coordinating_DNA-binding_domains	C2H2_zinc_finger_factors	NA
SP4(+)	activators	TRUE	pass	TF	0.618262449904995	SP4	activators	Monomer_or_homomultimer	High_specificity_DNA-binding_protein	pioneer	Zinc-coordinating_DNA-binding_domains	C2H2_zinc_finger_factors	NA
SPI1(+)	activators	TRUE	pass	TF	0.426248333394305	SPI1	activators	Monomer_or_homomultimer	High_specificity_DNA-binding_protein	pioneer	Helix-turn-helix_domains	Tryptophan_cluster_factors	no_tissue-specific
SPIB(-)	repressors	FALSE	fail	TF	0.789417884435522	SPIB	activators	Monomer_or_homomultimer	High_specificity_DNA-binding_protein	pioneer	Helix-turn-helix_domains	Tryptophan_cluster_factors	tissue-specific
SPIB(+)	activators	TRUE	pass	TF	0.78174100232735	SPIB	activators	Monomer_or_homomultimer	High_specificity_DNA-binding_protein	pioneer	Helix-turn-helix_domains	Tryptophan_cluster_factors	tissue-specific
SREBF1(+)	activators	TRUE	fail	TF	0.54015925646221	SREBF1	activators	Monomer_or_homomultimer	High_specificity_DNA-binding_protein	settler	Basic_domains	Basic_helix-loop-helix_factors_(bHLH)	no_tissue-specific
SREBF2(+)	activators	TRUE	fail	TF	0.561704454350957	SREBF2	activators	Monomer_or_homomultimer	High_specificity_DNA-binding_protein	settler	Basic_domains	Basic_helix-loop-helix_factors_(bHLH)	no_tissue-specific
SRF(+)	activators	NA	fail	TF	0.528654362288002	SRF	NA	Monomer_or_homomultimer	High_specificity_DNA-binding_protein	migrant	NA	MADS_box_factors	no_tissue-specific
STAT1(+)	activators	TRUE	pass	TF	0.489329277654614	STAT1	activators	NA	High_specificity_DNA-binding_protein	migrant	Immunoglobulin_fold	STAT_domain_factors	no_tissue-specific
STAT2(+)	activators	TRUE	pass	TF	0.521070870150511	STAT2	activators	NA	High_specificity_DNA-binding_protein	migrant	Immunoglobulin_fold	STAT_domain_factors	no_tissue-specific
STAT3(-)	repressors	FALSE	pass	TF	0.656520698110137	STAT3	activators	NA	High_specificity_DNA-binding_protein	migrant	Immunoglobulin_fold	STAT_domain_factors	no_tissue-specific
STAT3(+)	activators	TRUE	pass	TF	0.468061648288778	STAT3	activators	NA	High_specificity_DNA-binding_protein	migrant	Immunoglobulin_fold	STAT_domain_factors	no_tissue-specific
STAT4(-)	repressors	FALSE	fail	TF	0.680914678327981	STAT4	activators	NA	High_specificity_DNA-binding_protein	migrant	Immunoglobulin_fold	STAT_domain_factors	NA
STAT4(+)	activators	TRUE	fail	TF	0.155674453778616	STAT4	activators	NA	High_specificity_DNA-binding_protein	migrant	Immunoglobulin_fold	STAT_domain_factors	NA
STAT5A(-)	repressors	FALSE	fail	TF	0.652698732904477	STAT5A	activators	NA	High_specificity_DNA-binding_protein	migrant	Immunoglobulin_fold	STAT_domain_factors	no_tissue-specific
STAT5A(+)	activators	TRUE	pass	TF	0.438702746242289	STAT5A	activators	NA	High_specificity_DNA-binding_protein	migrant	Immunoglobulin_fold	STAT_domain_factors	no_tissue-specific
STAT5B(+)	activators	TRUE	fail	TF	0.332704200309367	STAT5B	activators	NA	High_specificity_DNA-binding_protein	migrant	Immunoglobulin_fold	STAT_domain_factors	no_tissue-specific
STAT6(+)	activators	TRUE	pass	TF	0.546922789535802	STAT6	activators	NA	High_specificity_DNA-binding_protein	migrant	Immunoglobulin_fold	STAT_domain_factors	no_tissue-specific
SUPT20H(+)	activators	NA	pass	NA	0.232956111288116	NA	NA	NA	NA	NA	NA	NA	NA
SUZ12(-)	repressors	NA	pass	CM	0.308649485813259	NA	NA	NA	NA	NA	NA	NA	NA
SUZ12(+)	activators	NA	pass	CM	0.309418282563204	NA	NA	NA	NA	NA	NA	NA	NA
TAF1(+)	activators	NA	fail	ST	0.511322364171167	TAF1	NA	NA	Low_specificity_DNA-binding_protein	migrant	Other_all--helical_DNA-binding_domains	High-mobility_group_(HMG)_domain_factors	no_tissue-specific
TAF7(+)	activators	NA	pass	ST	0.415810167290492	NA	NA	NA	NA	NA	NA	NA	NA
TAL1(-)	repressors	NA	fail	CR, TF	0.568600429052298	TAL1	NA	Obligate_heteromer	High_specificity_DNA-binding_protein	settler	Basic_domains	Basic_helix-loop-helix_factors_(bHLH)	NA
TAL1(+)	activators	NA	pass	CR, TF	0.384079229764763	TAL1	NA	Obligate_heteromer	High_specificity_DNA-binding_protein	settler	Basic_domains	Basic_helix-loop-helix_factors_(bHLH)	NA
TBL1XR1(-)	repressors	NA	pass	CR	0.685202767249932	NA	NA	NA	NA	NA	NA	NA	NA
TBL1XR1(+)	activators	NA	pass	CR	0.227881946545465	NA	NA	NA	NA	NA	NA	NA	NA
TBP(+)	activators	NA	fail	ST, TF	0.358827129342099	TBP	NA	Monomer_or_homomultimer	High_specificity_DNA-binding_protein	migrant	NA	TATA-binding_proteins	no_tissue-specific
TBPL1(+)	activators	NA	pass	ST, TF	0.171305561187172	TBPL1	NA	Obligate_heteromer	High_specificity_DNA-binding_protein	migrant	NA	TATA-binding_proteins	no_tissue-specific
TBX6(+)	activators	NA	fail	TF	0.0815420416800912	TBX6	NA	Monomer_or_homomultimer	High_specificity_DNA-binding_protein	settler	Immunoglobulin_fold	T-Box_factors	NA
TCF12(+)	activators	TRUE	fail	TF	0.290667253077262	TCF12	activators	Monomer_or_homomultimer	High_specificity_DNA-binding_protein	settler	Basic_domains	Basic_helix-loop-helix_factors_(bHLH)	no_tissue-specific
TCF3(-)	repressors	NA	pass	TF	0.525134517196058	TCF3	NA	NA	High_specificity_DNA-binding_protein	migrant	Basic_domains	Basic_helix-loop-helix_factors_(bHLH)	no_tissue-specific
TCF3(+)	activators	NA	pass	TF	0.572991362348822	TCF3	NA	NA	High_specificity_DNA-binding_protein	migrant	Basic_domains	Basic_helix-loop-helix_factors_(bHLH)	no_tissue-specific
TCF4(-)	repressors	FALSE	pass	TF	0.601109639510754	TCF4	activators	Monomer_or_homomultimer	High_specificity_DNA-binding_protein	settler	Basic_domains	Basic_helix-loop-helix_factors_(bHLH)	NA
TCF4(+)	activators	TRUE	pass	TF	0.625881380590591	TCF4	activators	Monomer_or_homomultimer	High_specificity_DNA-binding_protein	settler	Basic_domains	Basic_helix-loop-helix_factors_(bHLH)	NA
TCF7(-)	repressors	FALSE	pass	TF	0.58484867158433	TCF7	activators	Monomer_or_homomultimer	High_specificity_DNA-binding_protein	migrant	Other_all--helical_DNA-binding_domains	High-mobility_group_(HMG)_domain_factors	NA
TCF7(+)	activators	TRUE	pass	TF	0.231252759651193	TCF7	activators	Monomer_or_homomultimer	High_specificity_DNA-binding_protein	migrant	Other_all--helical_DNA-binding_domains	High-mobility_group_(HMG)_domain_factors	NA
TCF7L2(-)	repressors	TRUE	fail	TF	0.789788343556873	TCF7L2	dual	Monomer_or_homomultimer	High_specificity_DNA-binding_protein	migrant	Other_all--helical_DNA-binding_domains	High-mobility_group_(HMG)_domain_factors	no_tissue-specific
TCF7L2(+)	activators	TRUE	pass	TF	0.257037054024026	TCF7L2	dual	Monomer_or_homomultimer	High_specificity_DNA-binding_protein	migrant	Other_all--helical_DNA-binding_domains	High-mobility_group_(HMG)_domain_factors	no_tissue-specific
TCFL5(+)	activators	NA	pass	TF	0.524322177024111	TCFL5	NA	Monomer_or_homomultimer	High_specificity_DNA-binding_protein	settler	Basic_domains	Basic_helix-loop-helix_factors_(bHLH)	no_tissue-specific
TERF2(+)	activators	NA	pass	NA	0.479646071496276	NA	NA	NA	NA	NA	NA	NA	NA
TFAM(-)	repressors	FALSE	pass	TF	0.0768328824583625	TFAM	activators	NA	Low_specificity_DNA-binding_protein	NA	Other_all--helical_DNA-binding_domains	High-mobility_group_(HMG)_domain_factors	no_tissue-specific
TFAP4(+)	activators	TRUE	pass	TF	0.0923516434268222	TFAP4	activators	Monomer_or_homomultimer	High_specificity_DNA-binding_protein	NA	Basic_domains	Basic_helix-loop-helix_factors_(bHLH)	NA
TFCP2(+)	activators	NA	fail	TF	0.0636369628456994	TFCP2	NA	Monomer_or_homomultimer	High_specificity_DNA-binding_protein	migrant	Immunoglobulin_fold	Grainyhead_domain_factors	no_tissue-specific
TFDP1(-)	repressors	NA	pass	TF	0.453194755259421	TFDP1	NA	Obligate_heteromer	High_specificity_DNA-binding_protein	migrant	Helix-turn-helix_domains	Fork_head_/_winged_helix_factors	no_tissue-specific
TFDP1(+)	activators	NA	pass	TF	0.76474058735675	TFDP1	NA	Obligate_heteromer	High_specificity_DNA-binding_protein	migrant	Helix-turn-helix_domains	Fork_head_/_winged_helix_factors	no_tissue-specific
TFDP2(-)	repressors	NA	pass	TF	0.473601641910819	TFDP2	NA	Obligate_heteromer	High_specificity_DNA-binding_protein	migrant	Helix-turn-helix_domains	Fork_head_/_winged_helix_factors	no_tissue-specific
TFDP2(+)	activators	NA	pass	TF	0.610542737287066	TFDP2	NA	Obligate_heteromer	High_specificity_DNA-binding_protein	migrant	Helix-turn-helix_domains	Fork_head_/_winged_helix_factors	no_tissue-specific
TFE3(+)	activators	TRUE	fail	TF	0.226970305230469	TFE3	activators	NA	High_specificity_DNA-binding_protein	settler	Basic_domains	Basic_helix-loop-helix_factors_(bHLH)	no_tissue-specific
TFEB(-)	repressors	FALSE	fail	TF	0.363755898152124	TFEB	activators	NA	High_specificity_DNA-binding_protein	settler	Basic_domains	Basic_helix-loop-helix_factors_(bHLH)	no_tissue-specific
TFEB(+)	activators	TRUE	pass	TF	0.499874486533474	TFEB	activators	NA	High_specificity_DNA-binding_protein	settler	Basic_domains	Basic_helix-loop-helix_factors_(bHLH)	no_tissue-specific
TGIF1(-)	repressors	NA	pass	CR, TF	0.414663832888607	TGIF1	NA	Monomer_or_homomultimer	High_specificity_DNA-binding_protein	migrant	Helix-turn-helix_domains	Homeo_domain_factors	no_tissue-specific
TGIF1(+)	activators	NA	pass	CR, TF	0.224808737196676	TGIF1	NA	Monomer_or_homomultimer	High_specificity_DNA-binding_protein	migrant	Helix-turn-helix_domains	Homeo_domain_factors	no_tissue-specific
TGIF2(+)	activators	FALSE	fail	CR, TF	0.145601898017971	TGIF2	repressors	Monomer_or_homomultimer	High_specificity_DNA-binding_protein	migrant	Helix-turn-helix_domains	Homeo_domain_factors	no_tissue-specific
THAP1(-)	repressors	NA	pass	TF	0.267303942589948	THAP1	NA	Monomer_or_homomultimer	High_specificity_DNA-binding_protein	NA	Zinc-coordinating_DNA-binding_domains	C2CH_THAP-type_zinc_finger_factors	no_tissue-specific
THAP1(+)	activators	NA	fail	TF	0.392518399493147	THAP1	NA	Monomer_or_homomultimer	High_specificity_DNA-binding_protein	NA	Zinc-coordinating_DNA-binding_domains	C2CH_THAP-type_zinc_finger_factors	no_tissue-specific
THAP11(+)	activators	FALSE	pass	TF	0.637909444868511	THAP11	repressors	Monomer_or_homomultimer	High_specificity_DNA-binding_protein	NA	Zinc-coordinating_DNA-binding_domains	C2CH_THAP-type_zinc_finger_factors	no_tissue-specific
THRA(+)	activators	TRUE	fail	TF	0.0719224916884836	THRA	dual	NA	High_specificity_DNA-binding_protein	migrant	Zinc-coordinating_DNA-binding_domains	Nuclear_receptors_with_C4_zinc_fingers	no_tissue-specific
TIMM8A(+)	activators	NA	pass	NA	0.0853692472956425	NA	NA	NA	NA	NA	NA	NA	NA
TOB2(+)	activators	NA	pass	NA	0.00919734230126	NA	NA	NA	NA	NA	NA	NA	NA
TP53(-)	repressors	FALSE	pass	TF	0.315969006582247	TP53	activators	Monomer_or_homomultimer	High_specificity_DNA-binding_protein	migrant	Immunoglobulin_fold	p53_domain_factors	no_tissue-specific
TP53(+)	activators	TRUE	pass	TF	0.114565170532814	TP53	activators	Monomer_or_homomultimer	High_specificity_DNA-binding_protein	migrant	Immunoglobulin_fold	p53_domain_factors	no_tissue-specific
TRIM24(+)	activators	NA	fail	CR	0.0172646732142066	NA	NA	NA	NA	NA	NA	NA	NA
TRIM28(+)	activators	NA	pass	CM, CR	0.514120783464005	NA	NA	NA	NA	NA	NA	NA	NA
TRIM33(+)	activators	NA	pass	ST	0.0390989031555386	NA	NA	NA	NA	NA	NA	NA	NA
TRIM69(+)	activators	NA	pass	NA	0.211834743843151	NA	NA	NA	NA	NA	NA	NA	NA
TRPS1(-)	repressors	TRUE	fail	TF	0.353902677318429	TRPS1	repressors	Monomer_or_homomultimer	High_specificity_DNA-binding_protein	migrant	Zinc-coordinating_DNA-binding_domains	C2H2_zinc_finger_factors	NA
TRPS1(+)	activators	FALSE	fail	TF	0.089991486947262	TRPS1	repressors	Monomer_or_homomultimer	High_specificity_DNA-binding_protein	migrant	Zinc-coordinating_DNA-binding_domains	C2H2_zinc_finger_factors	NA
U2AF1(-)	repressors	NA	pass	ST	0.327304492303665	NA	NA	NA	NA	NA	NA	NA	NA
UBP1(+)	activators	TRUE	fail	TF	0.168155886585818	UBP1	dual	Monomer_or_homomultimer	High_specificity_DNA-binding_protein	migrant	Immunoglobulin_fold	Grainyhead_domain_factors	no_tissue-specific
UBTF(+)	activators	TRUE	pass	NA	0.347532707001483	UBTF	activators	NA	Low_specificity_DNA-binding_protein	migrant	Other_all--helical_DNA-binding_domains	High-mobility_group_(HMG)_domain_factors	no_tissue-specific
UQCRB(+)	activators	NA	pass	NA	0.287195765066251	NA	NA	NA	NA	NA	NA	NA	NA
USF1(+)	activators	NA	fail	TF	0.340837901085345	USF1	NA	NA	High_specificity_DNA-binding_protein	settler	Basic_domains	Basic_helix-loop-helix_factors_(bHLH)	no_tissue-specific
USF2(+)	activators	NA	pass	TF	0.431840599089379	USF2	NA	NA	High_specificity_DNA-binding_protein	settler	Basic_domains	Basic_helix-loop-helix_factors_(bHLH)	no_tissue-specific
VAMP3(+)	activators	NA	pass	NA	0.0102789211140034	NA	NA	NA	NA	NA	NA	NA	NA
VEZF1(+)	activators	NA	pass	TF	0.259445448207153	VEZF1	NA	Monomer_or_homomultimer	High_specificity_DNA-binding_protein	pioneer	Zinc-coordinating_DNA-binding_domains	C2H2_zinc_finger_factors	no_tissue-specific
WRNIP1(+)	activators	NA	fail	NA	0.0519874232735349	NA	NA	NA	NA	NA	NA	NA	NA
XBP1(-)	repressors	TRUE	pass	TF	0.710522496616043	XBP1	dual	Monomer_or_homomultimer	High_specificity_DNA-binding_protein	migrant	Basic_domains	Basic_leucine_zipper_factors_(bZIP)	NA
XBP1(+)	activators	TRUE	pass	TF	0.247470115871882	XBP1	dual	Monomer_or_homomultimer	High_specificity_DNA-binding_protein	migrant	Basic_domains	Basic_leucine_zipper_factors_(bZIP)	NA
XRCC4(-)	repressors	NA	fail	NA	0.672297893038833	NA	NA	NA	NA	NA	NA	NA	NA
XRCC4(+)	activators	NA	fail	NA	0.54358129456632	NA	NA	NA	NA	NA	NA	NA	NA
YBX1(-)	repressors	NA	pass	TF	0.395734802488338	YBX1	NA	Monomer_or_homomultimer	High_specificity_DNA-binding_protein	settler	NA	Cold-shock_domain_factors	no_tissue-specific
YBX1(+)	activators	NA	pass	TF	0.565458437903535	YBX1	NA	Monomer_or_homomultimer	High_specificity_DNA-binding_protein	settler	NA	Cold-shock_domain_factors	no_tissue-specific
YEATS4(-)	repressors	NA	pass	CM	0.291738356880596	NA	NA	NA	NA	NA	NA	NA	NA
YY1(-)	repressors	TRUE	pass	TF	0.211144967891316	YY1	dual	Monomer_or_homomultimer	High_specificity_DNA-binding_protein	migrant	Zinc-coordinating_DNA-binding_domains	C2H2_zinc_finger_factors	no_tissue-specific
YY1(+)	activators	TRUE	pass	TF	0.301912917110031	YY1	dual	Monomer_or_homomultimer	High_specificity_DNA-binding_protein	migrant	Zinc-coordinating_DNA-binding_domains	C2H2_zinc_finger_factors	no_tissue-specific
YY2(+)	activators	TRUE	fail	TF	0.139712281297716	YY2	dual	Monomer_or_homomultimer	High_specificity_DNA-binding_protein	NA	Zinc-coordinating_DNA-binding_domains	C2H2_zinc_finger_factors	tissue-specific
ZBED1(+)	activators	TRUE	pass	TF	0.340077946656986	ZBED1	activators	Monomer_or_homomultimer	High_specificity_DNA-binding_protein	NA	Zinc-coordinating_DNA-binding_domains	C2H2_zinc_finger_factors	no_tissue-specific
ZBTB11(+)	activators	NA	fail	NA	0.150617625674127	ZBTB11	NA	Monomer_or_homomultimer	High_specificity_DNA-binding_protein	migrant	Zinc-coordinating_DNA-binding_domains	C2H2_zinc_finger_factors	no_tissue-specific
ZBTB14(+)	activators	TRUE	fail	TF	0.0966043687582868	ZBTB14	dual	Monomer_or_homomultimer	High_specificity_DNA-binding_protein	pioneer	Zinc-coordinating_DNA-binding_domains	C2H2_zinc_finger_factors	no_tissue-specific
ZBTB16(+)	activators	NA	fail	TF	0.277857269100941	ZBTB16	NA	Monomer_or_homomultimer	High_specificity_DNA-binding_protein	pioneer	Zinc-coordinating_DNA-binding_domains	C2H2_zinc_finger_factors	NA
ZBTB17(+)	activators	TRUE	fail	TF	0.229986096145205	ZBTB17	dual	Monomer_or_homomultimer	High_specificity_DNA-binding_protein	pioneer	Zinc-coordinating_DNA-binding_domains	C2H2_zinc_finger_factors	no_tissue-specific
ZBTB18(-)	repressors	TRUE	fail	TF	0.593559718647361	ZBTB18	repressors	Monomer_or_homomultimer	High_specificity_DNA-binding_protein	migrant	Zinc-coordinating_DNA-binding_domains	C2H2_zinc_finger_factors	no_tissue-specific
ZBTB18(+)	activators	FALSE	pass	TF	0.578328830296392	ZBTB18	repressors	Monomer_or_homomultimer	High_specificity_DNA-binding_protein	migrant	Zinc-coordinating_DNA-binding_domains	C2H2_zinc_finger_factors	no_tissue-specific
ZBTB2(+)	activators	NA	pass	CR, TF	0.0601147759028298	ZBTB2	NA	Monomer_or_homomultimer	High_specificity_DNA-binding_protein	pioneer	Zinc-coordinating_DNA-binding_domains	C2H2_zinc_finger_factors	no_tissue-specific
ZBTB24(-)	repressors	NA	pass	NA	0.0821003187013626	ZBTB24	NA	Monomer_or_homomultimer	High_specificity_DNA-binding_protein	pioneer	Zinc-coordinating_DNA-binding_domains	C2H2_zinc_finger_factors	NA
ZBTB24(+)	activators	NA	pass	NA	0.148735807595714	ZBTB24	NA	Monomer_or_homomultimer	High_specificity_DNA-binding_protein	pioneer	Zinc-coordinating_DNA-binding_domains	C2H2_zinc_finger_factors	NA
ZBTB33(+)	activators	TRUE	fail	TF	0.360657072301099	ZBTB33	dual	Monomer_or_homomultimer	High_specificity_DNA-binding_protein	pioneer	Zinc-coordinating_DNA-binding_domains	C2H2_zinc_finger_factors	no_tissue-specific
ZBTB37(+)	activators	NA	pass	NA	0.0292028426905446	ZBTB37	NA	Monomer_or_homomultimer	High_specificity_DNA-binding_protein	pioneer	Zinc-coordinating_DNA-binding_domains	C2H2_zinc_finger_factors	NA
ZBTB4(-)	repressors	TRUE	fail	CR, TF	0.421136866273657	ZBTB4	repressors	Monomer_or_homomultimer	High_specificity_DNA-binding_protein	NA	Zinc-coordinating_DNA-binding_domains	C2H2_zinc_finger_factors	no_tissue-specific
ZBTB40(+)	activators	NA	fail	NA	0.0434992054745332	ZBTB40	NA	Monomer_or_homomultimer	High_specificity_DNA-binding_protein	pioneer	Zinc-coordinating_DNA-binding_domains	C2H2_zinc_finger_factors	no_tissue-specific
ZBTB43(+)	activators	NA	fail	NA	0.0362602084975914	ZBTB43	NA	Monomer_or_homomultimer	High_specificity_DNA-binding_protein	pioneer	Zinc-coordinating_DNA-binding_domains	C2H2_zinc_finger_factors	no_tissue-specific
ZBTB45(+)	activators	NA	fail	NA	0.0513318213082502	ZBTB45	NA	Monomer_or_homomultimer	High_specificity_DNA-binding_protein	pioneer	Zinc-coordinating_DNA-binding_domains	C2H2_zinc_finger_factors	no_tissue-specific
ZBTB49(+)	activators	NA	fail	NA	0.036672072145329	ZBTB49	NA	Monomer_or_homomultimer	High_specificity_DNA-binding_protein	NA	Zinc-coordinating_DNA-binding_domains	C2H2_zinc_finger_factors	NA
ZBTB6(+)	activators	NA	fail	NA	0.0314715898129352	ZBTB6	NA	Monomer_or_homomultimer	High_specificity_DNA-binding_protein	pioneer	Zinc-coordinating_DNA-binding_domains	C2H2_zinc_finger_factors	NA
ZBTB7A(+)	activators	FALSE	fail	TF	0.352223316507799	ZBTB7A	repressors	Monomer_or_homomultimer	High_specificity_DNA-binding_protein	pioneer	Zinc-coordinating_DNA-binding_domains	C2H2_zinc_finger_factors	no_tissue-specific
ZBTB7B(+)	activators	FALSE	fail	TF	0.319304300040231	ZBTB7B	repressors	Monomer_or_homomultimer	High_specificity_DNA-binding_protein	pioneer	Zinc-coordinating_DNA-binding_domains	C2H2_zinc_finger_factors	no_tissue-specific
ZC3H11A(+)	activators	NA	pass	NA	0.136645933126484	NA	NA	NA	NA	NA	NA	NA	NA
ZEB1(+)	activators	FALSE	fail	TF	0.365803354241204	ZEB1	repressors	Monomer_or_homomultimer	High_specificity_DNA-binding_protein	migrant	Helix-turn-helix_domains	Homeo_domain_factors	no_tissue-specific
ZFHX3(+)	activators	TRUE	fail	TF	0.10598233378759	ZFHX3	dual	Monomer_or_homomultimer	High_specificity_DNA-binding_protein	migrant	Helix-turn-helix_domains	Homeo_domain_factors	NA
ZFP1(+)	activators	NA	fail	NA	0.0675396379302702	ZFP1	NA	Monomer_or_homomultimer	High_specificity_DNA-binding_protein	migrant	Zinc-coordinating_DNA-binding_domains	C2H2_zinc_finger_factors	NA
ZFP3(+)	activators	NA	fail	NA	0.0107172621675631	ZFP3	NA	Monomer_or_homomultimer	High_specificity_DNA-binding_protein	NA	Zinc-coordinating_DNA-binding_domains	C2H2_zinc_finger_factors	NA
ZFP30(+)	activators	NA	fail	NA	0.0593486470350122	ZFP30	NA	Monomer_or_homomultimer	High_specificity_DNA-binding_protein	pioneer	Zinc-coordinating_DNA-binding_domains	C2H2_zinc_finger_factors	NA
ZFP62(+)	activators	NA	fail	NA	0.0561359719547974	ZFP62	NA	Monomer_or_homomultimer	High_specificity_DNA-binding_protein	pioneer	Zinc-coordinating_DNA-binding_domains	C2H2_zinc_finger_factors	no_tissue-specific
ZFP64(+)	activators	NA	fail	CR	0.218230476815973	ZFP64	NA	Monomer_or_homomultimer	High_specificity_DNA-binding_protein	pioneer	Zinc-coordinating_DNA-binding_domains	C2H2_zinc_finger_factors	NA
ZFP69(+)	activators	NA	fail	NA	0.0753292788145561	ZFP69	NA	Monomer_or_homomultimer	High_specificity_DNA-binding_protein	NA	Zinc-coordinating_DNA-binding_domains	C2H2_zinc_finger_factors	NA
ZFP90(+)	activators	NA	fail	TF	0.0698340286905844	ZFP90	NA	Monomer_or_homomultimer	High_specificity_DNA-binding_protein	migrant	Zinc-coordinating_DNA-binding_domains	C2H2_zinc_finger_factors	NA
ZFP91(-)	repressors	NA	pass	NA	0.266022691388448	ZFP91	NA	Monomer_or_homomultimer	High_specificity_DNA-binding_protein	pioneer	Zinc-coordinating_DNA-binding_domains	C2H2_zinc_finger_factors	no_tissue-specific
ZFP91(+)	activators	NA	pass	NA	0.104364955532926	ZFP91	NA	Monomer_or_homomultimer	High_specificity_DNA-binding_protein	pioneer	Zinc-coordinating_DNA-binding_domains	C2H2_zinc_finger_factors	no_tissue-specific
ZFX(+)	activators	NA	pass	TF	0.0694462078562935	ZFX	NA	Monomer_or_homomultimer	High_specificity_DNA-binding_protein	pioneer	Zinc-coordinating_DNA-binding_domains	C2H2_zinc_finger_factors	no_tissue-specific
ZFY(+)	activators	TRUE	fail	TF	0.118807096116907	ZFY	activators	Monomer_or_homomultimer	High_specificity_DNA-binding_protein	migrant	Zinc-coordinating_DNA-binding_domains	C2H2_zinc_finger_factors	tissue-specific
ZHX1(+)	activators	FALSE	fail	TF	0.0873014330635069	ZHX1	repressors	NA	High_specificity_DNA-binding_protein	migrant	Helix-turn-helix_domains	Homeo_domain_factors	no_tissue-specific
ZKSCAN1(-)	repressors	NA	pass	NA	0.147271716238785	ZKSCAN1	NA	Monomer_or_homomultimer	High_specificity_DNA-binding_protein	pioneer	Zinc-coordinating_DNA-binding_domains	C2H2_zinc_finger_factors	no_tissue-specific
ZKSCAN3(+)	activators	TRUE	fail	TF	0.0271845065592986	ZKSCAN3	dual	Monomer_or_homomultimer	High_specificity_DNA-binding_protein	migrant	Zinc-coordinating_DNA-binding_domains	C2H2_zinc_finger_factors	NA
ZKSCAN4(+)	activators	TRUE	fail	CR, TF	0.0616605956203619	ZKSCAN4	activators	Monomer_or_homomultimer	High_specificity_DNA-binding_protein	pioneer	Zinc-coordinating_DNA-binding_domains	C2H2_zinc_finger_factors	NA
ZKSCAN5(+)	activators	NA	fail	NA	0.0247868681717019	ZKSCAN5	NA	Monomer_or_homomultimer	High_specificity_DNA-binding_protein	migrant	Zinc-coordinating_DNA-binding_domains	C2H2_zinc_finger_factors	no_tissue-specific
ZMIZ1(-)	repressors	NA	fail	CR	0.278888207632524	NA	NA	NA	NA	NA	NA	NA	NA
ZMIZ1(+)	activators	NA	pass	CR	0.510243541813951	NA	NA	NA	NA	NA	NA	NA	NA
ZNF101(+)	activators	NA	pass	NA	0.414434399137813	ZNF101	NA	Monomer_or_homomultimer	High_specificity_DNA-binding_protein	settler	Zinc-coordinating_DNA-binding_domains	C2H2_zinc_finger_factors	NA
ZNF107(+)	activators	NA	fail	NA	0.0525653567394252	ZNF107	NA	Monomer_or_homomultimer	High_specificity_DNA-binding_protein	migrant	Zinc-coordinating_DNA-binding_domains	C2H2_zinc_finger_factors	NA
ZNF114(+)	activators	NA	fail	NA	0.0500769529936715	ZNF114	NA	Monomer_or_homomultimer	High_specificity_DNA-binding_protein	pioneer	Zinc-coordinating_DNA-binding_domains	C2H2_zinc_finger_factors	tissue-specific
ZNF121(-)	repressors	NA	pass	NA	0.0404165162144197	ZNF121	NA	Monomer_or_homomultimer	High_specificity_DNA-binding_protein	migrant	Zinc-coordinating_DNA-binding_domains	C2H2_zinc_finger_factors	no_tissue-specific
ZNF121(+)	activators	NA	fail	NA	0.117707641209379	ZNF121	NA	Monomer_or_homomultimer	High_specificity_DNA-binding_protein	migrant	Zinc-coordinating_DNA-binding_domains	C2H2_zinc_finger_factors	no_tissue-specific
ZNF133(+)	activators	NA	fail	TF	0.0608113193013472	ZNF133	NA	Monomer_or_homomultimer	High_specificity_DNA-binding_protein	migrant	Zinc-coordinating_DNA-binding_domains	C2H2_zinc_finger_factors	no_tissue-specific
ZNF134(+)	activators	NA	fail	NA	0.0479635218595011	ZNF134	NA	Monomer_or_homomultimer	High_specificity_DNA-binding_protein	settler	Zinc-coordinating_DNA-binding_domains	C2H2_zinc_finger_factors	no_tissue-specific
ZNF135(+)	activators	NA	fail	NA	0.0657266059966352	ZNF135	NA	Monomer_or_homomultimer	High_specificity_DNA-binding_protein	pioneer	Zinc-coordinating_DNA-binding_domains	C2H2_zinc_finger_factors	NA
ZNF136(+)	activators	NA	pass	NA	0.0742869479857012	ZNF136	NA	Monomer_or_homomultimer	High_specificity_DNA-binding_protein	pioneer	Zinc-coordinating_DNA-binding_domains	C2H2_zinc_finger_factors	NA
ZNF143(+)	activators	TRUE	fail	TF	0.508459095240292	ZNF143	activators	Monomer_or_homomultimer	High_specificity_DNA-binding_protein	migrant	Zinc-coordinating_DNA-binding_domains	C2H2_zinc_finger_factors	no_tissue-specific
ZNF148(+)	activators	FALSE	pass	TF	0.192324491988581	ZNF148	repressors	Monomer_or_homomultimer	High_specificity_DNA-binding_protein	pioneer	Zinc-coordinating_DNA-binding_domains	C2H2_zinc_finger_factors	no_tissue-specific
ZNF154(+)	activators	NA	fail	NA	0.16568752078548	ZNF154	NA	Monomer_or_homomultimer	High_specificity_DNA-binding_protein	pioneer	Zinc-coordinating_DNA-binding_domains	C2H2_zinc_finger_factors	NA
ZNF155(+)	activators	NA	fail	NA	0.0200850674218691	ZNF155	NA	Monomer_or_homomultimer	High_specificity_DNA-binding_protein	migrant	Zinc-coordinating_DNA-binding_domains	C2H2_zinc_finger_factors	tissue-specific
ZNF16(+)	activators	TRUE	fail	NA	0.146799035176948	ZNF16	activators	Monomer_or_homomultimer	High_specificity_DNA-binding_protein	migrant	Zinc-coordinating_DNA-binding_domains	C2H2_zinc_finger_factors	NA
ZNF174(+)	activators	FALSE	fail	TF	0.0978163410515441	ZNF174	repressors	Monomer_or_homomultimer	High_specificity_DNA-binding_protein	pioneer	Zinc-coordinating_DNA-binding_domains	C2H2_zinc_finger_factors	no_tissue-specific
ZNF184(+)	activators	NA	fail	NA	0.109705755044153	ZNF184	NA	Monomer_or_homomultimer	High_specificity_DNA-binding_protein	migrant	Zinc-coordinating_DNA-binding_domains	C2H2_zinc_finger_factors	NA
ZNF189(+)	activators	NA	fail	NA	0.129124130900012	ZNF189	NA	Monomer_or_homomultimer	High_specificity_DNA-binding_protein	pioneer	Zinc-coordinating_DNA-binding_domains	C2H2_zinc_finger_factors	no_tissue-specific
ZNF202(+)	activators	FALSE	fail	TF	0.0322317272492308	ZNF202	repressors	Monomer_or_homomultimer	High_specificity_DNA-binding_protein	migrant	Zinc-coordinating_DNA-binding_domains	C2H2_zinc_finger_factors	no_tissue-specific
ZNF208(+)	activators	NA	fail	NA	0.0545414806328286	ZNF208	NA	Monomer_or_homomultimer	High_specificity_DNA-binding_protein	pioneer	Zinc-coordinating_DNA-binding_domains	C2H2_zinc_finger_factors	tissue-specific
ZNF217(+)	activators	NA	pass	TF	0.0324934994439369	ZNF217	NA	Monomer_or_homomultimer	High_specificity_DNA-binding_protein	pioneer	Zinc-coordinating_DNA-binding_domains	C2H2_zinc_finger_factors	no_tissue-specific
ZNF219(+)	activators	TRUE	fail	TF	0.0416551050848527	ZNF219	dual	Monomer_or_homomultimer	High_specificity_DNA-binding_protein	pioneer	Zinc-coordinating_DNA-binding_domains	C2H2_zinc_finger_factors	no_tissue-specific
ZNF22(-)	repressors	NA	pass	TF	0.246367573300666	ZNF22	NA	Monomer_or_homomultimer	High_specificity_DNA-binding_protein	migrant	Zinc-coordinating_DNA-binding_domains	C2H2_zinc_finger_factors	no_tissue-specific
ZNF22(+)	activators	NA	pass	TF	0.144792227606888	ZNF22	NA	Monomer_or_homomultimer	High_specificity_DNA-binding_protein	migrant	Zinc-coordinating_DNA-binding_domains	C2H2_zinc_finger_factors	no_tissue-specific
ZNF224(+)	activators	FALSE	pass	TF	0.112704483755567	ZNF224	repressors	Monomer_or_homomultimer	High_specificity_DNA-binding_protein	migrant	Zinc-coordinating_DNA-binding_domains	C2H2_zinc_finger_factors	NA
ZNF226(+)	activators	NA	pass	NA	0.106206231551625	ZNF226	NA	Monomer_or_homomultimer	High_specificity_DNA-binding_protein	migrant	Zinc-coordinating_DNA-binding_domains	C2H2_zinc_finger_factors	no_tissue-specific
ZNF227(+)	activators	NA	fail	NA	0.0164995615787305	ZNF227	NA	Monomer_or_homomultimer	High_specificity_DNA-binding_protein	pioneer	Zinc-coordinating_DNA-binding_domains	C2H2_zinc_finger_factors	NA
ZNF230(+)	activators	NA	fail	TF	0.0976560175855391	ZNF230	NA	Monomer_or_homomultimer	High_specificity_DNA-binding_protein	pioneer	Zinc-coordinating_DNA-binding_domains	C2H2_zinc_finger_factors	NA
ZNF234(+)	activators	NA	fail	NA	0.033645473985899	ZNF234	NA	Monomer_or_homomultimer	High_specificity_DNA-binding_protein	pioneer	Zinc-coordinating_DNA-binding_domains	C2H2_zinc_finger_factors	NA
ZNF236(+)	activators	NA	fail	NA	0.078556717348212	ZNF236	NA	Monomer_or_homomultimer	High_specificity_DNA-binding_protein	pioneer	Zinc-coordinating_DNA-binding_domains	C2H2_zinc_finger_factors	NA
ZNF250(+)	activators	NA	fail	NA	0.250371823192717	ZNF250	NA	Monomer_or_homomultimer	High_specificity_DNA-binding_protein	pioneer	Zinc-coordinating_DNA-binding_domains	C2H2_zinc_finger_factors	NA
ZNF254(+)	activators	NA	pass	NA	0.0239941354437742	ZNF254	NA	Monomer_or_homomultimer	High_specificity_DNA-binding_protein	migrant	Zinc-coordinating_DNA-binding_domains	C2H2_zinc_finger_factors	NA
ZNF256(+)	activators	FALSE	fail	CR, TF	0.0395113215622789	ZNF256	repressors	Monomer_or_homomultimer	High_specificity_DNA-binding_protein	settler	Zinc-coordinating_DNA-binding_domains	C2H2_zinc_finger_factors	NA
ZNF257(+)	activators	NA	fail	NA	0.00567292164797663	ZNF257	NA	Monomer_or_homomultimer	High_specificity_DNA-binding_protein	pioneer	Zinc-coordinating_DNA-binding_domains	C2H2_zinc_finger_factors	tissue-specific
ZNF263(+)	activators	FALSE	pass	TF	0.159197676239417	ZNF263	repressors	Monomer_or_homomultimer	High_specificity_DNA-binding_protein	migrant	Zinc-coordinating_DNA-binding_domains	C2H2_zinc_finger_factors	no_tissue-specific
ZNF264(+)	activators	NA	fail	NA	0.0485860205239604	ZNF264	NA	Monomer_or_homomultimer	High_specificity_DNA-binding_protein	pioneer	Zinc-coordinating_DNA-binding_domains	C2H2_zinc_finger_factors	NA
ZNF266(+)	activators	NA	fail	NA	0.0333706877977176	ZNF266	NA	Monomer_or_homomultimer	High_specificity_DNA-binding_protein	pioneer	Zinc-coordinating_DNA-binding_domains	C2H2_zinc_finger_factors	no_tissue-specific
ZNF267(+)	activators	NA	fail	TF	0.108920120144296	ZNF267	NA	Monomer_or_homomultimer	High_specificity_DNA-binding_protein	pioneer	Zinc-coordinating_DNA-binding_domains	C2H2_zinc_finger_factors	NA
ZNF273(+)	activators	NA	fail	NA	0.0904579568035752	ZNF273	NA	Monomer_or_homomultimer	High_specificity_DNA-binding_protein	pioneer	Zinc-coordinating_DNA-binding_domains	C2H2_zinc_finger_factors	NA
ZNF274(+)	activators	FALSE	pass	TF	0.520958895050146	ZNF274	repressors	Monomer_or_homomultimer	High_specificity_DNA-binding_protein	migrant	Zinc-coordinating_DNA-binding_domains	C2H2_zinc_finger_factors	no_tissue-specific
ZNF28(+)	activators	NA	fail	NA	0.0415924106029635	ZNF28	NA	Monomer_or_homomultimer	High_specificity_DNA-binding_protein	NA	Zinc-coordinating_DNA-binding_domains	C2H2_zinc_finger_factors	NA
ZNF281(+)	activators	FALSE	pass	TF	0.177935613222721	ZNF281	repressors	Monomer_or_homomultimer	High_specificity_DNA-binding_protein	pioneer	Zinc-coordinating_DNA-binding_domains	C2H2_zinc_finger_factors	no_tissue-specific
ZNF282(+)	activators	NA	fail	TF	0.038329916165069	ZNF282	NA	Monomer_or_homomultimer	High_specificity_DNA-binding_protein	pioneer	Zinc-coordinating_DNA-binding_domains	C2H2_zinc_finger_factors	no_tissue-specific
ZNF284(+)	activators	NA	fail	NA	0.06220131775762	ZNF284	NA	Monomer_or_homomultimer	High_specificity_DNA-binding_protein	NA	Zinc-coordinating_DNA-binding_domains	C2H2_zinc_finger_factors	tissue-specific
ZNF286A(+)	activators	NA	fail	NA	0.213897571089776	ZNF286A	NA	Monomer_or_homomultimer	High_specificity_DNA-binding_protein	pioneer	Zinc-coordinating_DNA-binding_domains	C2H2_zinc_finger_factors	tissue-specific
ZNF287(+)	activators	NA	fail	NA	0.0298406177303508	ZNF287	NA	Monomer_or_homomultimer	High_specificity_DNA-binding_protein	migrant	Zinc-coordinating_DNA-binding_domains	C2H2_zinc_finger_factors	NA
ZNF30(+)	activators	NA	fail	NA	0.0205510201551917	ZNF30	NA	Monomer_or_homomultimer	High_specificity_DNA-binding_protein	pioneer	Zinc-coordinating_DNA-binding_domains	C2H2_zinc_finger_factors	NA
ZNF304(+)	activators	FALSE	fail	NA	0.050135171901679	ZNF304	repressors	Monomer_or_homomultimer	High_specificity_DNA-binding_protein	settler	Zinc-coordinating_DNA-binding_domains	C2H2_zinc_finger_factors	NA
ZNF317(+)	activators	NA	fail	NA	0.0538829427187391	ZNF317	NA	Monomer_or_homomultimer	High_specificity_DNA-binding_protein	migrant	Zinc-coordinating_DNA-binding_domains	C2H2_zinc_finger_factors	no_tissue-specific
ZNF319(+)	activators	NA	fail	NA	0.0811617027168291	ZNF319	NA	Monomer_or_homomultimer	High_specificity_DNA-binding_protein	settler	Zinc-coordinating_DNA-binding_domains	C2H2_zinc_finger_factors	no_tissue-specific
ZNF32(+)	activators	NA	pass	NA	0.0630392223985056	ZNF32	NA	Monomer_or_homomultimer	High_specificity_DNA-binding_protein	pioneer	Zinc-coordinating_DNA-binding_domains	C2H2_zinc_finger_factors	no_tissue-specific
ZNF320(+)	activators	NA	fail	NA	0.019031822914475	ZNF320	NA	Monomer_or_homomultimer	High_specificity_DNA-binding_protein	NA	Zinc-coordinating_DNA-binding_domains	C2H2_zinc_finger_factors	NA
ZNF324(+)	activators	NA	fail	NA	0.0439448308018371	ZNF324	NA	Monomer_or_homomultimer	High_specificity_DNA-binding_protein	pioneer	Zinc-coordinating_DNA-binding_domains	C2H2_zinc_finger_factors	NA
ZNF324B(+)	activators	NA	fail	NA	0.0235614176754491	ZNF324B	NA	Monomer_or_homomultimer	High_specificity_DNA-binding_protein	NA	Zinc-coordinating_DNA-binding_domains	C2H2_zinc_finger_factors	NA
ZNF329(+)	activators	NA	fail	NA	0.15023232164908	ZNF329	NA	Monomer_or_homomultimer	High_specificity_DNA-binding_protein	NA	Zinc-coordinating_DNA-binding_domains	C2H2_zinc_finger_factors	NA
ZNF331(+)	activators	NA	fail	NA	0.0383348834422845	ZNF331	NA	Monomer_or_homomultimer	High_specificity_DNA-binding_protein	pioneer	Zinc-coordinating_DNA-binding_domains	C2H2_zinc_finger_factors	no_tissue-specific
ZNF335(+)	activators	TRUE	fail	CR	0.00845898132063245	ZNF335	activators	Monomer_or_homomultimer	High_specificity_DNA-binding_protein	settler	Zinc-coordinating_DNA-binding_domains	C2H2_zinc_finger_factors	no_tissue-specific
ZNF33B(+)	activators	NA	fail	NA	0.0662179723039918	ZNF33B	NA	Monomer_or_homomultimer	High_specificity_DNA-binding_protein	pioneer	Zinc-coordinating_DNA-binding_domains	C2H2_zinc_finger_factors	NA
ZNF341(+)	activators	NA	fail	NA	0.0420601819995483	ZNF341	NA	Monomer_or_homomultimer	High_specificity_DNA-binding_protein	settler	Zinc-coordinating_DNA-binding_domains	C2H2_zinc_finger_factors	NA
ZNF343(+)	activators	NA	fail	NA	0.0567039906127867	ZNF343	NA	Monomer_or_homomultimer	High_specificity_DNA-binding_protein	migrant	Zinc-coordinating_DNA-binding_domains	C2H2_zinc_finger_factors	no_tissue-specific
ZNF345(+)	activators	NA	fail	ST	0.086908486250587	ZNF345	NA	Monomer_or_homomultimer	High_specificity_DNA-binding_protein	pioneer	Zinc-coordinating_DNA-binding_domains	C2H2_zinc_finger_factors	NA
ZNF35(+)	activators	NA	fail	TF	0.0222653161468166	ZNF35	NA	Monomer_or_homomultimer	High_specificity_DNA-binding_protein	migrant	Zinc-coordinating_DNA-binding_domains	C2H2_zinc_finger_factors	NA
ZNF350(-)	repressors	NA	pass	TF	0.324197975869884	ZNF350	NA	Monomer_or_homomultimer	High_specificity_DNA-binding_protein	pioneer	Zinc-coordinating_DNA-binding_domains	C2H2_zinc_finger_factors	NA
ZNF350(+)	activators	NA	pass	TF	0.0269615865030546	ZNF350	NA	Monomer_or_homomultimer	High_specificity_DNA-binding_protein	pioneer	Zinc-coordinating_DNA-binding_domains	C2H2_zinc_finger_factors	NA
ZNF354A(+)	activators	NA	fail	TF	0.0434215154691136	ZNF354A	NA	Monomer_or_homomultimer	High_specificity_DNA-binding_protein	pioneer	Zinc-coordinating_DNA-binding_domains	C2H2_zinc_finger_factors	no_tissue-specific
ZNF354B(+)	activators	NA	fail	NA	0.0325270993484685	ZNF354B	NA	Monomer_or_homomultimer	High_specificity_DNA-binding_protein	migrant	Zinc-coordinating_DNA-binding_domains	C2H2_zinc_finger_factors	no_tissue-specific
ZNF354C(+)	activators	FALSE	fail	TF	0.0348657838377791	ZNF354C	repressors	Monomer_or_homomultimer	High_specificity_DNA-binding_protein	pioneer	Zinc-coordinating_DNA-binding_domains	C2H2_zinc_finger_factors	NA
ZNF358(+)	activators	NA	fail	NA	0.213787870641697	ZNF358	NA	Monomer_or_homomultimer	High_specificity_DNA-binding_protein	migrant	Zinc-coordinating_DNA-binding_domains	C2H2_zinc_finger_factors	no_tissue-specific
ZNF362(+)	activators	NA	pass	NA	0.386337237233908	ZNF362	NA	Monomer_or_homomultimer	High_specificity_DNA-binding_protein	NA	Zinc-coordinating_DNA-binding_domains	C2H2_zinc_finger_factors	no_tissue-specific
ZNF37A(+)	activators	NA	pass	NA	0.122091686773858	ZNF37A	NA	Monomer_or_homomultimer	High_specificity_DNA-binding_protein	settler	Zinc-coordinating_DNA-binding_domains	C2H2_zinc_finger_factors	no_tissue-specific
ZNF384(+)	activators	NA	pass	TF	0.464312939053027	ZNF384	NA	Monomer_or_homomultimer	High_specificity_DNA-binding_protein	migrant	Zinc-coordinating_DNA-binding_domains	C2H2_zinc_finger_factors	no_tissue-specific
ZNF385A(+)	activators	NA	fail	CR, ST	0.329527966858725	NA	NA	NA	NA	NA	NA	NA	NA
ZNF397(+)	activators	FALSE	pass	TF	0.0177942290219426	ZNF397	repressors	Monomer_or_homomultimer	High_specificity_DNA-binding_protein	migrant	Zinc-coordinating_DNA-binding_domains	C2H2_zinc_finger_factors	no_tissue-specific
ZNF398(+)	activators	TRUE	fail	TF	0.0145107136892165	ZNF398	activators	Monomer_or_homomultimer	High_specificity_DNA-binding_protein	pioneer	Zinc-coordinating_DNA-binding_domains	C2H2_zinc_finger_factors	no_tissue-specific
ZNF407(+)	activators	NA	fail	NA	0.129573522583062	ZNF407	NA	Monomer_or_homomultimer	High_specificity_DNA-binding_protein	pioneer	Zinc-coordinating_DNA-binding_domains	C2H2_zinc_finger_factors	NA
ZNF408(+)	activators	NA	fail	NA	0.022741136656271	ZNF408	NA	Monomer_or_homomultimer	High_specificity_DNA-binding_protein	pioneer	Zinc-coordinating_DNA-binding_domains	C2H2_zinc_finger_factors	no_tissue-specific
ZNF419(+)	activators	NA	fail	NA	0.0225086366668873	ZNF419	NA	Monomer_or_homomultimer	High_specificity_DNA-binding_protein	migrant	Zinc-coordinating_DNA-binding_domains	C2H2_zinc_finger_factors	NA
ZNF426(+)	activators	NA	fail	NA	0.130847134614875	ZNF426	NA	Monomer_or_homomultimer	High_specificity_DNA-binding_protein	pioneer	Zinc-coordinating_DNA-binding_domains	C2H2_zinc_finger_factors	NA
ZNF429(+)	activators	NA	fail	NA	0.154951631153785	ZNF429	NA	Monomer_or_homomultimer	High_specificity_DNA-binding_protein	pioneer	Zinc-coordinating_DNA-binding_domains	C2H2_zinc_finger_factors	NA
ZNF430(+)	activators	NA	pass	NA	0.0327647819889919	ZNF430	NA	Monomer_or_homomultimer	High_specificity_DNA-binding_protein	pioneer	Zinc-coordinating_DNA-binding_domains	C2H2_zinc_finger_factors	NA
ZNF431(+)	activators	FALSE	pass	NA	0.238542507299713	ZNF431	repressors	Monomer_or_homomultimer	High_specificity_DNA-binding_protein	pioneer	Zinc-coordinating_DNA-binding_domains	C2H2_zinc_finger_factors	NA
ZNF432(+)	activators	NA	fail	NA	0.0261824959675724	ZNF432	NA	Monomer_or_homomultimer	High_specificity_DNA-binding_protein	pioneer	Zinc-coordinating_DNA-binding_domains	C2H2_zinc_finger_factors	NA
ZNF439(-)	repressors	NA	pass	NA	0.761784635064016	ZNF439	NA	Monomer_or_homomultimer	High_specificity_DNA-binding_protein	pioneer	Zinc-coordinating_DNA-binding_domains	C2H2_zinc_finger_factors	NA
ZNF439(+)	activators	NA	pass	NA	0.0963162466666575	ZNF439	NA	Monomer_or_homomultimer	High_specificity_DNA-binding_protein	pioneer	Zinc-coordinating_DNA-binding_domains	C2H2_zinc_finger_factors	NA
ZNF44(+)	activators	NA	pass	NA	0.013677582201526	ZNF44	NA	Monomer_or_homomultimer	High_specificity_DNA-binding_protein	migrant	Zinc-coordinating_DNA-binding_domains	C2H2_zinc_finger_factors	no_tissue-specific
ZNF440(+)	activators	NA	fail	NA	0.0349998073777311	ZNF440	NA	Monomer_or_homomultimer	High_specificity_DNA-binding_protein	pioneer	Zinc-coordinating_DNA-binding_domains	C2H2_zinc_finger_factors	NA
ZNF441(+)	activators	NA	fail	NA	0.224239558802091	ZNF441	NA	Monomer_or_homomultimer	High_specificity_DNA-binding_protein	pioneer	Zinc-coordinating_DNA-binding_domains	C2H2_zinc_finger_factors	NA
ZNF443(+)	activators	NA	fail	NA	0.0589829037294552	ZNF443	NA	Monomer_or_homomultimer	High_specificity_DNA-binding_protein	pioneer	Zinc-coordinating_DNA-binding_domains	C2H2_zinc_finger_factors	NA
ZNF444(+)	activators	NA	fail	TF	0.157609400908953	ZNF444	NA	Monomer_or_homomultimer	High_specificity_DNA-binding_protein	pioneer	Zinc-coordinating_DNA-binding_domains	C2H2_zinc_finger_factors	no_tissue-specific
ZNF445(+)	activators	NA	fail	NA	0.140101805058634	ZNF445	NA	Monomer_or_homomultimer	High_specificity_DNA-binding_protein	migrant	Zinc-coordinating_DNA-binding_domains	C2H2_zinc_finger_factors	no_tissue-specific
ZNF461(+)	activators	NA	fail	CR	0.0683953557774436	ZNF461	NA	Monomer_or_homomultimer	High_specificity_DNA-binding_protein	migrant	Zinc-coordinating_DNA-binding_domains	C2H2_zinc_finger_factors	NA
ZNF467(+)	activators	NA	pass	CR	0.550302817116924	ZNF467	NA	Monomer_or_homomultimer	High_specificity_DNA-binding_protein	settler	Zinc-coordinating_DNA-binding_domains	C2H2_zinc_finger_factors	no_tissue-specific
ZNF468(+)	activators	NA	fail	NA	0.0571574985423661	ZNF468	NA	Monomer_or_homomultimer	High_specificity_DNA-binding_protein	NA	Zinc-coordinating_DNA-binding_domains	C2H2_zinc_finger_factors	NA
ZNF48(+)	activators	NA	fail	NA	0.105730734530426	ZNF48	NA	Monomer_or_homomultimer	High_specificity_DNA-binding_protein	settler	Zinc-coordinating_DNA-binding_domains	C2H2_zinc_finger_factors	no_tissue-specific
ZNF485(+)	activators	NA	fail	NA	0.0166664021641264	ZNF485	NA	Monomer_or_homomultimer	High_specificity_DNA-binding_protein	NA	Zinc-coordinating_DNA-binding_domains	C2H2_zinc_finger_factors	NA
ZNF493(+)	activators	NA	pass	NA	0.00830087290897412	ZNF493	NA	Monomer_or_homomultimer	High_specificity_DNA-binding_protein	migrant	Zinc-coordinating_DNA-binding_domains	C2H2_zinc_finger_factors	NA
ZNF496(+)	activators	NA	fail	CM, CR	0.0395213236254653	ZNF496	NA	Monomer_or_homomultimer	High_specificity_DNA-binding_protein	pioneer	Zinc-coordinating_DNA-binding_domains	C2H2_zinc_finger_factors	no_tissue-specific
ZNF502(-)	repressors	NA	fail	NA	0.33680765695054	ZNF502	NA	Monomer_or_homomultimer	High_specificity_DNA-binding_protein	migrant	Zinc-coordinating_DNA-binding_domains	C2H2_zinc_finger_factors	NA
ZNF502(+)	activators	NA	fail	NA	0.0647748270606692	ZNF502	NA	Monomer_or_homomultimer	High_specificity_DNA-binding_protein	migrant	Zinc-coordinating_DNA-binding_domains	C2H2_zinc_finger_factors	NA
ZNF513(+)	activators	NA	fail	NA	0.207274446539712	ZNF513	NA	Monomer_or_homomultimer	High_specificity_DNA-binding_protein	pioneer	Zinc-coordinating_DNA-binding_domains	C2H2_zinc_finger_factors	no_tissue-specific
ZNF524(+)	activators	NA	fail	NA	0.0858138413676128	ZNF524	NA	Monomer_or_homomultimer	High_specificity_DNA-binding_protein	pioneer	Zinc-coordinating_DNA-binding_domains	C2H2_zinc_finger_factors	no_tissue-specific
ZNF546(+)	activators	NA	fail	NA	0.0237437879952282	ZNF546	NA	Monomer_or_homomultimer	High_specificity_DNA-binding_protein	pioneer	Zinc-coordinating_DNA-binding_domains	C2H2_zinc_finger_factors	NA
ZNF548(+)	activators	NA	fail	NA	0.163555571676197	ZNF548	NA	Monomer_or_homomultimer	High_specificity_DNA-binding_protein	NA	Zinc-coordinating_DNA-binding_domains	C2H2_zinc_finger_factors	no_tissue-specific
ZNF550(+)	activators	NA	fail	NA	0.0785981528584734	ZNF550	NA	Monomer_or_homomultimer	High_specificity_DNA-binding_protein	pioneer	Zinc-coordinating_DNA-binding_domains	C2H2_zinc_finger_factors	NA
ZNF551(-)	repressors	NA	fail	NA	0.0283325870980894	ZNF551	NA	Monomer_or_homomultimer	High_specificity_DNA-binding_protein	pioneer	Zinc-coordinating_DNA-binding_domains	C2H2_zinc_finger_factors	NA
ZNF552(+)	activators	NA	fail	NA	0.0553565766255519	ZNF552	NA	Monomer_or_homomultimer	High_specificity_DNA-binding_protein	NA	Zinc-coordinating_DNA-binding_domains	C2H2_zinc_finger_factors	NA
ZNF554(+)	activators	NA	fail	NA	0.0445448254399688	ZNF554	NA	Monomer_or_homomultimer	High_specificity_DNA-binding_protein	migrant	Zinc-coordinating_DNA-binding_domains	C2H2_zinc_finger_factors	NA
ZNF557(+)	activators	NA	fail	NA	0.146560321435032	ZNF557	NA	Monomer_or_homomultimer	High_specificity_DNA-binding_protein	migrant	Zinc-coordinating_DNA-binding_domains	C2H2_zinc_finger_factors	NA
ZNF559(+)	activators	NA	pass	NA	0.0457133525182119	ZNF559	NA	Monomer_or_homomultimer	High_specificity_DNA-binding_protein	migrant	Zinc-coordinating_DNA-binding_domains	C2H2_zinc_finger_factors	NA
ZNF561(+)	activators	NA	fail	NA	0.0286807458098131	ZNF561	NA	Monomer_or_homomultimer	High_specificity_DNA-binding_protein	NA	Zinc-coordinating_DNA-binding_domains	C2H2_zinc_finger_factors	no_tissue-specific
ZNF563(+)	activators	NA	fail	NA	0.0682459601923711	ZNF563	NA	Monomer_or_homomultimer	High_specificity_DNA-binding_protein	pioneer	Zinc-coordinating_DNA-binding_domains	C2H2_zinc_finger_factors	NA
ZNF568(+)	activators	FALSE	fail	NA	0.0778709880892244	ZNF568	repressors	Monomer_or_homomultimer	High_specificity_DNA-binding_protein	migrant	Zinc-coordinating_DNA-binding_domains	C2H2_zinc_finger_factors	NA
ZNF569(+)	activators	NA	pass	CR, TF	0.0383555564901668	ZNF569	NA	Monomer_or_homomultimer	High_specificity_DNA-binding_protein	NA	Zinc-coordinating_DNA-binding_domains	C2H2_zinc_finger_factors	NA
ZNF579(+)	activators	NA	fail	NA	0.0276868345695808	ZNF579	NA	Monomer_or_homomultimer	High_specificity_DNA-binding_protein	NA	Zinc-coordinating_DNA-binding_domains	C2H2_zinc_finger_factors	no_tissue-specific
ZNF580(+)	activators	NA	pass	NA	0.200342758726636	ZNF580	NA	Monomer_or_homomultimer	High_specificity_DNA-binding_protein	migrant	Zinc-coordinating_DNA-binding_domains	C2H2_zinc_finger_factors	no_tissue-specific
ZNF581(+)	activators	NA	pass	NA	0.295366688795876	ZNF581	NA	Monomer_or_homomultimer	High_specificity_DNA-binding_protein	migrant	Zinc-coordinating_DNA-binding_domains	C2H2_zinc_finger_factors	no_tissue-specific
ZNF583(+)	activators	NA	fail	NA	0.0539409925605465	ZNF583	NA	Monomer_or_homomultimer	High_specificity_DNA-binding_protein	pioneer	Zinc-coordinating_DNA-binding_domains	C2H2_zinc_finger_factors	tissue-specific
ZNF584(+)	activators	NA	fail	NA	0.0402876860978092	ZNF584	NA	Monomer_or_homomultimer	High_specificity_DNA-binding_protein	migrant	Zinc-coordinating_DNA-binding_domains	C2H2_zinc_finger_factors	no_tissue-specific
ZNF585A(+)	activators	NA	fail	NA	0.0515943132844271	ZNF585A	NA	Monomer_or_homomultimer	High_specificity_DNA-binding_protein	migrant	Zinc-coordinating_DNA-binding_domains	C2H2_zinc_finger_factors	NA
ZNF585B(+)	activators	NA	fail	NA	0.0467699834560571	ZNF585B	NA	Monomer_or_homomultimer	High_specificity_DNA-binding_protein	migrant	Zinc-coordinating_DNA-binding_domains	C2H2_zinc_finger_factors	NA
ZNF586(+)	activators	NA	pass	NA	0.118107575273391	ZNF586	NA	Monomer_or_homomultimer	High_specificity_DNA-binding_protein	pioneer	Zinc-coordinating_DNA-binding_domains	C2H2_zinc_finger_factors	NA
ZNF594(+)	activators	NA	fail	NA	0.190835541952664	ZNF594	NA	Monomer_or_homomultimer	High_specificity_DNA-binding_protein	NA	Zinc-coordinating_DNA-binding_domains	C2H2_zinc_finger_factors	NA
ZNF595(+)	activators	NA	fail	NA	0.0193440091114334	ZNF595	NA	Monomer_or_homomultimer	High_specificity_DNA-binding_protein	pioneer	Zinc-coordinating_DNA-binding_domains	C2H2_zinc_finger_factors	NA
ZNF596(+)	activators	NA	fail	NA	0.0411051601058358	ZNF596	NA	Monomer_or_homomultimer	High_specificity_DNA-binding_protein	pioneer	Zinc-coordinating_DNA-binding_domains	C2H2_zinc_finger_factors	NA
ZNF598(+)	activators	NA	fail	NA	0.0653336435514017	NA	NA	NA	NA	NA	NA	NA	NA
ZNF605(+)	activators	NA	fail	NA	0.0352644274482743	ZNF605	NA	Monomer_or_homomultimer	High_specificity_DNA-binding_protein	NA	Zinc-coordinating_DNA-binding_domains	C2H2_zinc_finger_factors	NA
ZNF611(+)	activators	NA	fail	NA	0.0735270882981821	ZNF611	NA	Monomer_or_homomultimer	High_specificity_DNA-binding_protein	pioneer	Zinc-coordinating_DNA-binding_domains	C2H2_zinc_finger_factors	NA
ZNF619(+)	activators	NA	fail	NA	0.0296499613758086	ZNF619	NA	Monomer_or_homomultimer	High_specificity_DNA-binding_protein	NA	Zinc-coordinating_DNA-binding_domains	C2H2_zinc_finger_factors	NA
ZNF624(+)	activators	NA	fail	NA	0.0380423811789132	ZNF624	NA	Monomer_or_homomultimer	High_specificity_DNA-binding_protein	pioneer	Zinc-coordinating_DNA-binding_domains	C2H2_zinc_finger_factors	tissue-specific
ZNF627(+)	activators	NA	pass	NA	0.0116722547320458	ZNF627	NA	Monomer_or_homomultimer	High_specificity_DNA-binding_protein	pioneer	Zinc-coordinating_DNA-binding_domains	C2H2_zinc_finger_factors	NA
ZNF629(+)	activators	NA	fail	NA	0.0492299429127437	ZNF629	NA	Monomer_or_homomultimer	High_specificity_DNA-binding_protein	NA	Zinc-coordinating_DNA-binding_domains	C2H2_zinc_finger_factors	no_tissue-specific
ZNF639(+)	activators	FALSE	pass	TF	0.101061833035101	ZNF639	repressors	Monomer_or_homomultimer	High_specificity_DNA-binding_protein	pioneer	Zinc-coordinating_DNA-binding_domains	C2H2_zinc_finger_factors	no_tissue-specific
ZNF646(+)	activators	NA	fail	NA	0.0432878519689731	ZNF646	NA	Monomer_or_homomultimer	High_specificity_DNA-binding_protein	settler	Zinc-coordinating_DNA-binding_domains	C2H2_zinc_finger_factors	no_tissue-specific
ZNF660(+)	activators	NA	fail	NA	0.0123759021279903	ZNF660	NA	Monomer_or_homomultimer	High_specificity_DNA-binding_protein	NA	Zinc-coordinating_DNA-binding_domains	C2H2_zinc_finger_factors	NA
ZNF665(+)	activators	NA	fail	NA	0.0461440928110259	ZNF665	NA	Monomer_or_homomultimer	High_specificity_DNA-binding_protein	NA	Zinc-coordinating_DNA-binding_domains	C2H2_zinc_finger_factors	tissue-specific
ZNF667(-)	repressors	NA	fail	TF	0.451936390471848	ZNF667	NA	Monomer_or_homomultimer	High_specificity_DNA-binding_protein	NA	Zinc-coordinating_DNA-binding_domains	C2H2_zinc_finger_factors	NA
ZNF669(+)	activators	NA	pass	NA	0.0510270392533932	ZNF669	NA	Monomer_or_homomultimer	High_specificity_DNA-binding_protein	migrant	Zinc-coordinating_DNA-binding_domains	C2H2_zinc_finger_factors	NA
ZNF670(+)	activators	NA	fail	NA	0.0267827401931896	ZNF670	NA	Monomer_or_homomultimer	High_specificity_DNA-binding_protein	migrant	Zinc-coordinating_DNA-binding_domains	C2H2_zinc_finger_factors	NA
ZNF671(+)	activators	NA	fail	NA	0.0636432290420474	ZNF671	NA	Monomer_or_homomultimer	High_specificity_DNA-binding_protein	settler	Zinc-coordinating_DNA-binding_domains	C2H2_zinc_finger_factors	NA
ZNF672(-)	repressors	NA	pass	NA	0.296672217315759	ZNF672	NA	Monomer_or_homomultimer	High_specificity_DNA-binding_protein	NA	Zinc-coordinating_DNA-binding_domains	C2H2_zinc_finger_factors	no_tissue-specific
ZNF672(+)	activators	NA	pass	NA	0.482440447598064	ZNF672	NA	Monomer_or_homomultimer	High_specificity_DNA-binding_protein	NA	Zinc-coordinating_DNA-binding_domains	C2H2_zinc_finger_factors	no_tissue-specific
ZNF681(+)	activators	NA	fail	NA	0.1576077727196	ZNF681	NA	Monomer_or_homomultimer	High_specificity_DNA-binding_protein	NA	Zinc-coordinating_DNA-binding_domains	C2H2_zinc_finger_factors	tissue-specific
ZNF682(+)	activators	NA	fail	NA	0.0417267819820623	ZNF682	NA	Monomer_or_homomultimer	High_specificity_DNA-binding_protein	NA	Zinc-coordinating_DNA-binding_domains	C2H2_zinc_finger_factors	NA
ZNF689(+)	activators	NA	fail	ST	0.115384012762043	ZNF689	NA	Monomer_or_homomultimer	High_specificity_DNA-binding_protein	migrant	Zinc-coordinating_DNA-binding_domains	C2H2_zinc_finger_factors	no_tissue-specific
ZNF69(+)	activators	NA	fail	NA	0.0726119511220524	ZNF69	NA	Monomer_or_homomultimer	High_specificity_DNA-binding_protein	NA	Zinc-coordinating_DNA-binding_domains	C2H2_zinc_finger_factors	NA
ZNF691(+)	activators	NA	fail	NA	0.0380392115797002	ZNF691	NA	Monomer_or_homomultimer	High_specificity_DNA-binding_protein	NA	Zinc-coordinating_DNA-binding_domains	C2H2_zinc_finger_factors	no_tissue-specific
ZNF695(+)	activators	NA	fail	NA	0.239292715209204	ZNF695	NA	Monomer_or_homomultimer	High_specificity_DNA-binding_protein	pioneer	Zinc-coordinating_DNA-binding_domains	C2H2_zinc_finger_factors	NA
ZNF699(+)	activators	NA	fail	NA	0.0294812562585222	ZNF699	NA	Monomer_or_homomultimer	High_specificity_DNA-binding_protein	NA	Zinc-coordinating_DNA-binding_domains	C2H2_zinc_finger_factors	NA
ZNF70(+)	activators	NA	fail	NA	0.0579831496132094	ZNF70	NA	Monomer_or_homomultimer	High_specificity_DNA-binding_protein	migrant	Zinc-coordinating_DNA-binding_domains	C2H2_zinc_finger_factors	NA
ZNF700(+)	activators	NA	fail	NA	0.0206747164854174	ZNF700	NA	Monomer_or_homomultimer	High_specificity_DNA-binding_protein	pioneer	Zinc-coordinating_DNA-binding_domains	C2H2_zinc_finger_factors	no_tissue-specific
ZNF704(+)	activators	NA	fail	TF	0.0945990023398341	NA	NA	NA	NA	NA	NA	NA	NA
ZNF71(+)	activators	NA	fail	NA	0.0600114489283521	ZNF71	NA	Monomer_or_homomultimer	High_specificity_DNA-binding_protein	pioneer	Zinc-coordinating_DNA-binding_domains	C2H2_zinc_finger_factors	NA
ZNF710(+)	activators	NA	fail	NA	0.0465368538962908	ZNF710	NA	Monomer_or_homomultimer	High_specificity_DNA-binding_protein	NA	Zinc-coordinating_DNA-binding_domains	C2H2_zinc_finger_factors	no_tissue-specific
ZNF713(+)	activators	NA	fail	NA	0.0350698194977625	ZNF713	NA	Monomer_or_homomultimer	High_specificity_DNA-binding_protein	pioneer	Zinc-coordinating_DNA-binding_domains	C2H2_zinc_finger_factors	tissue-specific
ZNF714(+)	activators	NA	fail	NA	0.12079278888994	ZNF714	NA	Monomer_or_homomultimer	High_specificity_DNA-binding_protein	pioneer	Zinc-coordinating_DNA-binding_domains	C2H2_zinc_finger_factors	NA
ZNF720(+)	activators	NA	fail	NA	0.0290817345205442	NA	NA	NA	NA	NA	NA	NA	NA
ZNF74(+)	activators	NA	fail	ST	0.0384575073095811	ZNF74	NA	Monomer_or_homomultimer	High_specificity_DNA-binding_protein	pioneer	Zinc-coordinating_DNA-binding_domains	C2H2_zinc_finger_factors	NA
ZNF740(+)	activators	NA	fail	NA	0.0837992155195496	ZNF740	NA	Monomer_or_homomultimer	High_specificity_DNA-binding_protein	NA	Zinc-coordinating_DNA-binding_domains	C2H2_zinc_finger_factors	no_tissue-specific
ZNF746(+)	activators	FALSE	fail	NA	0.0199864908853054	ZNF746	repressors	Monomer_or_homomultimer	High_specificity_DNA-binding_protein	NA	Zinc-coordinating_DNA-binding_domains	C2H2_zinc_finger_factors	no_tissue-specific
ZNF75A(+)	activators	NA	pass	NA	0.215152261322664	ZNF75A	NA	Monomer_or_homomultimer	High_specificity_DNA-binding_protein	pioneer	Zinc-coordinating_DNA-binding_domains	C2H2_zinc_finger_factors	no_tissue-specific
ZNF76(+)	activators	NA	fail	CR, TF	0.364292937129733	ZNF76	NA	Monomer_or_homomultimer	High_specificity_DNA-binding_protein	pioneer	Zinc-coordinating_DNA-binding_domains	C2H2_zinc_finger_factors	no_tissue-specific
ZNF765(+)	activators	NA	fail	NA	0.0521569986901606	ZNF765	NA	Monomer_or_homomultimer	High_specificity_DNA-binding_protein	pioneer	Zinc-coordinating_DNA-binding_domains	C2H2_zinc_finger_factors	NA
ZNF768(+)	activators	NA	fail	NA	0.0991229403111375	ZNF768	NA	Monomer_or_homomultimer	High_specificity_DNA-binding_protein	migrant	Zinc-coordinating_DNA-binding_domains	C2H2_zinc_finger_factors	no_tissue-specific
ZNF77(+)	activators	NA	fail	NA	0.099450684486719	ZNF77	NA	Monomer_or_homomultimer	High_specificity_DNA-binding_protein	pioneer	Zinc-coordinating_DNA-binding_domains	C2H2_zinc_finger_factors	NA
ZNF772(+)	activators	NA	fail	NA	0.0729128664754644	ZNF772	NA	Monomer_or_homomultimer	High_specificity_DNA-binding_protein	NA	Zinc-coordinating_DNA-binding_domains	C2H2_zinc_finger_factors	NA
ZNF773(+)	activators	NA	fail	NA	0.0302454474336008	ZNF773	NA	Monomer_or_homomultimer	High_specificity_DNA-binding_protein	NA	Zinc-coordinating_DNA-binding_domains	C2H2_zinc_finger_factors	NA
ZNF775(+)	activators	NA	pass	NA	0.186461505459189	ZNF775	NA	Monomer_or_homomultimer	High_specificity_DNA-binding_protein	NA	Zinc-coordinating_DNA-binding_domains	C2H2_zinc_finger_factors	NA
ZNF778(+)	activators	NA	fail	NA	0.175661007352404	ZNF778	NA	Monomer_or_homomultimer	High_specificity_DNA-binding_protein	settler	Zinc-coordinating_DNA-binding_domains	C2H2_zinc_finger_factors	NA
ZNF780B(+)	activators	NA	fail	NA	0.0288124621411427	ZNF780B	NA	Monomer_or_homomultimer	High_specificity_DNA-binding_protein	NA	Zinc-coordinating_DNA-binding_domains	C2H2_zinc_finger_factors	NA
ZNF784(+)	activators	NA	fail	NA	0.115291706832583	ZNF784	NA	Monomer_or_homomultimer	High_specificity_DNA-binding_protein	NA	Zinc-coordinating_DNA-binding_domains	C2H2_zinc_finger_factors	no_tissue-specific
ZNF786(+)	activators	NA	pass	NA	0.265203436032905	ZNF786	NA	Monomer_or_homomultimer	High_specificity_DNA-binding_protein	settler	Zinc-coordinating_DNA-binding_domains	C2H2_zinc_finger_factors	NA
ZNF787(+)	activators	NA	pass	NA	0.23018005149829	ZNF787	NA	Monomer_or_homomultimer	High_specificity_DNA-binding_protein	NA	Zinc-coordinating_DNA-binding_domains	C2H2_zinc_finger_factors	no_tissue-specific
ZNF791(+)	activators	NA	pass	NA	0.169154055787589	ZNF791	NA	Monomer_or_homomultimer	High_specificity_DNA-binding_protein	NA	Zinc-coordinating_DNA-binding_domains	C2H2_zinc_finger_factors	no_tissue-specific
ZNF792(+)	activators	NA	fail	NA	0.134178079591945	ZNF792	NA	Monomer_or_homomultimer	High_specificity_DNA-binding_protein	NA	Zinc-coordinating_DNA-binding_domains	C2H2_zinc_finger_factors	NA
ZNF81(+)	activators	NA	fail	NA	0.0331377790171949	ZNF81	NA	Monomer_or_homomultimer	High_specificity_DNA-binding_protein	pioneer	Zinc-coordinating_DNA-binding_domains	C2H2_zinc_finger_factors	tissue-specific
ZNF814(+)	activators	NA	pass	NA	0.0795890772333092	ZNF814	NA	Monomer_or_homomultimer	High_specificity_DNA-binding_protein	NA	Zinc-coordinating_DNA-binding_domains	C2H2_zinc_finger_factors	NA
ZNF821(-)	repressors	NA	fail	NA	0.227193765982466	NA	NA	NA	NA	NA	NA	NA	NA
ZNF821(+)	activators	NA	fail	NA	0.113656405339323	NA	NA	NA	NA	NA	NA	NA	NA
ZNF829(+)	activators	NA	fail	NA	0.0244039632515525	ZNF829	NA	Monomer_or_homomultimer	High_specificity_DNA-binding_protein	NA	Zinc-coordinating_DNA-binding_domains	C2H2_zinc_finger_factors	tissue-specific
ZNF836(+)	activators	NA	fail	NA	0.0980523028594401	ZNF836	NA	Monomer_or_homomultimer	High_specificity_DNA-binding_protein	NA	Zinc-coordinating_DNA-binding_domains	C2H2_zinc_finger_factors	NA
ZNF84(+)	activators	NA	fail	NA	0.0641587294302381	ZNF84	NA	Monomer_or_homomultimer	High_specificity_DNA-binding_protein	migrant	Zinc-coordinating_DNA-binding_domains	C2H2_zinc_finger_factors	no_tissue-specific
ZNF841(+)	activators	NA	fail	NA	0.0326158360646862	ZNF841	NA	Monomer_or_homomultimer	High_specificity_DNA-binding_protein	NA	Zinc-coordinating_DNA-binding_domains	C2H2_zinc_finger_factors	no_tissue-specific
ZNF844(+)	activators	NA	fail	NA	0.0629328057426718	ZNF844	NA	Monomer_or_homomultimer	High_specificity_DNA-binding_protein	NA	Zinc-coordinating_DNA-binding_domains	C2H2_zinc_finger_factors	NA
ZNF845(+)	activators	NA	fail	NA	0.0694201986839005	ZNF845	NA	Monomer_or_homomultimer	High_specificity_DNA-binding_protein	NA	Zinc-coordinating_DNA-binding_domains	C2H2_zinc_finger_factors	NA
ZNF846(+)	activators	NA	fail	NA	0.137519841550339	ZNF846	NA	Monomer_or_homomultimer	High_specificity_DNA-binding_protein	NA	Zinc-coordinating_DNA-binding_domains	C2H2_zinc_finger_factors	NA
ZNF85(+)	activators	FALSE	fail	TF	0.170800088454132	ZNF85	repressors	Monomer_or_homomultimer	High_specificity_DNA-binding_protein	pioneer	Zinc-coordinating_DNA-binding_domains	C2H2_zinc_finger_factors	NA
ZNF90(+)	activators	NA	fail	NA	0.0982734407284035	ZNF90	NA	Monomer_or_homomultimer	High_specificity_DNA-binding_protein	pioneer	Zinc-coordinating_DNA-binding_domains	C2H2_zinc_finger_factors	tissue-specific
ZNF91(+)	activators	FALSE	pass	TF	0.433787249839864	ZNF91	repressors	Monomer_or_homomultimer	High_specificity_DNA-binding_protein	migrant	Zinc-coordinating_DNA-binding_domains	C2H2_zinc_finger_factors	NA
ZNF92(-)	repressors	NA	pass	NA	0.191041463788309	ZNF92	NA	Monomer_or_homomultimer	High_specificity_DNA-binding_protein	pioneer	Zinc-coordinating_DNA-binding_domains	C2H2_zinc_finger_factors	NA
ZNF93(+)	activators	FALSE	fail	NA	0.0179906471374447	ZNF93	repressors	Monomer_or_homomultimer	High_specificity_DNA-binding_protein	pioneer	Zinc-coordinating_DNA-binding_domains	C2H2_zinc_finger_factors	tissue-specific
ZSCAN16(+)	activators	NA	pass	CR, TF	0.206424158836988	ZSCAN16	NA	Monomer_or_homomultimer	High_specificity_DNA-binding_protein	pioneer	Zinc-coordinating_DNA-binding_domains	C2H2_zinc_finger_factors	no_tissue-specific
ZSCAN21(+)	activators	NA	fail	TF	0.0616305488409298	ZSCAN21	NA	Monomer_or_homomultimer	High_specificity_DNA-binding_protein	migrant	Zinc-coordinating_DNA-binding_domains	C2H2_zinc_finger_factors	no_tissue-specific
ZSCAN25(+)	activators	NA	fail	NA	0.0155393806019325	ZSCAN25	NA	Monomer_or_homomultimer	High_specificity_DNA-binding_protein	NA	Zinc-coordinating_DNA-binding_domains	C2H2_zinc_finger_factors	NA
ZSCAN29(+)	activators	NA	fail	NA	0.0670689485941406	ZSCAN29	NA	Monomer_or_homomultimer	High_specificity_DNA-binding_protein	NA	Zinc-coordinating_DNA-binding_domains	C2H2_zinc_finger_factors	no_tissue-specific
ZSCAN30(+)	activators	NA	fail	NA	0.144619827742538	ZSCAN30	NA	Monomer_or_homomultimer	High_specificity_DNA-binding_protein	NA	Zinc-coordinating_DNA-binding_domains	C2H2_zinc_finger_factors	no_tissue-specific
ZSCAN5A(+)	activators	NA	fail	NA	0.0180333843934577	ZSCAN5A	NA	Monomer_or_homomultimer	High_specificity_DNA-binding_protein	pioneer	Zinc-coordinating_DNA-binding_domains	C2H2_zinc_finger_factors	tissue-specific
ZXDA(+)	activators	NA	fail	CR	0.0882248288261842	ZXDA	NA	Monomer_or_homomultimer	High_specificity_DNA-binding_protein	NA	Zinc-coordinating_DNA-binding_domains	C2H2_zinc_finger_factors	tissue-specific
ZXDB(+)	activators	NA	fail	NA	0.101083563432593	ZXDB	NA	Monomer_or_homomultimer	High_specificity_DNA-binding_protein	NA	Zinc-coordinating_DNA-binding_domains	C2H2_zinc_finger_factors	NA

## Sheet: ProB_ATAC_motifs
Motif Name	Consensus	P-value	Log P-value	q-value (Benjamini)	# of Target Sequences with Motif(of 3502)	% of Target Sequences with Motif	# of Background Sequences with Motif(of 45494)	% of Background Sequences with Motif
Etv2(ETS)/ES-ER71-ChIP-Seq(GSE59402)/Homer(0.967)	NNAYTTCCTGHN	1e-185	-426.8	0	899	0.2567	4049	0.089
ERG(ETS)/VCaP-ERG-ChIP-Seq(GSE14097)/Homer	ACAGGAAGTG	1e-182	-420.4	0	1292	0.3689	7547.1	0.1658
Fli1(ETS)/CD8-FLI-ChIP-Seq(GSE20898)/Homer	NRYTTCCGGH	1e-164	-378.5	0	1025	0.2927	5447.5	0.1197
ETS1(ETS)/Jurkat-ETS1-ChIP-Seq(GSE17954)/Homer	ACAGGAAGTG	1e-158	-365.8	0	936	0.2673	4773.8	0.1049
ETV1(ETS)/GIST48-ETV1-ChIP-Seq(GSE22441)/Homer	AACCGGAAGT	1e-156	-360.9	0	1132	0.3232	6566	0.1443
EWS:ERG-fusion(ETS)/CADO_ES1-EWS:ERG-ChIP-Seq(SRA014231)/Homer	ATTTCCTGTN	1e-134	-309.7	0	598	0.1708	2457.2	0.054
GABPA(ETS)/Jurkat-GABPa-ChIP-Seq(GSE17954)/Homer	RACCGGAAGT	1e-130	-299.4	0	816	0.233	4260.6	0.0936
ETS:E-box(ETS,bHLH)/HPC7-Scl-ChIP-Seq(GSE22178)/Homer	AGGAARCAGCTG	1e-120	-278.3	0	223	0.0637	361.1	0.0079
EWS:FLI1-fusion(ETS)/SK_N_MC-EWS:FLI1-ChIP-Seq(SRA014231)/Homer	VACAGGAAAT	1e-118	-272.2	0	565	0.1613	2434.4	0.0535
Ets1-distal(ETS)/CD4+-PolII-ChIP-Seq(Barski_et_al.)/Homer	MACAGGAAGT	1e-109	-252.8	0	369	0.1054	1187.5	0.0261
ELF3(ETS)/PDAC-ELF3-ChIP-Seq(GSE64557)/Homer	ANCAGGAAGT	1e-104	-240	0	585	0.167	2800.9	0.0615
EHF(ETS)/LoVo-EHF-ChIP-Seq(GSE49402)/Homer	AVCAGGAAGT	1e-102	-236	0	881	0.2516	5413.3	0.1189
ELF5(ETS)/T47D-ELF5-ChIP-Seq(GSE30407)/Homer	ACVAGGAAGT	1e-97	-225.4	0	576	0.1645	2835	0.0623
PU.1(ETS)/ThioMac-PU.1-ChIP-Seq(GSE21512)/Homer	AGAGGAAGTG	1e-96	-222.3	0	469	0.1339	2025.6	0.0445
Ascl1(bHLH)/NeuralTubes-Ascl1-ChIP-Seq(GSE55840)/Homer	NNVVCAGCTGBN	1e-94	-218.4	0	1324	0.3781	10140.3	0.2228
SpiB(ETS)/OCILY3-SPIB-ChIP-Seq(GSE56857)/Homer	AAAGRGGAAGTG	1e-88	-203.8	0	290	0.0828	906.1	0.0199
Ptf1a(bHLH)/Panc1-Ptf1a-ChIP-Seq(GSE47459)/Homer	ACAGCTGTTN	1e-85	-195.9	0	1775	0.5069	15709.7	0.3452
HEB(bHLH)/mES-Heb-ChIP-Seq(GSE53233)/Homer	VCAGCTGBNN	1e-79	-182.5	0	1477	0.4218	12424.3	0.273
E2A(bHLH)/proBcell-E2A-ChIP-Seq(GSE21978)/Homer	DNRCAGCTGY	1e-74	-171	0	1253	0.3578	10091.8	0.2217
Tcf21(bHLH)/ArterySmoothMuscle-Tcf21-ChIP-Seq(GSE61369)/Homer	NAACAGCTGG	1e-72	-166.5	0	835	0.2384	5765.4	0.1267
EBF(EBF)/proBcell-EBF-ChIP-Seq(GSE21978)/Homer	DGTCCCYRGGGA	1e-70	-161.6	0	312	0.0891	1251.3	0.0275
Atoh1(bHLH)/Cerebellum-Atoh1-ChIP-Seq(GSE22111)/Homer	VNRVCAGCTGGY	1e-69	-160	0	854	0.2439	6039.5	0.1327
Tcf12(bHLH)/GM12878-Tcf12-ChIP-Seq(GSE32465)/Homer	VCAGCTGYTG	1e-65	-150.1	0	897	0.2561	6615	0.1453
NeuroD1(bHLH)/Islet-NeuroD1-ChIP-Seq(GSE30298)/Homer	GCCATCTGTT	1e-64	-149.2	0	664	0.1896	4321.8	0.095
RUNX1(Runt)/Jurkat-RUNX1-ChIP-Seq(GSE29180)/Homer	AAACCACARM	1e-63	-146.9	0	627	0.179	4000.5	0.0879
NeuroG2(bHLH)/Fibroblast-NeuroG2-ChIP-Seq(GSE75910)/Homer	ACCATCTGTT	1e-62	-143.6	0	991	0.283	7697.2	0.1691
Ap4(bHLH)/AML-Tfap4-ChIP-Seq(GSE45738)/Homer	NAHCAGCTGD	1e-59	-136.1	0	940	0.2684	7276.2	0.1599
RUNX(Runt)/HPC7-Runx1-ChIP-Seq(GSE22178)/Homer	SAAACCACAG	1e-58	-134.7	0	477	0.1362	2770.8	0.0609
RUNX-AML(Runt)/CD4+-PolII-ChIP-Seq(Barski_et_al.)/Homer	GCTGTGGTTW	1e-54	-125.3	0	470	0.1342	2803.2	0.0616
RUNX2(Runt)/PCa-RUNX2-ChIP-Seq(GSE33889)/Homer	NWAACCACADNN	1e-54	-124.9	0	494	0.1411	3022.3	0.0664
SPDEF(ETS)/VCaP-SPDEF-ChIP-Seq(SRA014231)/Homer	ASWTCCTGBT	1e-49	-114.7	0	616	0.1759	4295.6	0.0944
ELF1(ETS)/Jurkat-ELF1-ChIP-Seq(SRA014231)/Homer	AVCCGGAAGT	1e-49	-114.2	0	431	0.1231	2571.4	0.0565
EBF1(EBF)/Near-E2A-ChIP-Seq(GSE21512)/Homer	GTCCCCWGGGGA	1e-48	-112.7	0	889	0.2539	7128.8	0.1566
IRF8(IRF)/BMDM-IRF8-ChIP-Seq(GSE77884)/Homer	GRAASTGAAAST	1e-47	-108.5	0	231	0.066	988.2	0.0217
SCL(bHLH)/HPC7-Scl-ChIP-Seq(GSE13511)/Homer	AVCAGCTG	1e-46	-107.4	0	2268	0.6476	23988.8	0.5271
Olig2(bHLH)/Neuron-Olig2-ChIP-Seq(GSE30882)/Homer	RCCATMTGTT	1e-44	-103.2	0	1005	0.287	8569.5	0.1883
Myf5(bHLH)/GM-Myf5-ChIP-Seq(GSE24852)/Homer	BAACAGCTGT	1e-43	-99.49	0	591	0.1688	4263.3	0.0937
Rfx2(HTH)/LoVo-RFX2-ChIP-Seq(GSE49402)/Homer	GTTGCCATGGCAACM	1e-42	-97.63	0	132	0.0377	392.4	0.0086
ETS(ETS)/Promoter/Homer	AACCGGAAGT	1e-40	-94.12	0	287	0.082	1529.6	0.0336
CTCF(Zf)/CD4+-CTCF-ChIP-Seq(Barski_et_al.)/Homer	AYAGTGCCMYCTRGTGGCCA	1e-40	-92.89	0	155	0.0443	553.1	0.0122
MyoG(bHLH)/C2C12-MyoG-ChIP-Seq(GSE36024)/Homer	AACAGCTG	1e-40	-92.68	0	816	0.233	6710.7	0.1474
Elk1(ETS)/Hela-Elk1-ChIP-Seq(GSE31477)/Homer	HACTTCCGGY	1e-39	-89.82	0	436	0.1245	2896.1	0.0636
RFX(HTH)/K562-RFX3-ChIP-Seq(SRA012198)/Homer	CGGTTGCCATGGCAAC	1e-38	-87.51	0	118	0.0337	350.1	0.0077
Foxo1(Forkhead)/RAW-Foxo1-ChIP-Seq(Fan_et_al.)/Homer	CTGTTTAC	1e-37	-87.32	0	865	0.247	7348.9	0.1615
MyoD(bHLH)/Myotube-MyoD-ChIP-Seq(GSE21614)/Homer	RRCAGCTGYTSY	1e-37	-86.02	0	659	0.1882	5170.5	0.1136
IRF3(IRF)/BMDM-Irf3-ChIP-Seq(GSE67343)/Homer	AGTTTCAKTTTC	1e-36	-83.47	0	188	0.0537	835.5	0.0184
Elk4(ETS)/Hela-Elk4-ChIP-Seq(GSE31477)/Homer	NRYTTCCGGY	1e-36	-83.44	0	430	0.1228	2922.5	0.0642
PU.1:IRF8(ETS:IRF)/pDC-Irf8-ChIP-Seq(GSE66899)/Homer	GGAAGTGAAAST	1e-34	-80.58	0	161	0.046	659.9	0.0145
ETS:RUNX(ETS,Runt)/Jurkat-RUNX1-ChIP-Seq(GSE17954)/Homer	RCAGGATGTGGT	1e-31	-72.51	0	116	0.0331	401.7	0.0088
Mef2c(MADS)/GM12878-Mef2c-ChIP-Seq(GSE32465)/Homer	DCYAAAAATAGM	1e-30	-70.72	0	159	0.0454	706.5	0.0155
ZBTB18(Zf)/HEK293-ZBTB18.GFP-ChIP-Seq(GSE58341)/Homer	AACATCTGGA	1e-30	-69.64	0	368	0.1051	2518.1	0.0553
PU.1-IRF(ETS:IRF)/Bcell-PU.1-ChIP-Seq(GSE21512)/Homer	MGGAAGTGAAAC	1e-29	-69.03	0	620	0.177	5074.7	0.1115
BORIS(Zf)/K562-CTCFL-ChIP-Seq(GSE32465)/Homer	CNNBRGCGCCCCCTGSTGGC	1e-28	-65.69	0	214	0.0611	1179.7	0.0259
X-box(HTH)/NPC-H3K4me1-ChIP-Seq(GSE16256)/Homer	GGTTGCCATGGCAA	1e-28	-65.54	0	110	0.0314	396.4	0.0087
Mef2d(MADS)/Retina-Mef2d-ChIP-Seq(GSE61391)/Homer	GCTATTTTTAGC	1e-27	-63.32	0	95	0.0271	312.6	0.0069
IRF2(IRF)/Erythroblas-IRF2-ChIP-Seq(GSE36985)/Homer	GAAASYGAAASY	1e-27	-63.05	0	93	0.0266	301.1	0.0066
IRF1(IRF)/PBMC-IRF1-ChIP-Seq(GSE43036)/Homer	GAAAGTGAAAGT	1e-27	-63.04	0	105	0.03	376.3	0.0083
Slug(Zf)/Mesoderm-Snai2-ChIP-Seq(GSE61475)/Homer	SNGCACCTGCHS	1e-25	-59.55	0	483	0.1379	3821.6	0.084
Fra1(bZIP)/BT549-Fra1-ChIP-Seq(GSE46166)/Homer	NNATGASTCATH	1e-24	-57.16	0	237	0.0677	1465.8	0.0322
Rfx1(HTH)/NPC-H3K4me1-ChIP-Seq(GSE16256)/Homer	KGTTGCCATGGCAA	1e-23	-54.16	0	157	0.0448	814.8	0.0179
ISRE(IRF)/ThioMac-LPS-Expression(GSE23622)/Homer	AGTTTCASTTTC	1e-23	-53.86	0	60	0.0171	149.3	0.0033
Atf3(bZIP)/GBM-ATF3-ChIP-Seq(GSE33912)/Homer	DATGASTCATHN	1e-22	-52.78	0	268	0.0765	1802.8	0.0396
JunB(bZIP)/DendriticCells-Junb-ChIP-Seq(GSE36099)/Homer	RATGASTCAT	1e-22	-52.48	0	237	0.0677	1520.9	0.0334
Fosl2(bZIP)/3T3L1-Fosl2-ChIP-Seq(GSE56872)/Homer	NATGASTCABNN	1e-22	-52.17	0	173	0.0494	963.7	0.0212
BATF(bZIP)/Th17-BATF-ChIP-Seq(GSE39756)/Homer	DATGASTCAT	1e-22	-51.15	0	257	0.0734	1721.7	0.0378
Mef2b(MADS)/HEK293-Mef2b.V5-ChIP-Seq(GSE67450)/Homer	GCTATTTTTGGM	1e-21	-50.25	0	248	0.0708	1649.2	0.0362
PAX5(Paired,Homeobox)/GM12878-PAX5-ChIP-Seq(GSE32465)/Homer	GCAGCCAAGCRTGACH	1e-21	-50.19	0	252	0.072	1687.4	0.0371
NFkB-p65(RHD)/GM12787-p65-ChIP-Seq(GSE19485)/Homer	WGGGGATTTCCC	1e-21	-49.48	0	311	0.0888	2261.9	0.0497
Rfx5(HTH)/GM12878-Rfx5-ChIP-Seq(GSE31477)/Homer	SCCTAGCAACAG	1e-20	-47.58	0	197	0.0563	1218.3	0.0268
Jun-AP1(bZIP)/K562-cJun-ChIP-Seq(GSE31477)/Homer	GATGASTCATCN	1e-20	-46.14	0	133	0.038	689.6	0.0152
Fra2(bZIP)/Striatum-Fra2-ChIP-Seq(GSE43429)/Homer	GGATGACTCATC	1e-19	-44.96	0	206	0.0588	1330.1	0.0292
Mef2a(MADS)/HL1-Mef2a.biotin-ChIP-Seq(GSE21529)/Homer	CYAAAAATAG	1e-19	-44.75	0	144	0.0411	791.7	0.0174
AP-1(bZIP)/ThioMac-PU.1-ChIP-Seq(GSE21512)/Homer	VTGACTCATC	1e-18	-42.23	0	280	0.08	2072.3	0.0455
E2A(bHLH),near_PU.1/Bcell-PU.1-ChIP-Seq(GSE21512)/Homer	NVCACCTGBN	1e-17	-40.07	0	911	0.2601	9099.5	0.1999
NFkB-p50,p52(RHD)/Monocyte-p50-ChIP-Chip(Schreiber_et_al.)/Homer	GGGGGAATCCCC	1e-17	-40.01	0	121	0.0346	645.1	0.0142
Tcf4(HMG)/Hct116-Tcf4-ChIP-Seq(SRA012054)/Homer	ASATCAAAGGVA	1e-16	-38.63	0	187	0.0534	1236.5	0.0272
Sp5(Zf)/mES-Sp5.Flag-ChIP-Seq(GSE72989)/Homer	RGKGGGCGGAGC	1e-15	-36.15	0	659	0.1882	6300.6	0.1384
BMYB(HTH)/Hela-BMYB-ChIP-Seq(GSE27030)/Homer	NHAACBGYYV	1e-15	-35.98	0	590	0.1685	5522.7	0.1213
IRF4(IRF)/GM12878-IRF4-ChIP-Seq(GSE32465)/Homer	ACTGAAACCA	1e-15	-34.76	0	193	0.0551	1345.5	0.0296
MYB(HTH)/ERMYB-Myb-ChIPSeq(GSE22095)/Homer	GGCVGTTR	1e-14	-34.12	0	695	0.1985	6778.4	0.1489
Oct6(POU,Homeobox)/NPC-Pou3f1-ChIP-Seq(GSE35496)/Homer	WATGCAAATGAG	1e-14	-33.72	0	123	0.0351	722.2	0.0159
Brn1(POU,Homeobox)/NPC-Brn1-ChIP-Seq(GSE35496)/Homer	TATGCWAATBAV	1e-14	-33.55	0	95	0.0271	491.1	0.0108
Foxo3(Forkhead)/U2OS-Foxo3-ChIP-Seq(E-MTAB-2701)/Homer	DGTAAACA	1e-13	-31.36	0	227	0.0648	1730.7	0.038
KLF14(Zf)/HEK293-KLF14.GFP-ChIP-Seq(GSE58341)/Homer	RGKGGGCGKGGC	1e-12	-29	0	1051	0.3001	11207.1	0.2462
Foxf1(Forkhead)/Lung-Foxf1-ChIP-Seq(GSE77951)/Homer	WWATRTAAACAN	1e-12	-28.01	0	226	0.0645	1781.4	0.0391
AMYB(HTH)/Testes-AMYB-ChIP-Seq(GSE44588)/Homer	TGGCAGTTGG	1e-11	-27.51	0	605	0.1728	5962.9	0.131
KLF3(Zf)/MEF-Klf3-ChIP-Seq(GSE44748)/Homer	NRGCCCCRCCCHBNN	1e-11	-27.09	0	328	0.0937	2870.2	0.0631
FOXK2(Forkhead)/U2OS-FOXK2-ChIP-Seq(E-MTAB-2204)/Homer	SCHTGTTTACAT	1e-10	-25.28	0	216	0.0617	1732.7	0.0381
Oct2(POU,Homeobox)/Bcell-Oct2-ChIP-Seq(GSE21512)/Homer	ATATGCAAAT	1e-10	-24.84	0	86	0.0246	497.3	0.0109
Tgif2(Homeobox)/mES-Tgif2-ChIP-Seq(GSE55404)/Homer	TGTCANYT	1e-10	-24.17	0	1167	0.3332	12861.9	0.2826
NFY(CCAAT)/Promoter/Homer	RGCCAATSRG	1e-10	-23.72	0	278	0.0794	2416.7	0.0531
PAX6(Paired,Homeobox)/Forebrain-Pax6-ChIP-Seq(GSE66961)/Homer	NGTGTTCAVTSAAGCGKAAA	1e-10	-23.24	0	59	0.0168	291.5	0.0064
FOXK1(Forkhead)/HEK293-FOXK1-ChIP-Seq(GSE51673)/Homer	NVWTGTTTAC	1e-09	-22.99	0	282	0.0805	2477.5	0.0544
Oct4(POU,Homeobox)/mES-Oct4-ChIP-Seq(GSE11431)/Homer	ATTTGCATAW	1e-09	-22.51	0	122	0.0348	850.9	0.0187
Unknown-ESC-element(?)/mES-Nanog-ChIP-Seq(GSE11724)/Homer	CACAGCAGGGGG	1e-09	-22.45	0	397	0.1134	3759.3	0.0826
FoxL2(Forkhead)/Ovary-FoxL2-ChIP-Seq(GSE60858)/Homer	WWTRTAAACAVG	1e-09	-21.61	0	205	0.0585	1694.6	0.0372
Atf1(bZIP)/K562-ATF1-ChIP-Seq(GSE31477)/Homer	GATGACGTCA	1e-09	-21.15	0	229	0.0654	1956.8	0.043
NFkB-p65-Rel(RHD)/ThioMac-LPS-Expression(GSE23622)/Homer	GGAAATTCCC	1e-09	-20.99	0	43	0.0123	187.9	0.0041
Atf7(bZIP)/3T3L1-Atf7-ChIP-Seq(GSE56872)/Homer	NGRTGACGTCAY	1e-09	-20.86	0	178	0.0508	1432	0.0315
AP-2alpha(AP2)/Hela-AP2alpha-ChIP-Seq(GSE31477)/Homer	ATGCCCTGAGGC	1e-08	-20.2	0	580	0.1656	5947.3	0.1307
AP-2gamma(AP2)/MCF7-TFAP2C-ChIP-Seq(GSE21234)/Homer	SCCTSAGGSCAW	1e-08	-19.99	0	724	0.2067	7666	0.1684
PRDM9(Zf)/Testis-DMC1-ChIP-Seq(GSE35498)/Homer	ADGGYAGYAGCATCT	1e-08	-19.91	0	244	0.0697	2146.9	0.0472
Bach2(bZIP)/OCILy7-Bach2-ChIP-Seq(GSE44420)/Homer	TGCTGAGTCA	1e-08	-19.87	0	97	0.0277	653.3	0.0144
Sp1(Zf)/Promoter/Homer	GGCCCCGCCCCC	1e-08	-19.13	0	193	0.0551	1623.7	0.0357
KLF5(Zf)/LoVo-KLF5-ChIP-Seq(GSE49402)/Homer	DGGGYGKGGC	1e-08	-19.12	0	771	0.2202	8272.7	0.1818
FOXP1(Forkhead)/H9-FOXP1-ChIP-Seq(GSE31006)/Homer	NYYTGTTTACHN	1e-07	-18.13	0	133	0.038	1028.3	0.0226
Zic3(Zf)/mES-Zic3-ChIP-Seq(GSE37889)/Homer	GGCCYCCTGCTGDGH	1e-07	-17.99	0	452	0.1291	4542.6	0.0998
Rfx6(HTH)/Min6b1-Rfx6.HA-ChIP-Seq(GSE62844)/Homer	TGTTKCCTAGCAACM	1e-07	-17.69	0	525	0.1499	5406.2	0.1188
Tbx5(T-box)/HL1-Tbx5.biotin-ChIP-Seq(GSE21529)/Homer	AGGTGTCA	1e-07	-17.33	0	1317	0.3761	15128	0.3324
Smad3(MAD)/NPC-Smad3-ChIP-Seq(GSE36673)/Homer	TWGTCTGV	1e-07	-17.3	0	1135	0.3241	12845.9	0.2822
c-Jun-CRE(bZIP)/K562-cJun-ChIP-Seq(GSE31477)/Homer	ATGACGTCATCY	1e-07	-16.94	0	118	0.0337	900.3	0.0198
Tcf3(HMG)/mES-Tcf3-ChIP-Seq(GSE11724)/Homer	ASWTCAAAGG	1e-07	-16.83	0	99	0.0283	716.6	0.0157
Atf2(bZIP)/3T3L1-Atf2-ChIP-Seq(GSE56872)/Homer	NRRTGACGTCAT	1e-06	-15.3	0	130	0.0371	1052.5	0.0231
Tgif1(Homeobox)/mES-Tgif1-ChIP-Seq(GSE55404)/Homer	YTGWCADY	1e-06	-15.05	0	1006	0.2873	11379.5	0.25
Maz(Zf)/HepG2-Maz-ChIP-Seq(GSE31477)/Homer	GGGGGGGG	1e-06	-14.81	0	818	0.2336	9074.4	0.1994
KLF6(Zf)/PDAC-KLF6-ChIP-Seq(GSE64557)/Homer	MKGGGYGTGGCC	1e-06	-13.98	0	630	0.1799	6834.7	0.1502
ZNF467(Zf)/HEK293-ZNF467.GFP-ChIP-Seq(GSE58341)/Homer	TGGGGAAGGGCM	1e-05	-13.3	0	500	0.1428	5312	0.1167
Pax8(Paired,Homeobox)/Thyroid-Pax8-ChIP-Seq(GSE26938)/Homer	GTCATGCHTGRCTGS	1e-05	-12.62	0	183	0.0523	1681.3	0.0369
GATA3(Zf)/iTreg-Gata3-ChIP-Seq(GSE20898)/Homer	AGATAASR	1e-05	-11.94	0	338	0.0965	3465.8	0.0761
Gata6(Zf)/HUG1N-GATA6-ChIP-Seq(GSE51936)/Homer	YCTTATCTBN	0.0001	-11.46	0	218	0.0623	2107.1	0.0463
FOXA1(Forkhead)/LNCAP-FOXA1-ChIP-Seq(GSE27824)/Homer	WAAGTAAACA	0.0001	-11.32	0	268	0.0765	2681.1	0.0589
JunD(bZIP)/K562-JunD-ChIP-Seq/Homer	ATGACGTCATCN	0.0001	-11.32	0	42	0.012	261.7	0.0057
MITF(bHLH)/MastCells-MITF-ChIP-Seq(GSE48085)/Homer	RTCATGTGAC	0.0001	-11.14	0	321	0.0917	3302.1	0.0726
Pit1(Homeobox)/GCrat-Pit1-ChIP-Seq(GSE58009)/Homer	ATGMATATDC	0.0001	-10.67	0.0001	182	0.052	1730.1	0.038
FOXA1(Forkhead)/MCF7-FOXA1-ChIP-Seq(GSE26831)/Homer	WAAGTAAACA	0.0001	-10.47	0.0001	212	0.0605	2074.3	0.0456
DMRT1(DM)/Testis-DMRT1-ChIP-Seq(GSE64892)/Homer	TWGHWACAWTGTWDC	0.0001	-9.89	0.0001	52	0.0148	372.7	0.0082
bZIP:IRF(bZIP,IRF)/Th17-BatF-ChIP-Seq(GSE39756)/Homer	NAGTTTCABTHTGACTNW	0.0001	-9.726	0.0002	109	0.0311	958.2	0.0211
CRE(bZIP)/Promoter/Homer	CSGTGACGTCAC	0.0001	-9.607	0.0002	98	0.028	844	0.0185
BMAL1(bHLH)/Liver-Bmal1-ChIP-Seq(GSE39860)/Homer	GNCACGTG	0.0001	-9.555	0.0002	634	0.181	7149.8	0.1571
Gata2(Zf)/K562-GATA2-ChIP-Seq(GSE18829)/Homer	BBCTTATCTS	0.0001	-9.522	0.0002	161	0.046	1533.2	0.0337
Klf9(Zf)/GBM-Klf9-ChIP-Seq(GSE62211)/Homer	GCCACRCCCACY	0.0001	-9.408	0.0002	217	0.062	2171.6	0.0477
Oct4:Sox17(POU,Homeobox,HMG)/F9-Sox17-ChIP-Seq(GSE44553)/Homer	CCATTGTATGCAAAT	0.0001	-9.392	0.0002	37	0.0106	239.1	0.0053
ZEB1(Zf)/PDAC-ZEB1-ChIP-Seq(GSE64557)/Homer	VCAGGTRDRY	0.001	-9.168	0.0003	867	0.2476	10063.2	0.2211
CEBP:CEBP(bZIP)/MEF-Chop-ChIP-Seq(GSE35681)/Homer	NTNATGCAAYMNNHTGMAAY	0.001	-8.456	0.0006	42	0.012	298.8	0.0066
Egr1(Zf)/K562-Egr1-ChIP-Seq(GSE32465)/Homer	TGCGTGGGYG	0.001	-8.311	0.0007	377	0.1077	4106.5	0.0902
Gata1(Zf)/K562-GATA1-ChIP-Seq(GSE18829)/Homer	SAGATAAGRV	0.001	-8.229	0.0007	145	0.0414	1397.4	0.0307
CEBP:AP1(bZIP)/ThioMac-CEBPb-ChIP-Seq(GSE21512)/Homer	DRTGTTGCAA	0.001	-8.055	0.0008	198	0.0565	2007.5	0.0441
Sox10(HMG)/SciaticNerve-Sox3-ChIP-Seq(GSE35132)/Homer	CCWTTGTYYB	0.001	-7.953	0.0009	456	0.1302	5082.4	0.1117
Gata4(Zf)/Heart-Gata4-ChIP-Seq(GSE35151)/Homer	NBWGATAAGR	0.001	-7.834	0.001	230	0.0657	2388.6	0.0525
ZNF711(Zf)/SHSY5Y-ZNF711-ChIP-Seq(GSE20673)/Homer	AGGCCTAG	0.001	-7.794	0.0011	987	0.2818	11687.4	0.2568
MafA(bZIP)/Islet-MafA-ChIP-Seq(GSE30298)/Homer	TGCTGACTCA	0.001	-7.746	0.0011	334	0.0954	3623.1	0.0796
p53(p53)/mES-cMyc-ChIP-Seq(GSE11431)/Homer	ACATGCCCGGGCAT	0.001	-7.688	0.0012	18	0.0051	93.9	0.0021
CTCF-SatelliteElement(Zf?)/CD4+-CTCF-ChIP-Seq(Barski_et_al.)/Homer	TGCAGTTCCMVNWRTGGCCA	0.001	-7.224	0.0019	15	0.0043	73.8	0.0016
CEBP(bZIP)/ThioMac-CEBPb-ChIP-Seq(GSE21512)/Homer	ATTGCGCAAC	0.001	-7.122	0.002	141	0.0403	1391.7	0.0306
Sox3(HMG)/NPC-Sox3-ChIP-Seq(GSE33059)/Homer	CCWTTGTY	0.001	-6.99	0.0023	460	0.1314	5196.1	0.1142
RBPJ:Ebox(?,bHLH)/Panc1-Rbpj1-ChIP-Seq(GSE47459)/Homer	GGGRAARRGRMCAGMTG	0.001	-6.922	0.0025	168	0.048	1708.9	0.0375
Sox9(HMG)/Limb-SOX9-ChIP-Seq(GSE73225)/Homer	AGGVNCCTTTGT	0.01	-6.849	0.0026	282	0.0805	3052.6	0.0671
Foxa2(Forkhead)/Liver-Foxa2-ChIP-Seq(GSE25694)/Homer	CYTGTTTACWYW	0.01	-6.817	0.0027	201	0.0574	2096	0.0461
Sox4(HMG)/proB-Sox4-ChIP-Seq(GSE50066)/Homer	YCTTTGTTCC	0.01	-6.815	0.0027	239	0.0682	2543.8	0.0559
Fox:Ebox(Forkhead,bHLH)/Panc1-Foxa2-ChIP-Seq(GSE47459)/Homer	NNNVCTGWGYAAACASN	0.01	-6.697	0.003	308	0.0879	3372.3	0.0741
Pitx1:Ebox(Homeobox,bHLH)/Hindlimb-Pitx1-ChIP-Seq(GSE41591)/Homer	YTAATTRAWWCCAGATGT	0.01	-6.675	0.003	44	0.0126	347.7	0.0076
PRDM1(Zf)/Hela-PRDM1-ChIP-Seq(GSE31477)/Homer	ACTTTCACTTTC	0.01	-6.564	0.0034	166	0.0474	1700	0.0374
HLF(bZIP)/HSC-HLF.Flag-ChIP-Seq(GSE69817)/Homer	RTTATGYAAB	0.01	-6.513	0.0035	164	0.0468	1679.9	0.0369
Znf263(Zf)/K562-Znf263-ChIP-Seq(GSE31477)/Homer	CVGTSCTCCC	0.01	-6.338	0.0042	929	0.2653	11096.3	0.2438
DMRT6(DM)/Testis-DMRT6-ChIP-Seq(GSE60440)/Homer	YDGHTACAWTGTADC	0.01	-6.279	0.0044	40	0.0114	314.2	0.0069
Usf2(bHLH)/C2C12-Usf2-ChIP-Seq(GSE36030)/Homer	GTCACGTGGT	0.01	-6.186	0.0048	107	0.0306	1040.1	0.0229
Sox6(HMG)/Myotubes-Sox6-ChIP-Seq(GSE32627)/Homer	CCATTGTTNY	0.01	-6.037	0.0055	388	0.1108	4384.1	0.0963
Twist(bHLH)/HMLE-TWIST1-ChIP-Seq(Chang_et_al)/Homer	VCAKCTGGNNNCCAGMTGBN	0.01	-5.98	0.0058	73	0.0208	669.6	0.0147
HIF-1a(bHLH)/MCF7-HIF1a-ChIP-Seq(GSE28352)/Homer	TACGTGCV	0.01	-5.977	0.0058	115	0.0328	1138.7	0.025
STAT1(Stat)/HelaS3-STAT1-ChIP-Seq(GSE12782)/Homer	NATTTCCNGGAAAT	0.01	-5.925	0.0061	88	0.0251	836.1	0.0184
Meis1(Homeobox)/MastCells-Meis1-ChIP-Seq(GSE48085)/Homer	VGCTGWCAVB	0.01	-5.888	0.0063	623	0.1779	7298.4	0.1604
NF1-halfsite(CTF)/LNCaP-NF1-ChIP-Seq(Unpublished)/Homer	YTGCCAAG	0.01	-5.733	0.0073	790	0.2256	9405.2	0.2066
FOXM1(Forkhead)/MCF7-FOXM1-ChIP-Seq(GSE72977)/Homer	TRTTTACTTW	0.01	-5.577	0.0084	215	0.0614	2324.2	0.0511
NPAS2(bHLH)/Liver-NPAS2-ChIP-Seq(GSE39860)/Homer	KCCACGTGAC	0.01	-5.503	0.009	406	0.1159	4644.2	0.102
Tbox:Smad(T-box,MAD)/ESCd5-Smad2_3-ChIP-Seq(GSE29422)/Homer	AGGTGHCAGACA	0.01	-5.373	0.0102	76	0.0217	720.7	0.0158
Zic(Zf)/Cerebellum-ZIC1.2-ChIP-Seq(GSE60731)/Homer	CCTGCTGAGH	0.01	-5.352	0.0104	410	0.1171	4705.6	0.1034
p53(p53)/Saos-p53-ChIP-Seq(GSE15780)/Homer	RRCATGYCYRGRCATGYYYN	0.01	-5.221	0.0117	34	0.0097	273.4	0.006
p53(p53)/Saos-p53-ChIP-Seq/Homer	RRCATGYCYRGRCATGYYYN	0.01	-5.221	0.0117	34	0.0097	273.4	0.006
ZFX(Zf)/mES-Zfx-ChIP-Seq(GSE11431)/Homer	AGGCCTRG	0.01	-5.169	0.0123	698	0.1993	8306.2	0.1825
IRF:BATF(IRF:bZIP)/pDC-Irf8-ChIP-Seq(GSE66899)/Homer	CTTTCANTATGACTV	0.01	-5.031	0.014	30	0.0086	236.5	0.0052
Max(bHLH)/K562-Max-ChIP-Seq(GSE31477)/Homer	RCCACGTGGYYN	0.01	-4.998	0.0144	245	0.07	2718.2	0.0597
Bach1(bZIP)/K562-Bach1-ChIP-Seq(GSE31477)/Homer	AWWNTGCTGAGTCAT	0.01	-4.977	0.0146	22	0.0063	158.6	0.0035
USF1(bHLH)/GM12878-Usf1-ChIP-Seq(GSE32465)/Homer	SGTCACGTGR	0.01	-4.861	0.0163	178	0.0508	1923.8	0.0423
Smad4(MAD)/ESC-SMAD4-ChIP-Seq(GSE29422)/Homer	VBSYGTCTGG	0.01	-4.83	0.0167	660	0.1885	7864.8	0.1728
Arnt:Ahr(bHLH)/MCF7-Arnt-ChIP-Seq(Lo_et_al.)/Homer	TBGCACGCAA	0.01	-4.775	0.0176	251	0.0717	2805.2	0.0616
Klf4(Zf)/mES-Klf4-ChIP-Seq(GSE11431)/Homer	GCCACACCCA	0.01	-4.649	0.0198	199	0.0568	2186.7	0.048
NPAS(bHLH)/Liver-NPAS-ChIP-Seq(GSE39860)/Homer	NVCACGTG	0.1	-4.496	0.0229	529	0.1511	6257.8	0.1375
Nkx2.1(Homeobox)/LungAC-Nkx2.1-ChIP-Seq(GSE43252)/Homer	RSCACTYRAG	0.1	-4.481	0.0232	941	0.2687	11458.7	0.2518
HOXB13(Homeobox)/ProstateTumor-HOXB13-ChIP-Seq(GSE56288)/Homer	TTTTATKRGG	0.1	-4.379	0.0255	209	0.0597	2323.8	0.0511
PRDM14(Zf)/H1-PRDM14-ChIP-Seq(GSE22767)/Homer	RGGTCTCTAACY	0.1	-4.3	0.0274	101	0.0288	1044.2	0.0229
NFAT:AP1(RHD,bZIP)/Jurkat-NFATC1-ChIP-Seq(Jolma_et_al.)/Homer	SARTGGAAAAWRTGAGTCAB	0.1	-4.191	0.0304	44	0.0126	402.4	0.0088
KLF10(Zf)/HEK293-KLF10.GFP-ChIP-Seq(GSE58341)/Homer	GGGGGTGTGTCC	0.1	-4.175	0.0307	284	0.0811	3250	0.0714
LRF(Zf)/Erythroblasts-ZBTB7A-ChIP-Seq(GSE74977)/Homer	AAGACCCYYN	0.1	-4.094	0.0332	822	0.2347	9995.8	0.2196
Chop(bZIP)/MEF-Chop-ChIP-Seq(GSE35681)/Homer	ATTGCATCAT	0.1	-3.959	0.0378	52	0.0148	497.9	0.0109
GATA3(Zf),DR8/iTreg-Gata3-ChIP-Seq(GSE20898)/Homer	AGATSTNDNNDSAGATAASN	0.1	-3.917	0.0392	19	0.0054	145.4	0.0032
Tlx?(NR)/NPC-H3K4me1-ChIP-Seq(GSE16256)/Homer	CTGGCAGSCTGCCA	0.1	-3.904	0.0395	198	0.0565	2221.2	0.0488
EKLF(Zf)/Erythrocyte-Klf1-ChIP-Seq(GSE20478)/Homer	NWGGGTGTGGCY	0.1	-3.727	0.0469	106	0.0303	1129.4	0.0248
Egr2(Zf)/Thymocytes-Egr2-ChIP-Seq(GSE34254)/Homer	NGCGTGGGCGGR	0.1	-3.564	0.0548	92	0.0263	972.3	0.0214
OCT4-SOX2-TCF-NANOG(POU,Homeobox,HMG)/mES-Oct4-ChIP-Seq(GSE11431)/Homer	ATTTGCATAACAATG	0.1	-3.523	0.0568	25	0.0071	214.7	0.0047
ZNF415(Zf)/HEK293-ZNF415.GFP-ChIP-Seq(GSE58341)/Homer	GRTGMTRGAGCC	0.1	-3.488	0.0586	250	0.0714	2887.9	0.0635
Pbx3(Homeobox)/GM12878-PBX3-ChIP-Seq(GSE32465)/Homer	SCTGTCAMTCAN	0.1	-3.459	0.06	92	0.0263	977.3	0.0215
PBX1(Homeobox)/MCF7-PBX1-ChIP-Seq(GSE28007)/Homer	GSCTGTCACTCA	0.1	-3.436	0.0611	37	0.0106	346.7	0.0076
MafK(bZIP)/C2C12-MafK-ChIP-Seq(GSE36030)/Homer	GCTGASTCAGCA	0.1	-3.4	0.063	83	0.0237	874.3	0.0192
GFY(?)/Promoter/Homer	ACTACAATTCCC	0.1	-3.374	0.0643	30	0.0086	271.5	0.006
STAT4(Stat)/CD4-Stat4-ChIP-Seq(GSE22104)/Homer	NYTTCCWGGAAR	0.1	-3.374	0.0643	278	0.0794	3242.3	0.0712
CLOCK(bHLH)/Liver-Clock-ChIP-Seq(GSE39860)/Homer	GHCACGTG	0.1	-3.369	0.0643	200	0.0571	2283.2	0.0502
E-box(bHLH)/Promoter/Homer	SSGGTCACGTGA	0.1	-3.362	0.0643	34	0.0097	315.6	0.0069
Bapx1(Homeobox)/VertebralCol-Bapx1-ChIP-Seq(GSE36672)/Homer	TTRAGTGSYK	0.1	-3.33	0.0658	641	0.183	7799.6	0.1714
Tbet(T-box)/CD8-Tbet-ChIP-Seq(GSE33802)/Homer	AGGTGTGAAM	0.1	-3.208	0.074	303	0.0865	3567.3	0.0784
ZSCAN22(Zf)/HEK293-ZSCAN22.GFP-ChIP-Seq(GSE58341)/Homer	SMCAGTCWGAKGGAGGAGGC	0.1	-3.206	0.074	39	0.0111	375.3	0.0082
n-Myc(bHLH)/mES-nMyc-ChIP-Seq(GSE11431)/Homer	VRCCACGTGG	0.1	-3.081	0.0831	272	0.0777	3194.2	0.0702
TATA-Box(TBP)/Promoter/Homer	CCTTTTAWAGSC	0.1	-2.963	0.0931	297	0.0848	3517	0.0773
Pitx1(Homeobox)/Chicken-Pitx1-ChIP-Seq(GSE38910)/Homer	TAATCCCN	0.1	-2.959	0.0931	1070	0.3055	13329.5	0.2929
Zfp281(Zf)/ES-Zfp281-ChIP-Seq(GSE81042)/Homer	CCCCTCCCCCAC	0.1	-2.922	0.0961	101	0.0288	1112.9	0.0245
AR-halfsite(NR)/LNCaP-AR-ChIP-Seq(GSE27824)/Homer	CCAGGAACAG	0.1	-2.859	0.1017	1453	0.4149	18282.7	0.4017
Smad2(MAD)/ES-SMAD2-ChIP-Seq(GSE29422)/Homer	CTGTCTGG	0.1	-2.853	0.1019	619	0.1768	7585.7	0.1667
Nkx2.2(Homeobox)/NPC-Nkx2.2-ChIP-Seq(GSE61673)/Homer	BTBRAGTGSN	0.1	-2.765	0.1107	670	0.1913	8246.1	0.1812
RORgt(NR)/EL4-RORgt.Flag-ChIP-Seq(GSE56019)/Homer	AAYTAGGTCA	0.1	-2.76	0.1108	35	0.01	344.6	0.0076
STAT5(Stat)/mCD4+-Stat5-ChIP-Seq(GSE12346)/Homer	RTTTCTNAGAAA	0.1	-2.728	0.1138	90	0.0257	992	0.0218
ZNF669(Zf)/HEK293-ZNF669.GFP-ChIP-Seq(GSE58341)/Homer	GARTGGTCATCGCCC	0.1	-2.721	0.114	37	0.0106	368.5	0.0081
CDX4(Homeobox)/ZebrafishEmbryos-Cdx4.Myc-ChIP-Seq(GSE48254)/Homer	NGYCATAAAWCH	0.1	-2.65	0.1219	151	0.0431	1737.1	0.0382
Six2(Homeobox)/NephronProgenitor-Six2-ChIP-Seq(GSE39837)/Homer	GWAAYHTGAKMC	0.1	-2.584	0.1296	230	0.0657	2719.7	0.0598
PAX5(Paired,Homeobox),condensed/GM12878-PAX5-ChIP-Seq(GSE32465)/Homer	GTCACGCTCSCTGM	0.1	-2.57	0.1308	47	0.0134	489.2	0.0107
NF-E2(bZIP)/K562-NFE2-ChIP-Seq(GSE31477)/Homer	GATGACTCAGCA	0.1	-2.542	0.1338	18	0.0051	161.2	0.0035
GFY-Staf(?,Zf)/Promoter/Homer	RACTACAATTCCCAGAAKGC	0.1	-2.363	0.1594	24	0.0069	232	0.0051
ZNF143|STAF(Zf)/CUTLL-ZNF143-ChIP-Seq(GSE29600)/Homer	ATTTCCCAGVAKSCY	0.1	-2.362	0.1594	140	0.04	1624.9	0.0357
MafB(bZIP)/BMM-Mafb-ChIP-Seq(GSE75722)/Homer	WNTGCTGASTCAGCANWTTY	0.1	-2.339	0.1617	120	0.0343	1380.9	0.0303
Stat3+il21(Stat)/CD4-Stat3-ChIP-Seq(GSE19198)/Homer	SVYTTCCNGGAARB	0.1	-2.335	0.1617	237	0.0677	2831.4	0.0622
Nrf2(bZIP)/Lymphoblast-Nrf2-ChIP-Seq(GSE37589)/Homer	HTGCTGAGTCAT	1	-2.299	0.1667	15	0.0043	134.1	0.0029
Pax7(Paired,Homeobox)/Myoblast-Pax7-ChIP-Seq(GSE25064)/Homer	TAATCAATTA	1	-2.263	0.1721	11	0.0031	93	0.002
STAT6(Stat)/Macrophage-Stat6-ChIP-Seq(GSE38377)/Homer	TTCCKNAGAA	1	-2.086	0.2045	141	0.0403	1659.9	0.0365
Pit1+1bp(Homeobox)/GCrat-Pit1-ChIP-Seq(GSE58009)/Homer	ATGCATAATTCA	1	-2.067	0.2075	40	0.0114	428.5	0.0094
TFE3(bHLH)/MEF-TFE3-ChIP-Seq(GSE75757)/Homer	GTCACGTGACYV	1	-2.056	0.2089	23	0.0066	230.8	0.0051
Gfi1b(Zf)/HPC7-Gfi1b-ChIP-Seq(GSE22178)/Homer	MAATCACTGC	1	-2.022	0.2151	177	0.0505	2113.3	0.0464
Eomes(T-box)/H9-Eomes-ChIP-Seq(GSE26097)/Homer	ATTAACACCT	1	-2.014	0.2159	590	0.1685	7347.6	0.1614
STAT6(Stat)/CD4-Stat6-ChIP-Seq(GSE22104)/Homer	ABTTCYYRRGAA	1	-1.995	0.219	134	0.0383	1580.3	0.0347
ZNF41(Zf)/HEK293-ZNF41.GFP-ChIP-Seq(GSE58341)/Homer	CCTCATGGTGYCYTWYTCCCTTGTG	1	-1.932	0.2324	9	0.0026	77.7	0.0017
ZNF519(Zf)/HEK293-ZNF519.GFP-ChIP-Seq(GSE58341)/Homer	GAGSCCGAGC	1	-1.874	0.2452	116	0.0331	1367.1	0.03
T1ISRE(IRF)/ThioMac-Ifnb-Expression/Homer	ACTTTCGTTTCT	1	-1.851	0.2497	4	0.0011	27.9	0.0006
Ronin(THAP)/ES-Thap11-ChIP-Seq(GSE51522)/Homer	RACTACAACTCCCAGVAKGC	1	-1.826	0.2549	16	0.0046	157.1	0.0035
Nkx3.1(Homeobox)/LNCaP-Nkx3.1-ChIP-Seq(GSE28264)/Homer	AAGCACTTAA	1	-1.718	0.2829	691	0.1973	8697.3	0.1911
Pknox1(Homeobox)/ES-Prep1-ChIP-Seq(GSE63282)/Homer	SCTGTCAVTCAV	1	-1.687	0.2905	83	0.0237	973	0.0214
Nkx2.5(Homeobox)/HL1-Nkx2.5.biotin-ChIP-Seq(GSE21529)/Homer	RRSCACTYAA	1	-1.626	0.3072	692	0.1976	8729.2	0.1918
p73(p53)/Trachea-p73-ChIP-Seq(PRJNA310161)/Homer	NRRRCAWGTCCDGRCATGYY	1	-1.621	0.3076	14	0.004	140.1	0.0031
NFAT(RHD)/Jurkat-NFATC1-ChIP-Seq(Jolma_et_al.)/Homer	ATTTTCCATT	1	-1.592	0.3153	219	0.0625	2690.1	0.0591
OCT:OCT(POU,Homeobox)/NPC-OCT6-ChIP-Seq(GSE43916)/Homer	YATGCATATRCATRT	1	-1.572	0.3203	11	0.0031	107.8	0.0024
NF1(CTF)/LNCAP-NF1-ChIP-Seq(Unpublished)/Homer	CYTGGCABNSTGCCAR	1	-1.54	0.3291	169	0.0483	2064.7	0.0454
Atf4(bZIP)/MEF-Atf4-ChIP-Seq(GSE35681)/Homer	MTGATGCAAT	1	-1.475	0.3498	58	0.0166	679.8	0.0149
Foxa3(Forkhead)/Liver-Foxa3-ChIP-Seq(GSE77670)/Homer	BSNTGTTTACWYWGN	1	-1.472	0.3498	60	0.0171	704.5	0.0155
Stat3(Stat)/mES-Stat3-ChIP-Seq(GSE11431)/Homer	CTTCCGGGAA	1	-1.459	0.3526	171	0.0488	2100	0.0461
Sox2(HMG)/mES-Sox2-ChIP-Seq(GSE11431)/Homer	BCCATTGTTC	1	-1.445	0.356	201	0.0574	2481.2	0.0545
GRE(NR),IR3/A549-GR-ChIP-Seq(GSE32465)/Homer	NRGVACABNVTGTYCY	1	-1.437	0.3574	48	0.0137	558.2	0.0123
CRX(Homeobox)/Retina-Crx-ChIP-Seq(GSE20012)/Homer	GCTAATCC	1	-1.399	0.3696	504	0.1439	6362.9	0.1398
HRE(HSF)/HepG2-HSF1-ChIP-Seq(GSE31477)/Homer	BSTTCTRGAABVTTCYAGAA	1	-1.391	0.3713	48	0.0137	561.6	0.0123
Hoxc9(Homeobox)/Ainv15-Hoxc9-ChIP-Seq(GSE21812)/Homer	GGCCATAAATCA	1	-1.321	0.3965	79	0.0226	953.4	0.0209
GATA(Zf),IR3/iTreg-Gata3-ChIP-Seq(GSE20898)/Homer	NNNNNBAGATAWYATCTVHN	1	-1.264	0.4181	25	0.0071	285.8	0.0063
FOXA1:AR(Forkhead,NR)/LNCAP-AR-ChIP-Seq(GSE27824)/Homer	AGTAAACAAAAAAGAACAND	1	-1.261	0.4181	10	0.0029	104	0.0023
ZNF189(Zf)/HEK293-ZNF189.GFP-ChIP-Seq(GSE58341)/Homer	TGGAACAGMA	1	-1.23	0.4291	288	0.0822	3624.2	0.0796
EBNA1(EBV-virus)/Raji-EBNA1-ChIP-Seq(GSE30709)/Homer	GGYAGCAYDTGCTDCCCNNN	1	-1.206	0.4378	8	0.0023	82.6	0.0018
CHR(?)/Hela-CellCycle-Expression/Homer	SRGTTTCAAA	1	-1.198	0.4393	109	0.0311	1344.2	0.0295
ZNF692(Zf)/HEK293-ZNF692.GFP-ChIP-Seq(GSE58341)/Homer	GTGGGCCCCA	1	-1.126	0.4705	83	0.0237	1022.3	0.0225
p63(p53)/Keratinocyte-p63-ChIP-Seq(GSE17611)/Homer	NNDRCATGYCYNRRCATGYH	1	-1.095	0.4834	105	0.03	1305.3	0.0287
ZNF136(Zf)/HEK293-ZNF136.GFP-ChIP-Seq(GSE58341)/Homer	YTKGATAHAGTATTCTWGGTNGGCA	1	-1.056	0.5006	12	0.0034	135.3	0.003
GATA:SCL(Zf,bHLH)/Ter119-SCL-ChIP-Seq(GSE18720)/Homer	CRGCTGBNGNSNNSAGATAA	1	-1.035	0.5092	30	0.0086	360.5	0.0079
PAX3:FKHR-fusion(Paired,Homeobox)/Rh4-PAX3:FKHR-ChIP-Seq(GSE19063)/Homer	ACCRTGACTAATTNN	1	-1.001	0.5246	33	0.0094	400.7	0.0088
HIF-1b(HLH)/T47D-HIF1b-ChIP-Seq(GSE59937)/Homer	RTACGTGC	1	-0.9333	0.5592	385	0.1099	4934.8	0.1084
Otx2(Homeobox)/EpiLC-Otx2-ChIP-Seq(GSE56098)/Homer	NYTAATCCYB	1	-0.919	0.565	131	0.0374	1661.9	0.0365
ZNF264(Zf)/HEK293-ZNF264.GFP-ChIP-Seq(GSE58341)/Homer	RGGGCACTAACY	1	-0.9145	0.5654	220	0.0628	2809	0.0617
Sox15(HMG)/CPA-Sox15-ChIP-Seq(GSE62909)/Homer	RAACAATGGN	1	-0.8849	0.5801	228	0.0651	2917.2	0.0641
GATA(Zf),IR4/iTreg-Gata3-ChIP-Seq(GSE20898)/Homer	NAGATWNBNATCTNN	1	-0.874	0.5842	11	0.0031	130.4	0.0029
HOXA9(Homeobox)/HSC-Hoxa9-ChIP-Seq(GSE33509)/Homer	GGCCATAAATCA	1	-0.8526	0.5945	105	0.03	1336.5	0.0294
Bcl6(Zf)/Liver-Bcl6-ChIP-Seq(GSE31578)/Homer	NNNCTTTCCAGGAAA	1	-0.842	0.5986	406	0.1159	5229.4	0.1149
Lhx3(Homeobox)/Neuron-Lhx3-ChIP-Seq(GSE31456)/Homer	ADBTAATTAR	1	-0.7981	0.6231	266	0.076	3427.1	0.0753
HIF2a(bHLH)/785_O-HIF2a-ChIP-Seq(GSE34871)/Homer	GCACGTACCC	1	-0.7707	0.6379	121	0.0346	1555.6	0.0342
OCT:OCT-short(POU,Homeobox)/NPC-OCT6-ChIP-Seq(GSE43916)/Homer	ATGCATWATGCATRW	1	-0.7701	0.6379	90	0.0257	1154.5	0.0254
HOXD13(Homeobox)/Chicken-Hoxd13-ChIP-Seq(GSE38910)/Homer	NCYAATAAAA	1	-0.7684	0.6379	147	0.042	1892.2	0.0416
bHLHE40(bHLH)/HepG2-BHLHE40-ChIP-Seq(GSE31477)/Homer	KCACGTGMCN	1	-0.7638	0.6379	105	0.03	1349.9	0.0297
LXRE(NR),DR4/RAW-LXRb.biotin-ChIP-Seq(GSE21512)/Homer	RGGTTACTANAGGTCA	1	-0.7041	0.6717	13	0.0037	164.3	0.0036
Sox17(HMG)/Endoderm-Sox17-ChIP-Seq(GSE61475)/Homer	CCATTGTTYB	1	-0.6672	0.6944	141	0.0403	1833.9	0.0403
Tbx20(T-box)/Heart-Tbx20-ChIP-Seq(GSE29636)/Homer	GGTGYTGACAGS	1	-0.6662	0.6944	69	0.0197	896.1	0.0197
ZNF675(Zf)/HEK293-ZNF675.GFP-ChIP-Seq(GSE58341)/Homer	ARGAGGMCAAAATGW	1	-0.6454	0.7044	32	0.0091	416.7	0.0092
Srebp2(bHLH)/HepG2-Srebp2-ChIP-Seq(GSE31477)/Homer	CGGTCACSCCAC	1	-0.6434	0.7044	45	0.0128	586.9	0.0129
Foxh1(Forkhead)/hESC-FOXH1-ChIP-Seq(GSE29422)/Homer	NNTGTGGATTSS	1	-0.6166	0.7197	118	0.0337	1544	0.0339
GSC(Homeobox)/FrogEmbryos-GSC-ChIP-Seq(DRA000576)/Homer	RGGATTAR	1	-0.6165	0.7197	184	0.0525	2404.9	0.0528
Hoxb4(Homeobox)/ES-Hoxb4-ChIP-Seq(GSE34014)/Homer	TGATTRATGGCY	1	-0.6063	0.7219	33	0.0094	433.6	0.0095
E2F6(E2F)/Hela-E2F6-ChIP-Seq(GSE31477)/Homer	GGCGGGAARN	1	-0.5927	0.7291	231	0.066	3023.3	0.0664
TCFL2(HMG)/K562-TCF7L2-ChIP-Seq(GSE29196)/Homer	ACWTCAAAGG	1	-0.5628	0.7485	17	0.0049	226.1	0.005
Pdx1(Homeobox)/Islet-Pdx1-ChIP-Seq(SRA008281)/Homer	YCATYAATCA	1	-0.5615	0.7485	154	0.044	2025.7	0.0445
DUX4(Homeobox)/Myoblasts-DUX4.V5-ChIP-Seq(GSE75791)/Homer	NWTAAYCYAATCAWN	1	-0.5564	0.7485	5	0.0014	66.4	0.0015
c-Myc(bHLH)/LNCAP-cMyc-ChIP-Seq(Unpublished)/Homer	VCCACGTG	1	-0.5547	0.7485	171	0.0488	2249.7	0.0494
Six1(Homeobox)/Myoblast-Six1-ChIP-Chip(GSE20150)/Homer	GKVTCADRTTWC	1	-0.5444	0.7515	50	0.0143	664.8	0.0146
Tbr1(T-box)/Cortex-Tbr1-ChIP-Seq(GSE71384)/Homer	AAGGTGTKAA	1	-0.5347	0.7562	364	0.1039	4777.4	0.105
PR(NR)/T47D-PR-ChIP-Seq(GSE31130)/Homer	VAGRACAKNCTGTBC	1	-0.5317	0.7562	652	0.1862	8535.8	0.1875
OCT:OCT(POU,Homeobox,IR1)/NPC-Brn2-ChIP-Seq(GSE35496)/Homer	ATGAATWATTCATGA	1	-0.5205	0.7616	2	0.0006	26.9	0.0006
THRa(NR)/C17.2-THRa-ChIP-Seq(GSE38347)/Homer	GGTCANYTGAGGWCA	1	-0.4997	0.7749	155	0.0443	2053	0.0451
NRF1(NRF)/MCF7-NRF1-ChIP-Seq(Unpublished)/Homer	CTGCGCATGCGC	1	-0.487	0.782	53	0.0151	712.6	0.0157
Brachyury(T-box)/Mesoendoderm-Brachyury-ChIP-exo(GSE54963)/Homer	ANTTMRCASBNNNGTGYKAAN	1	-0.4547	0.8049	56	0.016	757.6	0.0166
GLI3(Zf)/Limb-GLI3-ChIP-Chip(GSE11077)/Homer	CGTGGGTGGTCC	1	-0.4231	0.8278	49	0.014	669.9	0.0147
Zfp809(Zf)/ES-Zfp809-ChIP-Seq(GSE70799)/Homer	GGGGCTYGKCTGGGA	1	-0.4196	0.8279	114	0.0326	1533.7	0.0337
ZNF16(Zf)/HEK293-ZNF16.GFP-ChIP-Seq(GSE58341)/Homer	MACCTTCYATGGCTCCCTAKTGCCY	1	-0.3971	0.8438	3	0.0009	45.6	0.001
NF1:FOXA1(CTF,Forkhead)/LNCAP-FOXA1-ChIP-Seq(GSE27824)/Homer	WNTGTTTRYTTTGGCA	1	-0.3647	0.8686	8	0.0023	119.3	0.0026
Pax7(Paired,Homeobox),longest/Myoblast-Pax7-ChIP-Seq(GSE25064)/Homer	NTAATTDGCYAATTANNWWD	1	-0.3452	0.8827	1	0.0003	16.9	0.0004
c-Myc(bHLH)/mES-cMyc-ChIP-Seq(GSE11431)/Homer	VVCCACGTGG	1	-0.343	0.8827	165	0.0471	2231.8	0.049
ZBTB33(Zf)/GM12878-ZBTB33-ChIP-Seq(GSE32465)/Homer	GGVTCTCGCGAGAAC	1	-0.318	0.9008	12	0.0034	180.9	0.004
ZNF165(Zf)/WHIM12-ZNF165-ChIP-Seq(GSE65937)/Homer	AAGGKGRCGCAGGCA	1	-0.2958	0.9179	65	0.0186	910.6	0.02
GFX(?)/Promoter/Homer	ATTCTCGCGAGA	1	-0.2867	0.9232	3	0.0009	51.4	0.0011
Cdx2(Homeobox)/mES-Cdx2-ChIP-Seq(GSE14586)/Homer	GYMATAAAAH	1	-0.2771	0.929	83	0.0237	1158.9	0.0255
ZBTB12(Zf)/HEK293-ZBTB12.GFP-ChIP-Seq(GSE58341)/Homer	NGNTCTAGAACCNGV	1	-0.2767	0.929	115	0.0328	1588.7	0.0349
Prop1(Homeobox)/GHFT1-PROP1.biotin-ChIP-Seq(GSE77302)/Homer	NTAATBNAATTA	1	-0.2673	0.9319	54	0.0154	768.8	0.0169
Pax7(Paired,Homeobox),long/Myoblast-Pax7-ChIP-Seq(GSE25064)/Homer	TAATCHGATTAC	1	-0.2636	0.9322	1	0.0003	19.6	0.0004
PGR(NR)/EndoStromal-PGR-ChIP-Seq(GSE69539)/Homer	AAGAACATWHTGTTC	1	-0.2622	0.9322	46	0.0131	660.7	0.0145
Lhx2(Homeobox)/HFSC-Lhx2-ChIP-Seq(GSE48068)/Homer	TAATTAGN	1	-0.2581	0.9322	149	0.0425	2050.3	0.045
E2F3(E2F)/MEF-E2F3-ChIP-Seq(GSE71376)/Homer	BTKGGCGGGAAA	1	-0.2501	0.9355	255	0.0728	3465.8	0.0761
Hand2(bHLH)/Mesoderm-Hand2-ChIP-Seq(GSE61475)/Homer	TGACANARRCCAGRC	1	-0.246	0.9363	154	0.044	2122.6	0.0466
Reverb(NR),DR2/RAW-Reverba.biotin-ChIP-Seq(GSE45914)/Homer	GTRGGTCASTGGGTCA	1	-0.2343	0.9442	41	0.0117	598.7	0.0132
ZNF416(Zf)/HEK293-ZNF416.GFP-ChIP-Seq(GSE58341)/Homer	WDNCTGGGCA	1	-0.2245	0.9504	571	0.163	7656.4	0.1682
Lhx1(Homeobox)/EmbryoCarcinoma-Lhx1-ChIP-Seq(GSE70957)/Homer	NNYTAATTAR	1	-0.2242	0.9504	152	0.0434	2105.1	0.0463
Phox2a(Homeobox)/Neuron-Phox2a-ChIP-Seq(GSE31456)/Homer	YTAATYNRATTA	1	-0.2094	0.9585	32	0.0091	480	0.0105
VDR(NR),DR3/GM10855-VDR+vitD-ChIP-Seq(GSE22484)/Homer	ARAGGTCANWGAGTTCANNN	1	-0.1998	0.9647	62	0.0177	898	0.0197
Barx1(Homeobox)/Stomach-Barx1.3xFlag-ChIP-Seq(GSE69483)/Homer	AAACMATTAN	1	-0.194	0.9672	62	0.0177	899.9	0.0198
NRF(NRF)/Promoter/Homer	STGCGCATGCGC	1	-0.1903	0.9676	59	0.0168	859.7	0.0189
YY1(Zf)/Promoter/Homer	CAAGATGGCGGC	1	-0.1541	1	17	0.0049	278.8	0.0061
HRE(HSF)/Striatum-HSF1-ChIP-Seq(GSE38000)/Homer	TTCTAGAABNTTCTA	1	-0.1437	1	41	0.0117	625.9	0.0138
Mouse_Recombination_Hotspot(Zf)/Testis-DMC1-ChIP-Seq(GSE24438)/Homer	ACTYKNATTCGTGNTACTTC	1	-0.1388	1	7	0.002	130.3	0.0029
HOXA2(Homeobox)/mES-Hoxa2-ChIP-Seq(Donaldson_et_al.)/Homer	GYCATCMATCAT	1	-0.1306	1	12	0.0034	209.5	0.0046
ZNF382(Zf)/HEK293-ZNF382.GFP-ChIP-Seq(GSE58341)/Homer	GNCTGTASTRNTGBCTCHTT	1	-0.1275	1	4	0.0011	83.2	0.0018
Brn2(POU,Homeobox)/NPC-Brn2-ChIP-Seq(GSE35496)/Homer	ATGAATATTC	1	-0.1181	1	7	0.002	134.3	0.003
GRE(NR),IR3/RAW264.7-GRE-ChIP-Seq(Unpublished)/Homer	VAGRACAKWCTGTYC	1	-0.1047	1	57	0.0163	868.9	0.0191
REST-NRSF(Zf)/Jurkat-NRSF-ChIP-Seq/Homer	GGMGCTGTCCATGGTGCTGA	1	-0.09582	1	2	0.0006	52.1	0.0011
ARE(NR)/LNCAP-AR-ChIP-Seq(GSE27824)/Homer	RGRACASNSTGTYCYB	1	-0.09553	1	71	0.0203	1070.7	0.0235
ZNF322(Zf)/HEK293-ZNF322.GFP-ChIP-Seq(GSE58341)/Homer	GAGCCTGGTACTGWGCCTGR	1	-0.09314	1	130	0.0371	1888.1	0.0415
GRHL2(CP2)/HBE-GRHL2-ChIP-Seq(GSE46194)/Homer	AAACYKGTTWDACMRGTTTB	1	-0.08825	1	72	0.0206	1089.6	0.0239
Isl1(Homeobox)/Neuron-Isl1-ChIP-Seq(GSE31456)/Homer	CTAATKGV	1	-0.07023	1	382	0.1091	5325.6	0.117
Tcfcp2l1(CP2)/mES-Tcfcp2l1-ChIP-Seq(GSE11431)/Homer	NRAACCRGTTYRAACCRGYT	1	-0.05609	1	33	0.0094	554.7	0.0122
CArG(MADS)/PUER-Srf-ChIP-Seq(Sullivan_et_al.)/Homer	CCATATATGGNM	1	-0.05511	1	48	0.0137	774.4	0.017
GATA3(Zf),DR4/iTreg-Gata3-ChIP-Seq(GSE20898)/Homer	AGATGKDGAGATAAG	1	-0.05354	1	5	0.0014	118.8	0.0026
Srebp1a(bHLH)/HepG2-Srebp1a-ChIP-Seq(GSE31477)/Homer	RTCACSCCAY	1	-0.0436	1	51	0.0146	829.6	0.0182
MafF(bZIP)/HepG2-MafF-ChIP-Seq(GSE31477)/Homer	HWWGTCAGCAWWTTT	1	-0.03708	1	34	0.0097	586.5	0.0129
Hnf1(Homeobox)/Liver-Foxa2-Chip-Seq(GSE25694)/Homer	GGTTAAWCATTAA	1	-0.03567	1	7	0.002	162.1	0.0036
Nanog(Homeobox)/mES-Nanog-ChIP-Seq(GSE11724)/Homer	RGCCATTAAC	1	-0.0307	1	1043	0.2978	14216.6	0.3124
Rbpj1(?)/Panc1-Rbpj1-ChIP-Seq(GSE47459)/Homer	HTTTCCCASG	1	-0.02503	1	460	0.1314	6496.6	0.1427
RAR:RXR(NR),DR5/ES-RAR-ChIP-Seq(GSE56893)/Homer	RGGTCADNNAGAGGTCAV	1	-0.02472	1	6	0.0017	152.7	0.0034
Nkx6.1(Homeobox)/Islet-Nkx6.1-ChIP-Seq(GSE40975)/Homer	GKTAATGR	1	-0.02436	1	398	0.1136	5663	0.1244
HNF1b(Homeobox)/PDAC-HNF1B-ChIP-Seq(GSE64557)/Homer	GTTAATNATTAA	1	-0.02052	1	8	0.0023	192.3	0.0042
ERE(NR),IR3/MCF7-ERa-ChIP-Seq(Unpublished)/Homer	VAGGTCACNSTGACC	1	-0.01939	1	67	0.0191	1102.2	0.0242
Nur77(NR)/K562-NR4A1-ChIP-Seq(GSE31363)/Homer	TGACCTTTNCNT	1	-0.01703	1	24	0.0069	461.8	0.0101
PPARE(NR),DR1/3T3L1-Pparg-ChIP-Seq(GSE13511)/Homer	TGACCTTTGCCCCA	1	-0.01557	1	322	0.0919	4676.3	0.1027
ZNF317(Zf)/HEK293-ZNF317.GFP-ChIP-Seq(GSE58341)/Homer	GTCWGCTGTYYCTCT	1	-0.01485	1	14	0.004	303.5	0.0067
Unknown(Homeobox)/Limb-p300-ChIP-Seq/Homer	SSCMATWAAA	1	-0.01257	1	76	0.0217	1255.7	0.0276
Erra(NR)/HepG2-Erra-ChIP-Seq(GSE31477)/Homer	CAAAGGTCAG	1	-0.01131	1	754	0.2153	10528.5	0.2313
E2F4(E2F)/K562-E2F4-ChIP-Seq(GSE31477)/Homer	GGCGGGAAAH	1	-0.01025	1	158	0.0451	2440.3	0.0536
RARg(NR)/ES-RARg-ChIP-Seq(GSE30538)/Homer	AGGTCAAGGTCA	1	-0.008972	1	3	0.0009	112	0.0025
HNF4a(NR),DR1/HepG2-HNF4a-ChIP-Seq(GSE25021)/Homer	CARRGKBCAAAGTYCA	1	-0.007872	1	116	0.0331	1859.8	0.0409
TR4(NR),DR1/Hela-TR4-ChIP-Seq(GSE24685)/Homer	GAGGTCAAAGGTCA	1	-0.006558	1	24	0.0069	491.3	0.0108
RXR(NR),DR1/3T3L1-RXR-ChIP-Seq(GSE13511)/Homer	TAGGGCAAAGGTCA	1	-0.005819	1	406	0.1159	5914.1	0.1299
E2F(E2F)/Hela-CellCycle-Expression/Homer	TTSGCGCGAAAA	1	-0.004375	1	9	0.0026	245	0.0054
Cux2(Homeobox)/Liver-Cux2-ChIP-Seq(GSE35985)/Homer	HNRAATCAAT	1	-0.002771	1	38	0.0109	743.2	0.0163
Nr5a2(NR)/mES-Nr5a2-ChIP-Seq(GSE19019)/Homer	BTCAAGGTCA	1	-0.002456	1	133	0.038	2169.4	0.0477
E2F7(E2F)/Hela-E2F7-ChIP-Seq(GSE32673)/Homer	VDTTTCCCGCCA	1	-0.001075	1	28	0.008	611	0.0134
FXR(NR),IR1/Liver-FXR-ChIP-Seq(Chong_et_al.)/Homer	AGGTCANTGACCTB	1	-0.000691	1	107	0.0306	1851.2	0.0407
TEAD2(TEA)/Py2T-Tead2-ChIP-Seq(GSE55709)/Homer	CCWGGAATGY	1	-0.00043	1	94	0.0268	1677.7	0.0369
THRb(NR)/Liver-NR1A2-ChIP-Seq(GSE52613)/Homer	TRAGGTCA	1	-0.000364	1	1284	0.3666	17947	0.3943
Esrrb(NR)/mES-Esrrb-ChIP-Seq(GSE11431)/Homer	KTGACCTTGA	1	-0.000336	1	141	0.0403	2388.6	0.0525
E2F1(E2F)/Hela-E2F1-ChIP-Seq(GSE22478)/Homer	CWGGCGGGAA	1	-4.4e-05	1	66	0.0188	1328.7	0.0292
Nr5a2(NR)/Pancreas-LRH1-ChIP-Seq(GSE34295)/Homer	BTCAAGGTCA	1	-3.5e-05	1	171	0.0488	2939.4	0.0646
RAR:RXR(NR),DR5/ES-RAR-ChIP-Seq(GSE56893)/Homer	AGGTCAAGGTCA	1	-2e-05	1	13	0.0037	433	0.0095
HNF6(Homeobox)/Liver-Hnf6-ChIP-Seq(ERP000394)/Homer	NTATYGATCH	1	-1.9e-05	1	44	0.0126	994.1	0.0218
SF1(NR)/H295R-Nr5a1-ChIP-Seq(GSE44220)/Homer	CAAGGHCANV	1	-4e-06	1	92	0.0263	1822.8	0.04
TEAD4(TEA)/Tropoblast-Tead4-ChIP-Seq(GSE37350)/Homer	CCWGGAATGY	1	-3e-06	1	164	0.0468	2944.3	0.0647
TEAD(TEA)/Fibroblast-PU.1-ChIP-Seq(Unpublished)/Homer	YCWGGAATGY	1	-1e-06	1	93	0.0266	1875	0.0412
COUP-TFII(NR)/Artia-Nr2f2-ChIP-Seq(GSE46497)/Homer	AGRGGTCA	1	0	1	488	0.1393	7778.7	0.1709
OCT:OCT(POU,Homeobox)/NPC-Brn1-ChIP-Seq(GSE35496)/Homer	ATGAATATTCATGAG	1	0	1	0	0	9.5	0.0002
ZFP3(Zf)/HEK293-ZFP3.GFP-ChIP-Seq(GSE58341)/Homer	GGGTTTTGAAGGATGARTAGGAGTT	1	0	1	0	0	8.6	0.0002
ZNF528(Zf)/HEK293-ZNF528.GFP-ChIP-Seq(GSE58341)/Homer	AGAAATGACTTCCCT	1	0	1	0	0	22.4	0.0005

## Sheet: RegulonTargets
Regulon	PAX5(+)		Regulon	EBF1(+)		Regulon	BCL11A(-)		Regulon	BCL11A(-)*
Gene	nPred		Gene	nPred		Gene	nPred		Gene	nPred
ABAT	1		AKAP12	5		ABCB4	1		ABHD15	4
ABI1	2		ANKRD16	1		ABHD15	10		ACACA	1
ACACA	2		BCL2L1	1		ADAM23	1		ACO1	1
ADNP2	1		C12orf23	4		AEBP1	9		ACOT11	3
AEBP1	2		CD79A	4		AFF3	9		ACOT7	2
AFF3	2		CD79B	5		ALOX5	3		ACP5	1
AHDC1	1		CD9	1		ANK1	1		ADAM28	1
AKAP1	1		CMTM7	4		ANXA2	1		ADAMTS6	2
AKAP12	1		CMTM8	2		APBB2	10		ADCY3	1
AKAP5	1		EBF1	2		APOBEC3B	2		ADD3	2
ALG6	1		ERGIC1	2		ARPP21	3		ADIPOR1	1
ALKBH8	2		FBXW7	1		BACH2	7		ADNP	1
ANKRD11	1		FHIT	1		BCL11A	10		AEBP1	1
APEX2	1		GFI1	1		BCL7A	7		AFF3	3
ARHGAP27	3		GLRX	4		BEST3	3		AFF4	1
ARL4D	1		IGLL1	5		BIK	2		AFTPH	1
ARMC8	1		ITGA6	1		BLK	9		AGPAT1	3
ARPC5L	1		KIFAP3	1		BMP3	6		AGTRAP	1
ARPP21	7		LTB	4		BTG1	10		AHNAK	2
ASXL2	2		MEF2C	1		C16orf74	10		AKAP12	1
ATAD2B	1		MESDC1	1		C7orf50	1		AKAP13	1
ATG5	1		METTL2A	1		CAMK2D	2		AKT1	1
ATP1A3	2		MME	6		CAMK4	9		ALG9	1
ATP2A3	1		PAG1	6		CCDC112	4		ALOX5AP	2
ATXN1L	1		PAX5	2		CCDC42B	8		AMBRA1	1
ATXN7L3B	1		PIM3	2		CCDC69	6		AMICA1	2
BACH2	7		POU2AF1	1		CD19	10		AMMECR1	1
BANK1	2		PPP3CB	1		CD37	6		AMPD2	3
BARD1	1		PRKCH	1		CD40	1		ANKRD46	2
BAZ1A	1		PTPRE	1		CD72	10		ANXA1	1
BCL2L1	2		RAG2	3		CD79B	1		ANXA2	1
BDH1	2		RNF43	3		CD9	8		AOAH	2
BFSP2	1		S1PR4	4		CDHR3	9		AP2A2	1
BLCAP	1		SCARB2	1		CDKN2A	3		APBB2	5
BLK	8		SEPT9	5		CDKN2D	2		APOBEC3B	2
BLNK	5		SH2D4B	1		CHD7	2		APOL1	4
BRD4	1		SSBP2	3		CLECL1	1		APOL2	1
BRWD3	1		TGIF1	1		CNR2	1		APOL6	3
BTBD3	2		TLE4	2		CPM	1		ARFIP1	1
BTG1	10		TRABD	2		CRIP1	2		ARHGAP15	1
C12orf23	1		TRIM38	1		CXCR5	1		ARHGAP18	1
C12orf5	1		TSC22D4	3		DNASE1L3	1		ARHGAP25	4
C16orf74	3		TSPAN14	4		DTX1	9		ARHGAP26	2
C19orf47	1		UBASH3B	2		DUSP5	1		ARHGAP9	1
C1orf200	1		VPREB1	4		ECE1	1		ARHGEF2	1
CAMK1D	1		ZCCHC7	1		EPB42	1		ARHGEF9	1
CAMK4	1		ZNF775	1		ESR2	1		ARID5A	2
CAPN3	2					FBXO25	7		ARMCX3	1
CASC3	1					FCGR2B	1		ARPC1B	1
CBL	1					FCRL1	1		ARPP21	2
CBX4	2					FCRL2	1		ARRB1	1
CCDC109B	2					FCRLA	8		ASAP1	1
CCDC42B	1					FGR	2		ASRGL1	2
CCL4	1					GPR183	1		ASXL1	4
CCND3	5					HCK	10		ATF3	3
CD19	9					HES6	9		ATP1A3	1
CD22	7					HIST1H1C	10		ATP2B4	5
CD38	3					HRK	6		ATP6V0A1	1
CD52	7					IGLL5	10		ATP6V1C1	2
CD72	3					IKZF2	2		ATP7A	1
CD79B	2					IKZF3	1		ATP8B4	1
CD96	1					IL10RA	2		ATP9B	1
CDHR3	2					IPP	1		B3GALNT1	1
CDKN2A	2					IRF4	10		B3GNT2	2
CELF1	1					ISG20	1		B3GNTL1	1
CEP68	1					KANK2	1		B4GALT3	1
CHST15	1					KIAA0922	2		B9D1	1
CIITA	2					KIAA1199	1		BAALC	1
CLCF1	2					KLHL14	6		BACH2	5
CLIC4	1					KMO	1		BAZ2B	1
CLINT1	1					LBH	5		BCL11A	10
CLTC	1					LIMD2	10		BCL2	2
CMIP	3					LRP10	2		BCL2A1	1
CNOT2	1					LY86	2		BDP1	1
COQ5	1					LYN	10		BEST3	4
CPT1A	2					MARCH1	1		BIRC3	2
CREB3	1					MARCKS	6		BIVM	1
CRLF3	2					MEGF11	1		BLCAP	1
CRMP1	1					MICAL3	1		BLK	5
CRNDE	1					MS4A1	5		BMP3	1
CTCF	1					MTSS1	1		BTG1	7
CTNNBL1	1					MYL4	8		BZRAP1	1
CWC22	1					MYO1C	6		C10orf10	1
CXCR4	7					MYO3A	1		C10orf54	1
DAXX	1					N4BP3	3		C12orf42	1
DBN1	1					NCF1	10		C14orf37	1
DCAF12	1					NEIL1	1		C16orf74	7
DDX10	1					NFKBID	5		C19orf52	1
DDX47	1					NPPC	1		C1orf21	1
DDX6	1					NSMCE1	6		C1orf54	1
DEDD	3					P2RX5	1		C5orf30	1
DENND2D	1					P2RY10	1		C7orf50	4
DHRS3	1					P4HA2	2		C7orf60	1
DOK3	1					PCDH9	10		C8orf44	1
DTX1	1					PDLIM1	7		C9orf9	1
DUSP12	1					PHACTR1	6		CA1	1
DUSP2	1					PIK3C2B	1		CAMK2D	5
DVL3	1					PIM2	1		CAMK2G	1
DYM	1					PIP5K1B	1		CAMK4	1
DYNC1LI1	1					PLEKHA2	7		CARD11	1
E2F1	1					PNOC	2		CASP10	1
E2F7	1					POU2F2	4		CBFA2T3	1
EBF1	10					RALGPS2	2		CBL	2
EFR3A	2					RASA3	1		CBWD2	1
EIF3B	1					RGS16	1		CBWD5	1
ELF2	1					RGS2	10		CBWD6	2
ENG	2					RHBDF2	2		CBX4	2
EPM2A	1					RHOH	3		CCDC112	1
EPT1	1					S100A10	9		CCDC159	1
ERO1LB	1					SEMA4B	1		CCDC42B	8
ETS1	2					SERHL2	4		CCDC69	3
EZH1	1					SIT1	1		CCR6	1
EZR	2					SNN	1		CD19	1
FAM107B	8					SNX22	1		CD200	2
FAM110A	1					SP140	2		CD300A	1
FAM168A	1					ST14	1		CD36	1
FAM3C	1					STIM2	7		CD37	7
FAM53B	3					SYVN1	1		CD72	1
FANCG	1					TAX1BP3	6		CD9	4
FBXO18	1					TIFA	8		CD96	1
FBXO28	2					TLE1	2		CD97	4
FCRLA	2					TLR10	1		CDC37L1	1
FGD4	1					TOX2	1		CDC5L	1
FGD6	1					TRIB2	1		CDH2	3
FOXN3	1					TTN	1		CDH26	1
FTSJ3	1					UCP2	3		CDHR3	8
FUCA1	1					VAT1L	2		CDIPT	1
FUT8	2					WNT10A	1		CDKN2A	3
FYN	3					WWC3	1		CEACAM21	1
GADD45B	1								CEBPG	1
GALNT14	1								CELF1	1
GARS	1								CENPJ	1
GDAP2	1								CES2	1
GFOD1	1								CFL2	1
GINS2	1								CHIC2	1
GLUL	1								CHID1	1
GNG7	1								CHMP1B	1
GPM6B	1								CHST10	1
GPR18	2								CHUK	2
GPR65	1								CIRH1A	1
GPSM1	1								CIT	1
GRK5	1								CITED2	1
GTDC1	1								CLASP1	1
GTF2A1	1								CLCC1	1
GTF2E2	1								CLECL1	1
GTSF1	1								CLOCK	1
HDAC5	1								CLSTN3	1
HERC1	1								CLTC	1
HIAT1	1								CMIP	2
HIP1R	1								CNIH3	1
HIVEP2	1								COMMD5	2
HIVEP3	1								COQ3	1
HK1	1								CORO1C	1
HLA-DQA2	2								CPD	1
HLA-DRA	2								CPM	1
HMBOX1	1								CREBL2	2
HRK	1								CRHBP	1
HS3ST3B1	1								CRIM1	1
HSPA5	1								CRLF3	1
IGLL5	2								CSGALNACT1	2
IKZF2	1								CSNK1G1	1
IKZF3	1								CST7	1
IL12RB2	2								CSTF2T	1
IL16	5								CTBP2	2
IL7R	1								CTDNEP1	1
IMP3	1								CTNNBL1	3
INPP5B	1								CTNND1	3
INPPL1	1								CWC22	1
IQSEC1	1								CXCR5	1
IRAK1	1								CXorf38	1
IRF1	2								CYBRD1	1
IRF2	2								CYLD	2
IRF4	6								DAAM1	1
ITPRIP	1								DAPP1	2
ITSN2	1								DAXX	1
IVNS1ABP	1								DDX6	1
KATNA1	1								DEDD	3
KATNAL1	3								DENND4B	1
KIAA0232	1								DFFA	1
KIAA1432	1								DFNA5	1
KIAA1467	1								DGKA	1
KIAA1919	1								DLG1	1
KIF18B	1								DNAJA3	1
KIF3B	1								DNAJC12	1
KLC1	1								DNAJC14	1
KLHL14	2								DNAJC25	1
KPNA3	2								DOCK5	1
L3MBTL4	1								DSTYK	1
LAPTM5	5								DTX1	3
LBH	2								DTX3L	1
LCK	1								DYNLT1	1
LCLAT1	1								DYRK1A	1
LEAP2	1								E2F1	2
LEF1	10								EDEM1	1
LIMD2	2								EDEM3	1
LINGO3	1								EHBP1	2
LMNB1	1								EIF4E3	1
LONP1	1								EIF4G3	1
LRMP	3								EIF5AL1	1
LRP10	1								ELK3	6
LRRK1	2								ELMO1	1
LSR	5								ELP3	1
LY86	2								EMP1	1
MACROD2	2								EP300	1
MAP4K4	1								EPB41L2	1
MAPK3	1								EPB42	1
MAPK7	1								EPS15	2
MARCKS	1								EPSTI1	1
MBNL1	1								ERBB2IP	2
MCRS1	1								ERCC5	1
MDM4	1								ERCC6L	1
MED10	1								EREG	1
MED24	1								ERF	2
MED25	1								ESAM	1
MEF2A	1								ESR2	1
MEF2C	2								ESRRA	1
MEF2D	1								ETV6	1
MEN1	1								EXOC4	1
MESDC1	1								EXOSC7	1
MFI2	1								F11R	1
MGAT4A	1								F13A1	1
MID1IP1	2								FAIM3	1
MIR142	1								FAM105A	1
MKI67	1								FAM118A	1
MOSPD1	1								FAM134B	1
MPRIP	4								FAM160B1	2
MS4A1	4								FAM20B	1
MSL3	1								FAM49A	1
MSRA	1								FBXO18	3
MYB	1								FBXO25	5
MYL4	1								FCER1A	1
N4BP3	2								FCRL2	1
NADK	1								FCRL5	1
NARG2	1								FCRLA	1
NBR1	1								FGFBP3	1
NCF1	1								FGR	1
NEK6	1								FHOD1	1
NEXN	3								FKBP5	1
NINJ1	1								FLOT1	1
NKIRAS2	1								FLT3	1
NR2C2	1								FOXO3	3
NR3C1	2								FOXP4	1
NR4A1	1								FRMD4B	1
NRF1	1								FSTL1	2
NUCB2	1								FUCA1	1
NUP160	1								FXYD2	1
NUP205	1								FYB	1
NUP210	1								G6PC3	1
ORMDL2	1								G6PD	1
ORMDL3	1								GABARAP	1
OSBPL11	1								GADD45G	1
P2RY10	2								GALK2	1
PAG1	6								GAN	1
PAK4	1								GAPT	1
PARP8	1								GAPVD1	1
PAX5	4								GAS2L3	1
PBK	1								GCH1	1
PCDH9	2								GCHFR	1
PCGF5	5								GFI1	1
PCNP	1								GFI1B	1
PDE4B	1								GHDC	1
PDLIM1	3								GIMAP1	1
PDXK	1								GIMAP4	1
PEA15	1								GIPC2	2
PFDN1	1								GIT1	1
PGAP2	1								GK	1
PHC1	1								GK5	1
PHC2	1								GLIPR1	1
PIK3AP1	2								GNAI1	1
PIK3CD	2								GNAI2	1
PIM3	3								GNG11	4
PISD	1								GNPAT	1
PJA1	2								GOSR2	1
PLCB3	2								GPD2	1
PLCG1	1								GPR107	1
PLCG2	2								GPR183	1
PNPT1	1								GPR56	1
POLD4	1								GRN	2
POU2AF1	4								GSTM4	1
POU2F2	1								GUCY1A3	1
PPM1D	1								GZF1	1
PPM1K	1								H2AFY2	1
PPP1R10	1								HCK	2
PPP1R16B	1								HDAC7	1
PPP2R5E	1								HEMGN	1
PPP6R2	1								HERC2	1
PRDM2	1								HERPUD2	1
PREB	1								HES6	4
PRMT5	1								HIPK1	1
PSD4	1								HIST1H1C	10
PSKH1	1								HIST1H1E	1
PSMA6	1								HIVEP3	1
PVRL1	2								HK2	1
QRSL1	1								HLA-DMB	4
RAD54B	1								HM13	1
RAG2	1								HMOX2	1
RAPGEF1	2								HPS1	1
RBBP6	1								HRH2	1
RBM38	1								HS3ST1	3
RCSD1	6								ICAM1	3
RELA	1								ID1	1
RFWD2	1								ID3	1
RGS2	1								IFI44L	1
RHBDD1	1								IGFBP2	1
RHEBL1	1								IGFBP6	1
RHOH	1								IGLL5	8
RNF144B	1								IGSF10	2
RNF216	1								IL10RA	2
RNF6	1								IL13RA1	1
S1PR4	8								IL17RC	1
SAR1A	1								IL1B	1
SASH3	3								IL7	1
SEPT9	4								IL8	2
SERHL2	3								IMMP2L	1
SGSM3	1								INTS6	1
SH3PXD2A	1								INTS9	1
SLC25A19	1								IPMK	1
SLC25A40	2								IQSEC2	1
SLC35D1	1								IRF4	10
SLC37A3	1								ITGA9	1
SLC44A1	1								ITGB1	2
SLC44A2	6								ITGB7	2
SNX2	3								ITPKB	1
SNX22	1								ITPR1	2
SOCS2	2								JAM3	1
SPOP	1								JMJD1C	1
SPTAN1	1								JUNB	2
SPTBN1	2								KAZALD1	1
SRF	1								KDM5C	1
SSBP2	5								KDM6B	1
SSSCA1	1								KEAP1	1
ST20	2								KIAA0040	1
ST3GAL1	1								KIAA0922	1
STIM2	3								KIAA1324L	1
STK11	1								KIF3B	1
STK38	1								KLF7	1
STRBP	1								KLF9	1
STRN4	1								KLHL20	1
STX18	1								KLHL28	1
STX7	4								KLHL5	2
SUCLG2	1								KLHL8	1
TAOK2	1								KTI12	1
TBC1D1	5								L3MBTL2	1
TBC1D10C	3								L3MBTL3	1
TBC1D5	1								LBH	1
TCF7	1								LCLAT1	3
TCIRG1	1								LEAP2	1
TCL1A	1								LIMCH1	1
TEX261	3								LIMD2	6
TFEB	1								LIPA	1
THUMPD3	1								LMNA	2
TIFA	3								LMO2	4
TJAP1	1								LPAR6	1
TMEM38A	1								LPCAT2	1
TNF	1								LPIN1	3
TNIP2	1								LPP	1
TOP2B	3								LPXN	1
TP53INP1	1								LRFN2	1
TPX2	1								LRIG1	1
TRABD	1								LRP10	1
TRAF1	1								LRRC8B	1
TRIM2	1								LRRFIP2	3
TSC22D3	1								LSG1	1
TSPAN14	2								LTA	1
TSPO	1								LTC4S	1
TSPYL4	1								LXN	1
TSSC1	1								LY86	2
TST	1								LYN	8
TTC39C	5								LYRM1	2
TTC7A	1								LYZ	2
TUBA4A	3								MACROD2	1
TXNDC9	1								MAN2A2	1
UAP1	1								MAP2K3	1
UBAP2	1								MAP2K5	1
UBASH3B	3								MAP3K1	1
UBE2S	1								MAP3K4	1
UCP2	7								MAP4K1	1
UGP2	1								MAP4K2	1
UNC119	1								MAPRE2	1
UNC93B1	1								MARCH1	1
USF1	1								MARCKSL1	1
USP12	1								MARK2	1
USP3	1								MAT2A	1
USP49	2								MBOAT1	1
VAV1	1								MCM8	1
VPREB1	1								MDK	3
VPS26B	1								MED14	1
WASF2	1								MED29	1
WDFY4	2								MEIS1	3
WDR34	1								METTL13	1
WFS1	1								MEX3B	1
WIBG	1								MFHAS1	1
WIPF1	2								MLC1	1
WTAP	2								MMP28	2
XIAP	1								MN1	1
XPNPEP2	1								MNDA	5
YWHAG	1								MNS1	1
YWHAZ	3								MPO	2
ZBTB33	1								MSL3	2
ZC3H7A	1								MTF1	1
ZC3H7B	1								MTMR2	1
ZC3HAV1	1								MYCT1	1
ZC4H2	1								MYEF2	1
ZCCHC7	1								MYH11	1
ZDHHC7	1								MYL4	6
ZEB2	2								MYO1C	3
ZFP36L1	9								N4BP3	1
ZFYVE26	1								NAF1	1
ZHX2	1								NAGK	1
ZMIZ1	1								NAPA	1
ZNF28	1								NAV1	2
ZNF318	1								NCF1	9
ZNF384	2								NCLN	2
ZNF438	1								NCOR2	1
ZNF587	1								NDFIP1	3
ZNF608	2								NDRG1	1
ZNF76	1								NEGR1	5
ZNF775	1								NEK6	1
ZSCAN2	1								NEK9	1
									NEURL1B	1
									NF1	1
									NFE2L2	1
									NFIA	4
									NFKB1	2
									NFKBIL1	1
									NFKBIZ	1
									NIT1	2
									NLRP1	1
									NLRP3	2
									NMT1	1
									NOB1	1
									NPR3	1
									NPTX2	4
									NR4A2	1
									NRGN	1
									NSMCE1	4
									NTAN1	1
									NUFIP2	2
									OAS3	1
									ORC2	1
									ORC4	1
									OTUD5	1
									OXR1	1
									P2RX1	1
									P2RX5	1
									P2RY10	1
									P2RY14	1
									PAQR3	1
									PAQR7	2
									PARP14	1
									PARP8	1
									PARP9	1
									PATZ1	2
									PBX1	1
									PBX2	1
									PCDH9	10
									PCGF3	1
									PDE12	2
									PDLIM1	7
									PELI2	2
									PEX13	1
									PEX6	1
									PFAS	1
									PFKFB2	1
									PGM5	1
									PHACTR1	2
									PHF12	1
									PHF20L1	1
									PHF6	1
									PHTF1	1
									PIGL	1
									PIK3C2A	1
									PIM1	1
									PIP4K2A	1
									PIP5K1B	1
									PISD	2
									PITPNC1	2
									PJA1	1
									PLAGL2	1
									PLCB4	1
									PLEKHA2	1
									PLOD2	1
									PLSCR1	6
									PLXNB2	1
									PLXNC1	1
									POGZ	1
									POLQ	1
									POP5	1
									PPAPDC1B	1
									PPARA	1
									PPM1K	2
									PPM1N	1
									PPP1R3B	1
									PPTC7	1
									PQLC1	1
									PRAM1	1
									PRCD	1
									PRDM8	1
									PREX1	2
									PRKAB1	2
									PRMT10	4
									PRNP	1
									PRPF40B	1
									PRR12	1
									PRR7	1
									PRRC1	2
									PRSS1	1
									PTER	1
									PTGER2	1
									PTMS	1
									PTPN22	1
									PTPN6	2
									PTPN9	1
									PTPRC	1
									PTPRD	3
									PTRF	1
									PUM1	1
									RAB13	1
									RAB1B	1
									RAB35	1
									RABGAP1L	1
									RAG1	2
									RALGPS2	1
									RANGAP1	2
									RAP2B	1
									RARA	1
									RASA4	1
									RASSF2	1
									RASSF3	2
									RC3H1	1
									RCAN1	2
									RCN1	2
									REEP4	1
									REL	1
									RELB	1
									RELT	1
									RERE	1
									RFTN1	1
									RFX7	1
									RGL2	2
									RGS14	1
									RGS2	7
									RHBDF2	4
									RHOBTB1	3
									RHOBTB3	2
									RHOF	3
									RHOH	3
									RHPN1	1
									RNF141	1
									RNF144B	2
									RNF149	1
									RNF152	2
									RNF19A	1
									RNF44	1
									RNGTT	1
									ROBO4	1
									RP2	1
									RPS6KA3	1
									RRP12	4
									RUFY3	1
									S100A10	4
									SAMSN1	3
									SCAMP1	1
									SCARF1	1
									SCN3A	1
									SDF2	1
									SDK2	8
									SEC14L1	2
									SEC24C	2
									SEMA4A	1
									SERHL2	1
									SERPINE2	1
									SERTAD2	1
									SETD7	2
									SH2B3	3
									SH3BP2	1
									SH3RF1	2
									SH3TC1	4
									SHCBP1	2
									SIAH1	1
									SIT1	1
									SKAP2	1
									SLC25A22	1
									SLC38A10	1
									SLC39A10	2
									SLC39A14	1
									SLC39A8	1
									SLC43A2	1
									SLC44A1	1
									SLC45A3	1
									SLC46A3	1
									SLC9A3R1	1
									SLK	1
									SMAP1	1
									SMG5	1
									SMOX	1
									SNX18	3
									SOCS1	1
									SOCS5	1
									SORL1	1
									SOX12	1
									SP1	1
									SPATA20	1
									SPATS2L	1
									SPNS3	2
									SPOP	1
									SPRY2	1
									SPSB1	1
									SRFBP1	1
									SRPK1	1
									ST20	2
									ST3GAL1	2
									ST3GAL2	2
									ST3GAL6	1
									STAMBPL1	1
									STAP1	2
									STARD3NL	3
									STAT5A	1
									STIM2	5
									STK40	1
									STOM	1
									STRN	1
									STRN3	1
									SUPT6H	4
									SUV420H1	1
									SYT11	1
									SYTL1	1
									TADA3	1
									TAF13	3
									TAF4B	1
									TANK	2
									TAX1BP3	2
									TBC1D1	1
									TBC1D10C	1
									TBC1D23	1
									TBC1D5	1
									TBKBP1	1
									TCEB3	1
									TEX264	1
									TFDP2	3
									TFIP11	1
									TGIF1	1
									TIFA	8
									TIMM23	3
									TLE1	2
									TLK2	1
									TLR10	1
									TLR6	1
									TLR7	1
									TMBIM1	1
									TMC6	1
									TMCC1	1
									TMEM136	1
									TMEM150C	1
									TMEM156	3
									TMEM17	1
									TMEM181	1
									TMEM185B	1
									TMEM194B	3
									TMEM206	1
									TMEM208	1
									TMEM229B	1
									TMEM53	1
									TMEM55A	2
									TMEM63A	1
									TMEM69	2
									TMEM91	2
									TMTC3	1
									TNFAIP8	1
									TNFAIP8L2	2
									TNFSF4	1
									TNIP1	2
									TNK2	1
									TNNI2	1
									TNRC6A	1
									TOB1	2
									TOX	2
									TOX2	1
									TRAF7	1
									TRAT1	1
									TRIB2	1
									TRIM44	1
									TRMT1	1
									TRMT61A	5
									TRPV2	1
									TSC22D1	1
									TSPAN5	1
									TUBE1	1
									TXNRD1	1
									UBAC1	1
									UBASH3B	1
									UBE2E3	1
									UBE2V1	2
									UBL3	1
									UBN2	1
									UBR5	1
									UCK2	1
									UCN	1
									UCP2	3
									ULK1	1
									UNC119	1
									USP18	3
									USP32	1
									USP8	1
									UTP3	1
									VASP	1
									VAV1	1
									VILL	2
									VOPP1	1
									VPRBP	1
									VPS26A	1
									VPS26B	7
									VPS39	1
									VPS54	2
									VPS8	1
									WIBG	1
									WSB2	2
									XAF1	1
									XPNPEP2	3
									XRRA1	1
									YES1	1
									YKT6	1
									ZBED3	2
									ZBTB11	1
									ZBTB2	1
									ZBTB33	1
									ZBTB7A	1
									ZC3H12C	1
									ZC3H12D	1
									ZFC3H1	1
									ZFHX3	1
									ZFYVE19	1
									ZHX2	1
									ZKSCAN1	1
									ZNF217	1
									ZNF227	2
									ZNF28	1
									ZNF333	1
									ZNF385A	1
									ZNF395	1
									ZNF470	1
									ZNF521	1
									ZNF592	1
									ZNF710	1
									ZNF711	1
									ZNF75A	1
									ZNF76	1
									ZNF827	1
									ZNF846	1
									ZRANB3	2

## Sheet: PAX5 ChIPseq peak data
# GREAT version 4.0.4	Species assembly: hg19	Association rule: Basal+extension: 5000 bp upstream, 1000 bp downstream, 1000000 bp max extension, curated regulatory domains included
Gene	Associated peaks	minrank	discrete rank category	min dist from TSS	nPeaks
A1BG	peak16799 (+5647), peak7340 (+6343)	7340	7	5647	2
A2ML1	peak4232 (-66263)	4232	8	-66263	1
A3GALT2	peak11362 (-29262)	11362	5	-29262	1
A4GALT	peak14957 (-32821), peak13833 (-21952), peak3635 (-1493)	3635	9	-1493	3
AAAS	peak215 (-3281), peak7311 (+170)	215	10	170	2
AACS	peak3119 (+184237), peak2281 (+187363)	2281	9	184237	2
AADAC	peak7258 (+25080)	7258	7	25080	1
AADACL2	peak3810 (-149332)	3810	9	-149332	1
AADACL4	peak9267 (-20420)	9267	6	-20420	1
AADAT	peak11220 (-936025)	11220	5	-936025	1
AAED1	peak8719 (+7757)	8719	6	7757	1
AAGAB	peak9044 (+120472), peak3775 (+137219), peak14607 (+138849), peak6629 (+144901), peak6752 (+170606), peak2766 (+171395), peak3380 (+173531)	2766	9	120472	7
AAK1	peak1422 (-49890), peak7853 (+161025), peak5804 (+165259)	1422	10	-49890	3
AAMP	peak3806 (-2677), peak3246 (+8)	3246	9	8	2
AANAT	peak13390 (+27886), peak9566 (+39116)	9566	6	27886	2
AAR2	peak5694 (-24)	5694	8	-24	1
AARS	peak12128 (+799)	12128	4	799	1
AARS2	peak714 (-51479), peak13974 (-2)	714	10	-2	2
AARSD1	peak14709 (-322), peak14971 (+40728)	14709	3	-322	2
AASDH	peak16019 (+371), peak10494 (+12379), peak16677 (+338502)	10494	5	371	3
AASS	peak13702 (-9703)	13702	4	-9703	1
AATK	peak5799 (-41734), peak15868 (+24237), peak15568 (+30060), peak3079 (+57924), peak7473 (+64064), peak16537 (+98465)	3079	9	24237	6
ABAT	peak8787 (-71646), peak5693 (-50769), peak2358 (-38479)	2358	9	-38479	3
ABCA1	peak13714 (-223001), peak11019 (-199767), peak344 (-186369), peak4236 (-184634), peak5570 (-138844), peak7058 (-138246), peak6093 (-136444), peak6501 (-134418), peak4046 (-123787), peak12062 (-63031), peak10844 (-59725), peak164 (+4250), peak168 (+59444), peak10304 (+117171)	164	10	4250	14
ABCA12	peak15285 (+235988)	15285	3	235988	1
ABCA13	peak5174 (-13267)	5174	8	-13267	1
ABCA3	peak4422 (-443), peak13600 (+39888), peak14415 (+46809)	4422	8	-443	3
ABCA4	peak2743 (+25766), peak10810 (+28704), peak15032 (+182224)	2743	9	25766	3
ABCA5	peak3430 (-27)	3430	9	-27	1
ABCA7	peak15256 (-1800)	15256	3	-1800	1
ABCA8	peak8369 (+195350)	8369	6	195350	1
ABCB4	peak5413 (-349), peak6603 (+808)	5413	8	-349	2
ABCC1	peak1610 (-24429), peak12569 (+49096), peak11236 (+56709), peak10338 (+57756), peak16405 (+59215), peak9710 (+66520), peak14117 (+73073), peak2978 (+78513), peak4903 (+156213), peak10337 (+193962), peak368 (+198788), peak3773 (+214204), peak4432 (+232353)	368	10	-24429	13
ABCC10	peak619 (-43636)	619	10	-43636	1
ABCC12	peak9189 (+134699), peak1889 (+639850), peak997 (+653617)	997	10	134699	3
ABCC2	peak13784 (-14811), peak5656 (-5242), peak2488 (+18094)	2488	9	-5242	3
ABCC3	peak4631 (-9234), peak14713 (-8509), peak7319 (+61874)	4631	8	-8509	3
ABCC5	peak13653 (+517), peak5467 (+64083)	5467	8	517	2
ABCC6	peak4432 (+41534), peak3773 (+59683), peak368 (+75099), peak10337 (+79925), peak4903 (+117674), peak2978 (+195374), peak14117 (+200814), peak9710 (+207367), peak16405 (+214672), peak10338 (+216131), peak11236 (+217178), peak12569 (+224791)	368	10	41534	12
ABCC8	peak14331 (-50388), peak7044 (-13488), peak12356 (+45459)	7044	7	-13488	3
ABCD3	peak12477 (-209)	12477	4	-209	1
ABCD4	peak15138 (+45089)	15138	3	45089	1
ABCE1	peak849 (-191167), peak11569 (+323)	849	10	323	2
ABCF3	peak5387 (+49478), peak15910 (+51247)	5387	8	49478	2
ABCG1	peak16826 (-120806), peak11102 (-116907), peak7808 (-111102), peak8068 (-100079), peak8790 (-98084), peak15526 (-54451), peak3903 (-30652), peak5369 (-23468), peak6758 (+1234), peak5296 (+9195), peak1636 (+14093), peak2092 (+23643), peak12163 (+51074), peak14381 (+87795), peak9391 (+94507)	1636	10	1234	15
ABCG2	peak1418 (-124247), peak8440 (+128145)	1418	10	-124247	2
ABHD11	peak15354 (-307)	15354	3	-307	1
ABHD12	peak4075 (-138), peak927 (+109143), peak2112 (+110583)	927	10	-138	3
ABHD12B	peak2603 (+3394)	2603	9	3394	1
ABHD13	peak15732 (-2797)	15732	3	-2797	1
ABHD15	peak5148 (-1352), peak4975 (+6531)	4975	8	-1352	2
ABHD16B	peak7576 (-22879), peak2090 (-20733), peak6958 (-18772)	2090	9	-18772	3
ABHD17A	peak7209 (-12369)	7209	7	-12369	1
ABHD17B	peak15569 (+10446), peak2712 (+115332)	2712	9	10446	2
ABHD17C	peak15440 (-204516)	15440	3	-204516	1
ABHD2	peak13057 (-65354), peak14417 (+177)	13057	4	177	2
ABHD3	peak3278 (-26), peak1502 (+19150)	1502	10	-26	2
ABHD4	peak9817 (-14), peak4307 (+25021)	4307	8	-14	2
ABHD5	peak2376 (+127134), peak3412 (+128180), peak12449 (+201826)	2376	9	127134	3
ABHD8	peak11498 (-2026)	11498	5	-2026	1
ABI1	peak1622 (-31857), peak4025 (+60275), peak13477 (+61450), peak14240 (+65762)	1622	10	-31857	4
ABI2	peak7846 (-52168), peak10968 (+163980)	7846	7	-52168	2
ABL1	peak15990 (+121822)	15990	3	121822	1
ABLIM1	peak10966 (-267707), peak7747 (+131380), peak5827 (+141786)	5827	8	131380	3
ABLIM2	peak1262 (-34213), peak15023 (-31396), peak15704 (-6762), peak1600 (-4071), peak7230 (+27259), peak15907 (+113820), peak3427 (+117350), peak5568 (+123283), peak9586 (+171208)	1262	10	-4071	9
ABR	peak6951 (-18377), peak3736 (-3804), peak11522 (+174354)	3736	9	-3804	3
ABRA	peak16658 (-508634), peak14808 (+161077), peak7010 (+269772)	7010	7	161077	3
ABT1	peak10505 (-24)	10505	5	-24	1
ABTB1	peak5009 (+9215), peak3460 (+18714), peak10052 (+63529), peak1030 (+77506), peak14998 (+88153), peak12221 (+88651)	1030	10	9215	6
ABTB2	peak16430 (+11584), peak13789 (+106777)	13789	4	11584	2
ACAA1	peak952 (+22119)	952	10	22119	1
ACAA2	peak16856 (-120557)	16856	2	-120557	1
ACAD10	peak14924 (+71822)	14924	3	71822	1
ACAD8	peak12835 (-72)	12835	4	-72	1
ACAD9	peak10053 (-94618), peak626 (-24854), peak9469 (-793), peak4027 (+114303)	626	10	-793	4
ACADM	peak10445 (-208)	10445	5	-208	1
ACADS	peak1411 (+34291), peak8311 (+35339)	1411	10	34291	2
ACAN	peak14400 (-161636)	14400	3	-161636	1
ACAP1	peak5778 (+1299)	5778	8	1299	1
ACAP3	peak9600 (-63), peak12697 (+2480), peak7128 (+15959)	7128	7	-63	3
ACAT1	peak12592 (+53172)	12592	4	53172	1
ACBD3	peak12718 (-28763), peak14505 (+10765), peak4516 (+54092), peak16288 (+58625), peak11375 (+64062), peak10282 (+64883), peak12717 (+74563), peak6485 (+75703), peak8413 (+102830)	4516	8	10765	9
ACBD5	peak2979 (-113981)	2979	9	-113981	1
ACE	peak15850 (-15310)	15850	3	-15310	1
ACKR2	peak7716 (+30750)	7716	7	30750	1
ACKR3	peak12911 (-6717), peak5471 (+184130), peak9746 (+184714)	5471	8	-6717	3
ACLY	peak7223 (-7415), peak892 (-3442)	892	10	-3442	2
ACMSD	peak15902 (-98480)	15902	3	-98480	1
ACO1	peak10842 (+11)	10842	5	11	1
ACOT11	peak12476 (-72576), peak15308 (-67535), peak14194 (-59906), peak16924 (-54474), peak4948 (-50715)	4948	8	-50715	5
ACOT12	peak2076 (-355614), peak6494 (-300837), peak4342 (-239473), peak8583 (-237137)	2076	9	-237137	4
ACOT2	peak12326 (+378)	12326	4	378	1
ACOT7	peak8269 (-8684)	8269	6	-8684	1
ACOX3	peak14466 (+5251), peak6885 (+12245), peak2479 (+29767), peak2000 (+42173), peak5934 (+44576), peak683 (+46358), peak3557 (+48579), peak2303 (+57651), peak5571 (+86447), peak2920 (+88589), peak11213 (+124760), peak1947 (+149610), peak10796 (+161642), peak1425 (+163614)	683	10	5251	14
ACOXL	peak446 (+16062), peak9609 (+28202), peak4037 (+73635), peak12490 (+121812), peak1737 (+324703), peak148 (+325372), peak8385 (+339266)	148	10	16062	7
ACP2	peak15484 (+32501)	15484	3	32501	1
ACP5	peak3336 (-3033), peak16143 (-1273), peak5981 (+8817), peak14991 (+10485)	3336	9	-1273	4
ACP6	peak12709 (-92106), peak16585 (-46659), peak10274 (+70542), peak6005 (+74390), peak1527 (+83469)	1527	10	-46659	5
ACPL2	peak15273 (+100085)	15273	3	100085	1
ACR	peak5212 (-25397), peak8800 (+19019)	5212	8	19019	2
ACRV1	peak10715 (-21634)	10715	5	-21634	1
ACSBG2	peak16527 (+2428), peak114 (+68052), peak11315 (+92103), peak8234 (+113134), peak16851 (+125930)	114	10	2428	5
ACSF2	peak12420 (+27935)	12420	4	27935	1
ACSF3	peak1398 (-109898), peak4700 (-61657), peak14109 (-43874), peak1081 (+20111), peak6417 (+21593)	1081	10	20111	5
ACSL1	peak8250 (-157344), peak12298 (-130679), peak3504 (-129000), peak12012 (+74113)	3504	9	74113	4
ACSL3	peak12680 (+42), peak5641 (+51455)	5641	8	42	2
ACSM4	peak2333 (+65263)	2333	9	65263	1
ACSS1	peak3444 (-191), peak3682 (+14773), peak5448 (+21399), peak2366 (+41962)	2366	9	-191	4
ACSS2	peak7459 (+12503)	7459	7	12503	1
ACTA1	peak1549 (-46232), peak2072 (+63252)	1549	10	-46232	2
ACTA2	peak11986 (+761)	11986	5	761	1
ACTB	peak16639 (-39541), peak14578 (-25803), peak13508 (-11377), peak6512 (-2236), peak4106 (-1395), peak12088 (+7386)	4106	8	-1395	6
ACTBL2	peak7160 (+41084), peak7159 (+220839)	7159	7	41084	2
ACTG1	peak10408 (-10381), peak5626 (-4906), peak4313 (-2535), peak7214 (+29506), peak6468 (+30078), peak1092 (+59574), peak1570 (+107282), peak9246 (+110617)	1092	10	-2535	8
ACTG2	peak9744 (+3814)	9744	6	3814	1
ACTL6A	peak2175 (-44)	2175	9	-44	1
ACTL7B	peak13948 (+21859), peak2586 (+113385), peak6024 (+200879), peak4159 (+211275)	2586	9	21859	4
ACTL8	peak7127 (-119356), peak13200 (+106847)	7127	7	106847	2
ACTL9	peak12873 (+27982), peak11491 (+35154)	11491	5	27982	2
ACTN1	peak14009 (+31136), peak16400 (+162573), peak15429 (+164369), peak4757 (+172521)	4757	8	31136	4
ACTN4	peak14670 (-272)	14670	3	-272	1
ACTR10	peak324 (-41662)	324	10	-41662	1
ACTR1A	peak11462 (-168)	11462	5	-168	1
ACTR1B	peak12489 (-248)	12489	4	-248	1
ACTR2	peak16939 (-19176), peak296 (-231), peak12668 (+41291), peak1731 (+143026), peak4093 (+193163)	296	10	-231	5
ACTR3B	peak7519 (+68652), peak8006 (+224104)	7519	7	68652	2
ACTR3C	peak11831 (+11840), peak14553 (+206320), peak15074 (+436728), peak16310 (+437916)	11831	5	11840	4
ACTR5	peak16794 (-17340), peak5877 (-122), peak14071 (+7336)	5877	8	-122	3
ACTR6	peak5516 (+34)	5516	8	34	1
ACTRT1	peak15833 (-728490)	15833	3	-728490	1
ACTRT2	peak10995 (-71242), peak10619 (-17417), peak6810 (+21134)	6810	7	-17417	3
ACTRT3	peak16905 (-2061), peak15911 (+5379)	15911	3	-2061	2
ACVR1	peak13418 (-1468), peak1442 (+68583)	1442	10	-1468	2
ACVR1C	peak1442 (-177523), peak3096 (+159918)	1442	10	159918	2
ACVR2A	peak8103 (-858221), peak11771 (-596499), peak14146 (+124236)	8103	6	124236	3
ACVR2B	peak13422 (-26881)	13422	4	-26881	1
ACY3	peak7 (-17454), peak4647 (-8863), peak6533 (+1272), peak7317 (+3860)	7	10	1272	4
ACYP2	peak4726 (-15115), peak15578 (-11558)	4726	8	-11558	2
ADA	peak9533 (-51110), peak11116 (+5350), peak1923 (+41628), peak2111 (+65232)	1923	10	5350	4
ADAM10	peak8757 (-5774), peak16418 (+23476), peak5948 (+164156), peak792 (+198656), peak14882 (+202457), peak5682 (+228327), peak3945 (+274309)	792	10	-5774	7
ADAM12	peak5859 (-87987), peak5860 (+346515)	5859	8	-87987	2
ADAM17	peak7858 (-71), peak3855 (+6227), peak12486 (+16566)	3855	9	-71	3
ADAM19	peak13016 (-16983), peak9172 (+71552)	9172	6	-16983	2
ADAM29	peak15711 (-61340), peak14516 (+11318), peak8838 (+77940), peak2695 (+517242)	2695	9	11318	4
ADAM33	peak6271 (+11315)	6271	7	11315	1
ADAM8	peak490 (+17746), peak7442 (+31050), peak12134 (+35995)	490	10	17746	3
ADAMTS10	peak12873 (-108007), peak11491 (-100835), peak14429 (+12203)	11491	5	12203	3
ADAMTS12	peak12300 (+216197), peak12528 (+260226)	12300	4	216197	2
ADAMTS13	peak1900 (+19041), peak11620 (+19761)	1900	10	19041	2
ADAMTS14	peak2682 (-7892), peak13543 (+90201)	2682	9	-7892	2
ADAMTS15	peak2315 (-11009), peak8917 (-9651), peak7709 (+82259), peak12834 (+202347), peak11916 (+203836)	2315	9	-9651	5
ADAMTS16	peak13276 (-860623), peak5043 (-764542), peak7259 (-514973), peak5938 (-322357), peak9262 (+203398)	5043	8	203398	5
ADAMTS17	peak14013 (-195605), peak14887 (-96747), peak9828 (-59650), peak7544 (+6053), peak15141 (+96489), peak3115 (+139882), peak4424 (+225290), peak13060 (+230134), peak12335 (+246192), peak9827 (+354446), peak11069 (+429986), peak455 (+586023)	455	10	6053	12
ADAMTS18	peak15862 (-245041), peak5592 (+135589)	5592	8	135589	2
ADAMTS2	peak7147 (+177448)	7147	7	177448	1
ADAMTS6	peak2617 (+420240), peak15390 (+423487), peak7892 (+502224)	2617	9	420240	3
ADAMTS7	peak9976 (+49757), peak4543 (+54086), peak14008 (+101883), peak12111 (+133121), peak2943 (+142247), peak678 (+147513)	678	10	49757	6
ADAMTS8	peak8917 (-10330), peak2315 (-8972), peak13560 (+45219)	2315	9	-8972	3
ADAMTS9	peak10977 (-243447)	10977	5	-243447	1
ADAMTSL4	peak13208 (-33907)	13208	4	-33907	1
ADAMTSL5	peak8669 (+16219)	8669	6	16219	1
ADAP1	peak13982 (-7570), peak9025 (+31291)	9025	6	-7570	2
ADAR	peak2468 (-256158), peak7113 (-252472), peak7503 (-229637), peak2045 (-210957), peak4279 (-140141), peak12953 (-19179), peak6794 (-107), peak7729 (+33236)	2045	9	-107	8
ADARB1	peak7201 (-121662), peak11508 (-119002), peak8793 (-108998), peak14066 (-107684), peak8352 (-86265), peak3904 (-84973), peak10022 (-80337), peak12396 (-76933), peak8071 (-74770), peak1052 (+35405), peak3960 (+48373), peak3394 (+49189), peak14680 (+77080), peak4561 (+84592)	1052	10	35405	14
ADARB2	peak7753 (-200973), peak5863 (-198631), peak11327 (-87734), peak15887 (+30634), peak385 (+160563), peak567 (+161745), peak6188 (+175836), peak14241 (+177074), peak6508 (+182864), peak2083 (+183683), peak34 (+248189), peak648 (+271925), peak2952 (+282842), peak8322 (+309567), peak5661 (+312635), peak5864 (+316366), peak746 (+324439), peak14727 (+496393), peak3084 (+498442), peak506 (+582988), peak…	34	10	30634	24
ADAT2	peak6189 (-76)	6189	7	-76	1
ADAT3	peak8358 (-32), peak10229 (+18208), peak11313 (+24161)	8358	6	-32	3
ADC	peak10450 (+18270), peak8550 (+46181), peak7122 (+70682)	7122	7	18270	3
ADCK1	peak6832 (-3760), peak8914 (-176), peak4756 (+84539), peak930 (+166057), peak9668 (+403080)	930	10	-176	5
ADCK2	peak10315 (-25862)	10315	5	-25862	1
ADCK4	peak8654 (-143)	8654	6	-143	1
ADCK5	peak4411 (+258), peak6401 (+5355)	4411	8	258	2
ADCY1	peak15657 (-413957), peak10328 (-245976), peak16340 (-241274), peak10118 (+194440), peak1507 (+267578)	1507	10	194440	5
ADCY10	peak403 (+110645), peak1351 (+160433)	403	10	110645	2
ADCY2	peak8015 (-674011)	8015	6	-674011	1
ADCY5	peak6682 (-33866), peak2477 (-12690), peak14172 (+24256), peak957 (+124717), peak8107 (+132045), peak661 (+141690), peak466 (+147447), peak302 (+161741)	302	10	-12690	8
ADCY7	peak6423 (-98812), peak15 (-71919), peak758 (-6952), peak12344 (+94), peak1049 (+15619), peak15785 (+31906)	15	10	94	6
ADCY8	peak2955 (+604713), peak3205 (+609423), peak9330 (+616947), peak6505 (+623280), peak4893 (+626285)	2955	9	604713	5
ADCY9	peak4421 (-67822), peak8362 (+163353)	4421	8	-67822	2
ADCYAP1	peak11539 (-74661), peak15566 (+559547)	11539	5	-74661	2
ADCYAP1R1	peak13504 (-94722)	13504	4	-94722	1
ADD1	peak3428 (-11169), peak1404 (-8559), peak4886 (+8636), peak1219 (+88145)	1219	10	-8559	4
ADD2	peak8528 (+743)	8528	6	743	1
ADD3	peak9837 (+52207), peak9161 (+60268), peak6975 (+145765), peak9838 (+149034)	6975	7	52207	4
ADGB	peak1165 (+172181)	1165	10	172181	1
ADH5	peak8980 (+40)	8980	6	40	1
ADHFE1	peak6026 (+89507), peak7759 (+90713), peak6224 (+91687), peak12504 (+116584)	6026	7	89507	4
ADIPOQ	peak3502 (-2435), peak9952 (+73890)	3502	9	-2435	2
ADIPOR2	peak16446 (-28948), peak2308 (+51170), peak14354 (+110237), peak10538 (+121912)	2308	9	-28948	4
ADIRF	peak3493 (+70582)	3493	9	70582	1
ADK	peak16099 (+57097), peak3591 (+434340), peak5829 (+489056), peak3592 (+587407), peak2763 (+587924), peak2205 (+620055)	2205	9	57097	6
ADM	peak8731 (+3078)	8731	6	3078	1
ADM2	peak7682 (-4432)	7682	7	-4432	1
ADNP	peak1834 (+58579), peak813 (+71976), peak8641 (+108545)	813	10	58579	3
ADO	peak11028 (-348032), peak9023 (-167161), peak5024 (-165476), peak9340 (-154028), peak2882 (-151341), peak11956 (+203)	2882	9	203	6
ADORA1	peak11810 (+9068), peak11177 (+15896)	11177	5	9068	2
ADORA2A	peak10933 (+340), peak6653 (+7332), peak2288 (+10523)	2288	9	340	3
ADORA2B	peak1661 (-43799)	1661	10	-43799	1
ADORA3	peak10456 (-11847)	10456	5	-11847	1
ADPRHL1	peak5127 (+2645), peak1504 (+7591), peak15734 (+20254), peak7773 (+26704), peak3432 (+31630), peak5196 (+36396), peak1587 (+42940), peak2602 (+43682)	1504	10	2645	8
ADPRHL2	peak200 (+5245), peak3092 (+5860)	200	10	5245	2
ADPRM	peak6852 (+2425)	6852	7	2425	1
ADRA1A	peak14802 (-361309), peak13704 (-318827), peak12047 (-282154)	12047	4	-282154	3
ADRA1D	peak13104 (-217193), peak16474 (+33450)	13104	4	33450	2
ADRA2C	peak2796 (-125586), peak5808 (-109796), peak7997 (-105894), peak7712 (+2704), peak11565 (+3395), peak10061 (+84733)	2796	9	2704	6
ADRB1	peak12133 (-114343), peak16427 (-95996), peak5650 (-91658), peak7927 (-82305), peak390 (-26008), peak9308 (-837)	390	10	-837	6
ADRBK1	peak13780 (-145311), peak9516 (+2110), peak5359 (+5615), peak5310 (+10561), peak8671 (+11172)	5310	8	2110	5
ADRBK2	peak3235 (-209160), peak4324 (-166210), peak1412 (-163868), peak1535 (-88969), peak902 (+172138)	902	10	-88969	5
ADRM1	peak4203 (-28218), peak3382 (-8335), peak14662 (+36774), peak4078 (+41970)	3382	9	-8335	4
ADSL	peak4634 (-30894), peak7569 (-108)	4634	8	-108	2
ADTRP	peak15113 (-77390), peak15112 (-33310), peak5653 (+68434), peak840 (+147585), peak4608 (+157545)	840	10	-33310	5
AEBP1	peak6414 (-6797), peak3363 (-3595)	3363	9	-3595	2
AEN	peak7651 (+364)	7651	7	364	1
AFAP1	peak7230 (-191524), peak15907 (-104963), peak3427 (-101433), peak5568 (-95500), peak9586 (-47575)	3427	9	-47575	5
AFAP1L2	peak7747 (-122433), peak5827 (-112027), peak3828 (+100264), peak15488 (+143532), peak9641 (+148470)	3828	9	100264	5
AFF1	peak8439 (-124), peak5506 (+9495), peak13631 (+16437), peak5636 (+63318), peak12938 (+103950), peak16956 (+157926)	5506	8	-124	6
AFF2	peak14086 (-41080), peak9867 (+661232), peak12178 (+923219)	9867	6	-41080	3
AFF3	peak1990 (-142106), peak5556 (-129735), peak13194 (-99642), peak9293 (-44672), peak11146 (-37059), peak9424 (-33427), peak1246 (-5195), peak3411 (+236751), peak9128 (+243970), peak12670 (+416233), peak16254 (+467354)	1246	10	-5195	11
AFG3L2	peak8665 (+32), peak8206 (+55741)	8206	6	32	2
AFTPH	peak13688 (+119047)	13688	4	119047	1
AGAP1	peak11338 (-193664), peak2731 (-103425), peak12910 (-84347), peak5095 (-77095), peak6099 (-61059), peak2620 (+40670), peak7721 (+51988), peak8676 (+57983), peak2744 (+108029), peak15283 (+120499), peak14748 (+145900), peak6098 (+160153), peak13171 (+181166), peak14749 (+187192), peak2100 (+204252), peak3861 (+216605), peak7978 (+442604), peak10611 (+483488), peak6097 (+510135)	2100	9	40670	19
AGBL1	peak6924 (-301177), peak3170 (-191733), peak11451 (-184917), peak5190 (-96812)	3170	9	-96812	4
AGBL2	peak10366 (+31988)	10366	5	31988	1
AGBL5	peak674 (-989), peak10823 (-327)	674	10	-327	2
AGFG1	peak11778 (-21867), peak15888 (-11916)	11778	5	-11916	2
AGFG2	peak12732 (-45513), peak13966 (-252)	12732	4	-252	2
AGMAT	peak632 (+13074)	632	10	13074	1
AGO1	peak4876 (-72)	4876	8	-72	1
AGO2	peak10649 (-310976), peak9414 (-305486), peak7398 (-75346), peak9624 (-63872), peak9945 (-11090), peak11398 (-10443), peak14829 (-9840), peak12506 (-4890), peak13468 (-1462), peak13238 (+67391)	7398	7	-1462	10
AGO3	peak10268 (-585)	10268	5	-585	1
AGPAT2	peak2335 (-15972), peak4795 (-13623), peak12068 (-8382), peak1217 (+15496)	1217	10	-8382	4
AGPAT3	peak220 (-119369), peak6956 (+23898), peak10742 (+32929)	220	10	23898	3
AGPAT4	peak7139 (-877273), peak1543 (-800907), peak8565 (-799456), peak12299 (+103688), peak11649 (+111051), peak15666 (+134238), peak9799 (+138140)	1543	10	103688	7
AGPAT5	peak12498 (-93948), peak3562 (+144515)	3562	9	-93948	2
AGPAT9	peak8252 (+70901)	8252	6	70901	1
AGPS	peak11547 (+145)	11547	5	145	1
AGR2	peak9651 (+45860)	9651	6	45860	1
AGRN	peak4393 (+7978), peak2826 (+50480)	2826	9	7978	2
AGRP	peak8911 (-37532), peak10005 (-34346), peak11095 (-30684), peak2723 (-5093), peak9530 (-917)	2723	9	-917	5
AGTPBP1	peak7524 (+551195)	7524	7	551195	1
AGTR2	peak3687 (-272897)	3687	9	-272897	1
AGTRAP	peak16597 (-28291), peak12242 (-5600)	12242	4	-5600	2
AGXT	peak11995 (-30588), peak1677 (+48334)	1677	10	-30588	2
AGXT2	peak12301 (-88495)	12301	4	-88495	1
AHCTF1	peak12961 (+109918), peak5905 (+146390), peak9909 (+148829), peak8854 (+177208)	5905	8	109918	4
AHCY	peak2391 (-36757), peak7460 (+62001), peak7811 (+87351), peak1380 (+92585)	1380	10	-36757	4
AHCYL1	peak12950 (+15162)	12950	4	15162	1
AHDC1	peak15318 (+1480), peak9915 (+4190), peak16267 (+35014)	9915	6	1480	3
AHI1	peak6809 (+33), peak11185 (+210543), peak10335 (+227272), peak9930 (+230558)	6809	7	33	4
AHNAK2	peak9356 (-15103), peak8459 (-4414), peak1464 (+9678)	1464	10	-4414	3
AHRR	peak15097 (-13364), peak7512 (+14353), peak15713 (+30903), peak10498 (+95905), peak465 (+98851)	465	10	-13364	5
AHSA1	peak15441 (+681), peak11670 (+24277), peak12108 (+37458)	11670	5	681	3
AHSA2	peak6385 (+269677), peak14497 (+287142)	6385	7	269677	2
AICDA	peak13085 (-31652), peak4758 (+1523), peak3218 (+28607), peak101 (+33362)	101	10	1523	4
AIDA	peak6296 (+68188)	6296	7	68188	1
AIF1L	peak2988 (-59642), peak5401 (-11553), peak7394 (-8934)	2988	9	-8934	3
AIM1	peak12314 (-67470), peak12084 (-1129)	12084	4	-1129	2
AIM2	peak12711 (+61171)	12711	4	61171	1
AIPL1	peak13138 (+7428)	13138	4	7428	1
AIRE	peak15218 (-6244), peak11727 (-4601)	11727	5	-4601	2
AJAP1	peak3142 (-888402), peak11351 (-887549), peak2144 (-627343), peak10840 (-273555), peak10622 (-70360), peak4452 (+10608), peak10992 (+82814), peak13199 (+89503), peak4212 (+985904), peak3423 (+988778), peak1277 (+993538)	1277	10	10608	11
AK1	peak2082 (-10190), peak6068 (-5043), peak982 (+12446), peak3776 (+15344)	982	10	-5043	4
AK2	peak5399 (+43658), peak564 (+44366), peak3295 (+55541)	564	10	43658	3
AK3	peak10298 (+278)	10298	5	278	1
AK4	peak13431 (+220), peak15642 (+106647)	13431	4	220	2
AK5	peak16259 (-1523), peak3241 (-136), peak9770 (+153131), peak4090 (+259232)	3241	9	-136	4
AK7	peak12553 (-923), peak6248 (+101039)	6248	7	-923	2
AK8	peak15086 (+428), peak8572 (+17013), peak15369 (+27129), peak1468 (+30709), peak12696 (+90976), peak6313 (+115978), peak16273 (+145566), peak2348 (+148524)	1468	10	428	8
AK9	peak5840 (+199092)	5840	8	199092	1
AKAP1	peak4701 (-80950), peak5713 (-80089), peak10034 (-2703)	4701	8	-2703	3
AKAP10	peak9072 (-15251), peak14968 (-72), peak15855 (+103411)	9072	6	-72	3
AKAP11	peak2816 (+126662)	2816	9	126662	1
AKAP12	peak1910 (-206887), peak1348 (-194935), peak8742 (-98393), peak15401 (-96716), peak16032 (-75440), peak8743 (+41979), peak12311 (+136613)	1348	10	41979	7
AKAP13	peak14339 (+78817), peak16844 (+146230), peak12566 (+147290), peak14361 (+153453), peak9825 (+202170), peak9184 (+203536), peak15146 (+216864), peak9039 (+326733)	9039	6	78817	8
AKAP4	peak774 (+64139)	774	10	64139	1
AKAP6	peak1393 (-226799)	1393	10	-226799	1
AKAP7	peak13499 (-275), peak6721 (+245563)	6721	7	-275	2
AKAP8	peak3536 (-25068), peak11496 (+45926), peak5797 (+77362), peak903 (+91088)	903	10	-25068	4
AKAP8L	peak16500 (+351), peak3536 (+14194)	3536	9	351	2
AKAP9	peak12731 (+99841), peak12271 (+171935)	12271	4	99841	2
AKIRIN1	peak12475 (-213)	12475	4	-213	1
AKIRIN2	peak110 (-318362), peak1218 (-223528), peak5107 (-222707), peak1181 (-220886), peak3865 (-94363)	110	10	-94363	5
AKNA	peak9628 (+4165), peak461 (+21292), peak2120 (+29612), peak16326 (+31707), peak10306 (+45300)	461	10	4165	5
AKR1A1	peak1221 (-6417), peak15614 (+25378)	1221	10	-6417	2
AKR1B1	peak5744 (+6479), peak8300 (+39011)	5744	8	6479	2
AKR1B15	peak16633 (+13121)	16633	2	13121	1
AKR1C1	peak15452 (-113415)	15452	3	-113415	1
AKR1E2	peak15091 (-303428), peak15452 (+23584)	15091	3	23584	2
AKR7A2	peak3543 (-3557)	3543	9	-3557	1
AKT1	peak13050 (-3684)	13050	4	-3684	1
AKT1S1	peak3681 (-19042)	3681	9	-19042	1
AKT2	peak1727 (-27229), peak821 (-448), peak10590 (+163), peak6179 (+6430), peak16478 (+58102)	821	10	163	5
AKT3	peak1248 (+341747), peak8396 (+343934)	1248	10	341747	2
AKTIP	peak8510 (-50502), peak7676 (-22288)	7676	7	-22288	2
ALAD	peak3293 (-88)	3293	9	-88	1
ALCAM	peak9124 (-457507)	9124	6	-457507	1
ALDH16A1	peak9259 (+16236)	9259	6	16236	1
ALDH1A1	peak16000 (-194849)	16000	2	-194849	1
ALDH1A3	peak16407 (-150388), peak4243 (+10551), peak8029 (+11505)	4243	8	10551	3
ALDH1B1	peak10481 (-265666), peak9788 (-265052), peak5176 (-261737), peak15363 (-167065), peak14537 (-163839)	5176	8	-163839	5
ALDH1L1	peak10051 (-106386), peak4584 (-27795)	4584	8	-27795	2
ALDH2	peak14924 (-9024)	14924	3	-9024	1
ALDH3A1	peak1172 (-85426)	1172	10	-85426	1
ALDH3A2	peak10216 (-78452), peak151 (-14)	151	10	-14	2
ALDH3B2	peak4367 (-72860), peak7 (+6518), peak4647 (+15109)	7	10	6518	3
ALDH5A1	peak1872 (+27590), peak12077 (+52495)	1872	10	27590	2
ALDH6A1	peak8060 (+6766)	8060	6	6766	1
ALDH8A1	peak5417 (-94697), peak6901 (+51376), peak4174 (+76370), peak12769 (+535158)	4174	8	51376	4
ALDH9A1	peak1322 (-37979), peak16592 (+594)	1322	10	594	2
ALDOA	peak8609 (+12045)	8609	6	12045	1
ALG10	peak3373 (+182636), peak9694 (+214658)	3373	9	182636	2
ALG14	peak11805 (+93702), peak4522 (+109904)	4522	8	93702	2
ALG2	peak5572 (+37380), peak6746 (+86930)	5572	8	37380	2
ALG3	peak7157 (-760), peak15910 (+11701), peak5387 (+13470)	5387	8	-760	3
ALG5	peak16389 (-65)	16389	2	-65	1
ALG9	peak10907 (+73537)	10907	5	73537	1
ALK	peak3601 (+658483), peak9742 (+673122), peak9893 (+746593)	3601	9	658483	3
ALKBH1	peak16060 (+49123), peak16062 (+50616)	16060	2	49123	2
ALKBH2	peak14610 (-4543), peak8287 (-39)	8287	6	-39	2
ALKBH3	peak3725 (-186171), peak1479 (-3232)	1479	10	-3232	2
ALKBH4	peak11381 (+13776), peak1682 (+23172)	1682	10	13776	2
ALKBH5	peak16209 (-91)	16209	2	-91	1
ALKBH6	peak4074 (-258)	4074	8	-258	1
ALKBH8	peak11091 (-2538)	11091	5	-2538	1
ALLC	peak5904 (-7100), peak899 (-1144), peak232 (-636), peak1098 (+9244)	232	10	-636	4
ALMS1	peak6891 (-26862), peak13661 (+552)	6891	7	552	2
ALOX12B	peak3164 (+31361)	3164	9	31361	1
ALOX15B	peak6848 (-25547), peak3164 (+17325)	3164	9	17325	2
ALOX5	peak8823 (-3858), peak3058 (+30146), peak6741 (+46365), peak15180 (+48474), peak354 (+114320)	354	10	-3858	5
ALOX5AP	peak942 (-16157), peak16106 (+32127)	942	10	-16157	2
ALPI	peak22 (-22304)	22	10	-22304	1
ALPK1	peak9265 (+64118), peak12755 (+80001)	9265	6	64118	2
ALPK2	peak7351 (-33274), peak11757 (-29353), peak10043 (+94992), peak15563 (+134925), peak4568 (+371300)	4568	8	-29353	5
ALPL	peak16593 (-55311), peak1146 (-21014), peak1016 (+5047), peak16296 (+15799)	1016	10	5047	4
ALPP	peak8532 (-240520), peak15894 (-166060), peak9117 (-62886), peak140 (-54395), peak9902 (-50163), peak9004 (-14421), peak1128 (+21912)	140	10	-14421	7
ALPPL2	peak1128 (-6397), peak7722 (-2301), peak22 (+26976)	22	10	-2301	3
ALS2CL	peak14441 (-2147), peak15924 (-461), peak1043 (+32878), peak7608 (+37830)	1043	10	-461	4
ALYREF	peak8188 (-218)	8188	6	-218	1
AMBP	peak7057 (+18847), peak9792 (+22394)	7057	7	18847	2
AMBRA1	peak15183 (+102936), peak7440 (+104157)	7440	7	102936	2
AMD1	peak7416 (-457), peak12313 (+9730)	7416	7	-457	2
AMDHD1	peak11923 (-285), peak3876 (+45355)	3876	9	-285	2
AMELX	peak15228 (+160544), peak4775 (+247542)	4775	8	160544	2
AMER2	peak3620 (-75231), peak10004 (-31271), peak15424 (-8700)	3620	9	-8700	3
AMER3	peak7238 (+41514), peak11992 (+51498), peak13164 (+52438), peak898 (+95110), peak13659 (+96608), peak16891 (+108729), peak8530 (+135929), peak8120 (+142387)	898	10	41514	8
AMFR	peak7088 (+69058)	7088	7	69058	1
AMHR2	peak3578 (-6276)	3578	9	-6276	1
AMICA1	peak12593 (-20173)	12593	4	-20173	1
AMIGO2	peak13088 (-319476), peak14920 (-281088), peak4446 (-276619)	4446	8	-276619	3
AMIGO3	peak11787 (-309)	11787	5	-309	1
AMMECR1	peak11930 (+41287)	11930	5	41287	1
AMN	peak16075 (+11825), peak9217 (+27295)	9217	6	11825	2
AMOTL1	peak7674 (+116947)	7674	7	116947	1
AMPD3	peak8731 (-142519), peak2352 (+6015)	2352	9	6015	2
AMPH	peak8722 (+232643), peak9177 (+442156)	8722	6	232643	2
AMZ1	peak3564 (-37905), peak15124 (-34046), peak4101 (+36010), peak10867 (+55691)	3564	9	-34046	4
AMZ2	peak1948 (-65339), peak9732 (-62360), peak15550 (-42163), peak3676 (+420)	1948	10	420	4
ANAPC1	peak5900 (+178692), peak5316 (+403896)	5316	8	178692	2
ANAPC10	peak11569 (-54)	11569	5	-54	1
ANAPC11	peak8188 (+65)	8188	6	65	1
ANAPC13	peak6215 (-69)	6215	7	-69	1
ANAPC2	peak15322 (-151)	15322	3	-151	1
ANAPC4	peak8559 (+159876)	8559	6	159876	1
ANAPC7	peak16714 (+32164)	16714	2	32164	1
ANGEL1	peak14318 (-211269), peak4245 (-209471), peak1139 (-194035), peak10133 (-188125), peak1899 (-187438), peak9819 (-149005), peak14591 (-143759), peak11662 (-115549), peak7166 (-95989), peak13292 (-92181)	1139	10	-92181	10
ANGEL2	peak16950 (+46602), peak15611 (+47103)	15611	3	46602	2
ANGPT1	peak16658 (+219131)	16658	2	219131	1
ANGPT2	peak12498 (-51000), peak3660 (-661), peak5498 (+1197)	3660	9	-661	3
ANGPT4	peak2610 (+23802), peak4638 (+24379)	2610	9	23802	2
ANGPTL1	peak14208 (-102947)	14208	3	-102947	1
ANGPTL2	peak11023 (-44077), peak3057 (-81), peak4085 (+73562), peak8874 (+136913)	3057	9	-81	4
ANGPTL3	peak5660 (-82231)	5660	8	-82231	1
ANGPTL4	peak10413 (-28592)	10413	5	-28592	1
ANGPTL6	peak7820 (-3424), peak16526 (+1625)	7820	7	1625	2
ANK1	peak15973 (+141943), peak1281 (+180519)	1281	10	141943	2
ANK2	peak14211 (+208394), peak16674 (+515419)	14211	3	208394	2
ANK3	peak8821 (+152622)	8821	6	152622	1
ANKDD1A	peak2944 (-48194), peak8784 (-47655), peak5383 (-46358), peak14307 (+17081)	2944	9	17081	4
ANKDD1B	peak11415 (+49873), peak13736 (+57547)	11415	5	49873	2
ANKEF1	peak1344 (+25311), peak12610 (+149724)	1344	10	25311	2
ANKH	peak10489 (+61884), peak4679 (+205590)	4679	8	61884	2
ANKHD1	peak4898 (-86)	4898	8	-86	1
ANKHD1-EIF4EBP3	peak4898 (-150)	4898	8	-150	1
ANKLE1	peak13146 (-426)	13146	4	-426	1
ANKLE2	peak749 (-58380), peak1516 (-8427), peak4230 (-6298), peak14294 (-755), peak14295 (+709)	749	10	709	5
ANKMY1	peak1203 (+5944), peak10235 (+79790)	1203	10	5944	2
ANKRA2	peak2446 (+105)	2446	9	105	1
ANKRD1	peak2859 (-182674)	2859	9	-182674	1
ANKRD10	peak2027 (-128674), peak13516 (+39248), peak15735 (+96178), peak9983 (+142792), peak10157 (+185341)	2027	9	39248	5
ANKRD11	peak15543 (-1301), peak16834 (+67504), peak6187 (+95151), peak15544 (+102936), peak704 (+110962), peak1337 (+115354), peak8177 (+129293), peak2715 (+131687), peak5714 (+212492), peak11118 (+249715)	704	10	-1301	10
ANKRD12	peak2165 (-100), peak5456 (+10850), peak13869 (+148563)	2165	9	-100	3
ANKRD13A	peak6156 (+37203), peak13540 (+49055)	6156	7	37203	2
ANKRD13D	peak9516 (-20771), peak5359 (-17266), peak5310 (-12320), peak8671 (-11709), peak2417 (-747)	2417	9	-747	5
ANKRD17	peak9148 (-1972)	9148	6	-1972	1
ANKRD26	peak1622 (+207700)	1622	10	207700	1
ANKRD28	peak16211 (-37), peak8681 (+93193)	8681	6	-37	2
ANKRD30B	peak3080 (-50006), peak1189 (-48837), peak6257 (-47872), peak8209 (-46629), peak1171 (-121)	1171	10	-121	5
ANKRD32	peak3936 (+13720), peak15728 (+293264), peak3309 (+559988)	3309	9	13720	3
ANKRD33	peak15471 (-67015), peak8921 (-54993), peak7437 (-1892)	7437	7	-1892	3
ANKRD36C	peak6102 (+309937)	6102	7	309937	1
ANKRD39	peak10240 (-90)	10240	5	-90	1
ANKRD40	peak10954 (-2288), peak7319 (+11193)	7319	7	-2288	2
ANKRD44	peak3698 (+111770), peak11548 (+152426), peak7601 (+264210)	3698	9	111770	3
ANKRD46	peak3715 (-102), peak2074 (+249453)	2074	9	-102	2
ANKRD50	peak16013 (-168)	16013	2	-168	1
ANKRD7	peak6017 (+125171)	6017	7	125171	1
ANKRD9	peak9355 (-63841), peak7292 (-55823), peak6526 (-50992), peak14621 (+141813)	6526	7	-50992	4
ANKS1A	peak13973 (-127), peak15710 (+159548)	13973	4	-127	2
ANKS1B	peak12372 (+23753), peak14655 (+24269)	12372	4	23753	2
ANKS4B	peak4117 (+17060), peak15751 (+68096)	4117	8	17060	2
ANKS6	peak7756 (+71278)	7756	7	71278	1
ANKZF1	peak10608 (-215)	10608	5	-215	1
ANLN	peak5748 (-22539), peak5181 (+560), peak16363 (+302233)	5181	8	560	3
ANO1	peak9688 (-220742), peak11913 (-105575), peak3452 (-75610), peak9689 (+44708)	3452	9	44708	4
ANO4	peak5771 (+50655)	5771	8	50655	1
ANO6	peak9695 (-632), peak15474 (-62)	9695	6	-62	2
ANP32A	peak7169 (+142174), peak3433 (+185475), peak5348 (+189221), peak4685 (+199923), peak10515 (+202382), peak3729 (+204315)	3433	9	142174	6
ANP32B	peak9791 (-71)	9791	6	-71	1
ANP32E	peak16584 (-350), peak15930 (+84673)	15930	3	-350	2
ANPEP	peak10340 (-338)	10340	5	-338	1
ANTXRL	peak4506 (-58964), peak1361 (-20591), peak8522 (-17266), peak6708 (-2230), peak9011 (+13089)	1361	10	-2230	5
ANXA1	peak16000 (-9750)	16000	2	-9750	1
ANXA11	peak16096 (+61370)	16096	2	61370	1
ANXA13	peak12280 (-32910)	12280	4	-32910	1
ANXA2	peak16848 (-109), peak6348 (+46744)	6348	7	-109	2
ANXA2R	peak15104 (-23779), peak15727 (-22780), peak11217 (-21896), peak11601 (-49), peak3654 (+618), peak8740 (+22987), peak5756 (+23525), peak9592 (+24224), peak11988 (+34466), peak11215 (+34865), peak6471 (+48622), peak10985 (+50883)	3654	9	-49	12
ANXA3	peak7391 (+59193), peak3819 (+78045)	3819	9	59193	2
ANXA4	peak1422 (-48367), peak13223 (+25103)	1422	10	25103	2
ANXA6	peak394 (-56854), peak1699 (-53271), peak7281 (-39029), peak9618 (+33588), peak6879 (+62296)	394	10	33588	5
ANXA8	peak15454 (+74400)	15454	3	74400	1
ANXA8L1	peak8522 (-466928), peak1361 (-463603), peak4506 (-425230)	1361	10	-425230	3
ANXA8L2	peak9011 (-75667)	9011	6	-75667	1
AOAH	peak12545 (-618335), peak6220 (-217768), peak9643 (-60602), peak16363 (+32505)	6220	7	32505	4
AOX1	peak11775 (+31931), peak14743 (+102241), peak3007 (+123564), peak7364 (+171755)	3007	9	31931	4
AP1AR	peak10800 (-196)	10800	5	-196	1
AP1B1	peak1116 (-31790), peak1521 (+2586), peak9237 (+17903), peak69 (+24270), peak3490 (+55313), peak2645 (+58182), peak7942 (+59563)	69	10	2586	7
AP1M1	peak15555 (+498), peak9106 (+26714), peak12845 (+62110)	9106	6	498	3
AP1M2	peak9885 (-16172), peak9884 (-9305)	9884	6	-9305	2
AP1S1	peak8008 (+8385)	8008	6	8385	1
AP1S2	peak12869 (-247)	12869	4	-247	1
AP1S3	peak10431 (-57930), peak13634 (-30620), peak15607 (+21141)	10431	5	21141	3
AP2A2	peak6944 (-14943), peak4468 (+70050), peak2454 (+84198), peak1779 (+87624)	1779	10	-14943	4
AP2B1	peak2426 (+169)	2426	9	169	1
AP2S1	peak2522 (-41992), peak4381 (+29267), peak14932 (+30921)	2522	9	29267	3
AP3B1	peak735 (+60), peak9778 (+469605)	735	10	60	2
AP3M1	peak5715 (+54192), peak3712 (+139098)	3712	9	54192	2
AP3M2	peak7518 (-11291), peak147 (+50390)	147	10	-11291	2
AP4B1	peak14763 (-104)	14763	3	-104	1
AP4E1	peak11067 (-22696)	11067	5	-22696	1
AP5M1	peak7774 (-125)	7774	7	-125	1
AP5S1	peak11503 (+19039), peak12852 (+20565)	11503	5	19039	2
AP5Z1	peak3817 (+34055), peak2123 (+70311)	2123	9	34055	2
APAF1	peak3371 (-1293), peak2756 (+4), peak7669 (+525077), peak8924 (+782162), peak2264 (+955451)	2264	9	4	5
APBA1	peak1002 (-18149), peak14816 (+44795), peak12284 (+91610), peak16652 (+206671)	1002	10	-18149	4
APBB1	peak7925 (-15408)	7925	7	-15408	1
APBB1IP	peak14629 (+31035), peak2402 (+42913), peak15096 (+44074), peak9010 (+246699)	2402	9	31035	4
APBB2	peak6375 (+355392), peak3307 (+373389)	3307	9	355392	2
APC	peak9956 (-20623), peak7279 (-95)	7279	7	-95	2
APC2	peak5074 (+3314), peak10045 (+3860)	5074	8	3314	2
APCDD1	peak5798 (-526991), peak10766 (-440266), peak231 (-438433), peak5539 (-275104), peak16861 (-169208), peak542 (-157348), peak6967 (-156132), peak14134 (-137697), peak7586 (-102964), peak14133 (-90791), peak10410 (-1850), peak14693 (+21501), peak5222 (+36275)	231	10	-1850	13
APCDD1L	peak3483 (-44080), peak11724 (-27972), peak8349 (+55956)	3483	9	-27972	3
APEH	peak993 (-18825), peak2237 (-13933)	993	10	-13933	2
APEX1	peak16737 (-549)	16737	2	-549	1
APH1B	peak13525 (-85528), peak2841 (+50520), peak7294 (+71039)	2841	9	50520	3
API5	peak1558 (-245943), peak15788 (+4680)	1558	10	4680	2
APITD1-CORT	peak15627 (+428)	15627	3	428	1
APLF	peak2269 (-81928), peak11142 (-64179)	2269	9	-64179	2
APLP2	peak143 (-46489)	143	10	-46489	1
APMAP	peak3682 (-50430), peak5448 (-43804), peak2366 (-23241), peak11504 (+37642), peak9704 (+38580)	2366	9	-23241	5
APOA1	peak3777 (-239089), peak3369 (-15773), peak15188 (-13884), peak3375 (+1846)	3369	9	1846	4
APOA1BP	peak6490 (-7726)	6490	7	-7726	1
APOA2	peak1717 (+6006)	1717	10	6006	1
APOB	peak428 (-232307), peak8395 (-212138)	428	10	-212138	2
APOBEC3B	peak5700 (+20958)	5700	8	20958	1
APOBEC3C	peak5700 (-10716)	5700	8	-10716	1
APOBEC3F	peak13123 (+25792)	13123	4	25792	1
APOBEC3G	peak13123 (-10609), peak13365 (-3324)	13123	4	-3324	2
APOBEC4	peak10084 (-190616), peak1650 (-189390), peak12038 (-145643), peak3648 (-124854)	1650	10	-124854	4
APOBR	peak6238 (-2415)	6238	7	-2415	1
APOC3	peak3375 (+6212)	3375	9	6212	1
APOD	peak13426 (-2746)	13426	4	-2746	1
APOL1	peak20 (+36944), peak14390 (+46904), peak1869 (+60747), peak4141 (+75718), peak13120 (+79384), peak8799 (+118373), peak5532 (+127084), peak6650 (+133514)	20	10	36944	8
APOL2	peak16155 (+324)	16155	2	324	1
APOL3	peak16493 (-1399)	16493	2	-1399	1
APOL5	peak12170 (-68455), peak624 (+32084), peak9392 (+68712), peak13119 (+142360), peak9238 (+185486), peak16494 (+213322), peak1457 (+299860)	624	10	32084	7
APOL6	peak12170 (+1022)	12170	4	1022	1
APOLD1	peak9057 (-866), peak4231 (+9475), peak5355 (+10926), peak7192 (+31363)	4231	8	-866	4
APOPT1	peak2424 (-85), peak13293 (+13831), peak15131 (+44279), peak4489 (+61254)	2424	9	-85	4
APP	peak16479 (+99596)	16479	2	99596	1
APPBP2	peak16506 (+164), peak835 (+127841)	835	10	164	2
APPL1	peak12907 (-2684)	12907	4	-2684	1
APPL2	peak16392 (-900368), peak4852 (-264726), peak11058 (-122885), peak8763 (-116185), peak8461 (-91538), peak9208 (+34097), peak13555 (+126347)	4852	8	34097	7
APRT	peak2673 (-21588), peak14703 (-261)	2673	9	-261	2
AQP1	peak7260 (-47976), peak16042 (-26743)	7260	7	-26743	2
AQP11	peak9323 (+41569)	9323	6	41569	1
AQP12A	peak11994 (+67900), peak2341 (+105340)	2341	9	67900	2
AQP12B	peak937 (+61230)	937	10	61230	1
AQP4	peak14130 (-46224)	14130	3	-46224	1
AQP6	peak4628 (+34226)	4628	8	34226	1
AQP8	peak11073 (+8294)	11073	5	8294	1
AQP9	peak6750 (+194104)	6750	7	194104	1
ARAF	peak9865 (-68833), peak14088 (-37649), peak3183 (+5935)	3183	9	5935	3
ARAP1	peak16452 (-11685), peak14032 (-308), peak2684 (+8266), peak15187 (+13375), peak10167 (+22531)	2684	9	-308	5
ARAP2	peak3874 (-11375)	3874	9	-11375	1
ARF1	peak3005 (-72638), peak6001 (-33552)	3005	9	-33552	2
ARF3	peak15769 (+87)	15769	3	87	1
ARF6	peak13997 (-30152), peak14594 (+31036), peak11228 (+67093), peak12556 (+110266), peak14007 (+168765)	11228	5	-30152	5
ARFGAP1	peak9387 (+11435)	9387	6	11435	1
ARFGAP3	peak10564 (-147168), peak14387 (-76298), peak2674 (-3066), peak14957 (+129595), peak13833 (+140464)	2674	9	-3066	5
ARFGEF1	peak6902 (-49504)	6902	7	-49504	1
ARFGEF2	peak5788 (-23609), peak2849 (-9600)	2849	9	-9600	2
ARFIP1	peak8114 (+158962), peak3561 (+176842), peak5635 (+177720), peak3570 (+185892), peak11404 (+187667), peak10064 (+305408), peak13003 (+327018), peak5805 (+332311), peak9954 (+336107), peak3569 (+364169), peak7624 (+373813)	3561	9	158962	11
ARFRP1	peak10021 (-315)	10021	5	-315	1
ARG1	peak6721 (-191996)	6721	7	-191996	1
ARGLU1	peak1358 (-524533), peak2886 (-419502), peak1336 (-374591), peak1407 (-373847), peak2005 (-369392), peak578 (-351162), peak8200 (-349931), peak15164 (-239429), peak16053 (-116176)	578	10	-116176	9
ARHGAP1	peak16782 (-2)	16782	2	-2	1
ARHGAP10	peak11856 (+296), peak6882 (+313017), peak15291 (+319788), peak5932 (+321699), peak4577 (+322424), peak12011 (+325765)	4577	8	296	6
ARHGAP11B	peak13051 (-2227), peak8313 (-551)	8313	6	-551	2
ARHGAP12	peak16756 (+174514), peak10775 (+220880), peak5206 (+221767), peak1950 (+235172)	1950	10	174514	4
ARHGAP15	peak9901 (-319)	9901	6	-319	1
ARHGAP18	peak4348 (-34173)	4348	8	-34173	1
ARHGAP19	peak3067 (+54416), peak3476 (+74597), peak263 (+91854)	263	10	54416	3
ARHGAP21	peak7749 (-890)	7749	7	-890	1
ARHGAP22	peak4575 (-79822), peak252 (-79125), peak672 (-66711), peak7263 (-47163), peak4715 (-29574), peak15783 (+92897)	252	10	-29574	6
ARHGAP23	peak3438 (+57328), peak3020 (+162920)	3020	9	57328	2
ARHGAP24	peak5171 (-104567), peak16675 (+112972), peak15290 (+141023), peak15699 (+226878), peak11204 (+274920)	5171	8	-104567	5
ARHGAP25	peak14734 (-60959), peak2338 (-19794), peak5475 (-7639), peak6480 (+7954), peak10803 (+37623), peak11330 (+39992), peak7595 (+52955), peak736 (+54947), peak5328 (+75180), peak11143 (+94793), peak16602 (+101063)	736	10	-7639	11
ARHGAP26	peak11216 (+189437), peak14566 (+232793)	11216	5	189437	2
ARHGAP27	peak12191 (-12850), peak2573 (+122820), peak7476 (+129441)	2573	9	-12850	3
ARHGAP31	peak14474 (+26685), peak16250 (+28725)	14474	3	26685	2
ARHGAP33	peak3230 (-7712), peak12847 (+17983)	3230	9	-7712	2
ARHGAP35	peak2522 (-25692), peak322 (+57852)	322	10	-25692	2
ARHGAP39	peak15571 (-69949), peak480 (-1489), peak2152 (+44476)	480	10	-1489	3
ARHGAP4	peak14960 (-2335), peak4387 (-675)	4387	8	-675	2
ARHGAP40	peak12156 (+44348)	12156	4	44348	1
ARHGAP42	peak8912 (+79359)	8912	6	79359	1
ARHGAP44	peak5461 (+26550), peak15540 (+199622)	5461	8	26550	2
ARHGAP5	peak1393 (+25185)	1393	10	25185	1
ARHGAP6	peak4775 (+124746), peak15228 (+211744)	4775	8	124746	2
ARHGAP8	peak11953 (-475)	11953	5	-475	1
ARHGAP9	peak8922 (+18189)	8922	6	18189	1
ARHGDIB	peak8622 (-15), peak13086 (+12806)	8622	6	-15	2
ARHGEF10	peak1130 (-50877), peak6507 (+47827), peak8714 (+85798), peak11202 (+91120), peak10299 (+126116), peak12277 (+131291), peak15348 (+133250)	1130	10	47827	7
ARHGEF10L	peak7127 (+96122)	7127	7	96122	1
ARHGEF16	peak4466 (-93280), peak9602 (-64702), peak10620 (+59758), peak13198 (+71465), peak1844 (+123093), peak1505 (+123826)	1505	10	59758	6
ARHGEF18	peak2775 (-44613), peak3484 (+33519)	2775	9	33519	2
ARHGEF2	peak6202 (-2867), peak15946 (+2214), peak664 (+18047), peak2958 (+32102)	664	10	2214	4
ARHGEF25	peak614 (+4604)	614	10	4604	1
ARHGEF28	peak16666 (+163684), peak1621 (+566908), peak13491 (+700657), peak5814 (+736761), peak5939 (+807512), peak13492 (+808604), peak6303 (+815684), peak5499 (+864820)	1621	10	163684	8
ARHGEF3	peak11789 (+818), peak73 (+10638), peak548 (+30788), peak4683 (+49128), peak11555 (+138069)	73	10	818	5
ARHGEF4	peak7238 (-118846), peak11992 (-108862), peak13164 (-107922), peak898 (-65250), peak13659 (-63752), peak16891 (-51631), peak8530 (-24431), peak8120 (-17973), peak13165 (-1363), peak12673 (+1216), peak11573 (+99705), peak9899 (+125601)	898	10	1216	12
ARHGEF40	peak16736 (-7166), peak8057 (+2045), peak13992 (+22204)	8057	6	2045	3
ARHGEF7	peak2027 (-71534), peak9666 (+59560), peak4748 (+61813), peak7919 (+69723), peak5853 (+73022)	2027	9	59560	5
ARID1A	peak2473 (-75255), peak7505 (-74472), peak16957 (-57987), peak5734 (-2860), peak7388 (-419), peak6800 (+10506), peak14487 (+27632), peak9443 (+48273)	2473	9	-419	8
ARID1B	peak1524 (-498432), peak4605 (-497548), peak2627 (-489314), peak959 (-353969), peak9174 (-350261), peak16026 (-90866), peak4596 (-25003), peak4956 (-17255), peak4527 (+13645), peak11871 (+62753), peak13981 (+142084), peak13741 (+210482), peak10092 (+243964), peak5927 (+445357), peak8880 (+446441)	959	10	13645	15
ARID2	peak12366 (-697)	12366	4	-697	1
ARID3A	peak4787 (+21854), peak3392 (+40717)	3392	9	21854	2
ARID3B	peak9045 (-50858), peak9363 (-862), peak16410 (+182), peak10134 (+5210)	9045	6	182	4
ARID4B	peak15588 (+120760)	15588	3	120760	1
ARID5B	peak6876 (-4140), peak11987 (+2137), peak7594 (+16209), peak4270 (+144142), peak9634 (+182884), peak1851 (+208798)	1851	10	2137	6
ARL1	peak8469 (-174)	8469	6	-174	1
ARL10	peak9476 (-3529)	9476	6	-3529	1
ARL11	peak11485 (+226), peak11460 (+15129)	11460	5	226	2
ARL14EP	peak12358 (+50), peak14039 (+19800), peak5524 (+255942)	5524	8	50	3
ARL15	peak8859 (+81362), peak11412 (+530738), peak871 (+579443)	871	10	81362	3
ARL16	peak2772 (+2218), peak1460 (+7736), peak10765 (+11201)	1460	10	2218	3
ARL2BP	peak3530 (+32698)	3530	9	32698	1
ARL3	peak16428 (+2141), peak11691 (+41935), peak7051 (+53456), peak6739 (+68407)	6739	7	2141	4
ARL4C	peak7363 (-72958), peak2375 (-3525), peak13635 (+13278), peak8971 (+59163), peak12681 (+188026), peak1595 (+204405), peak10423 (+204967), peak1044 (+332292), peak13875 (+398184)	1044	10	-3525	9
ARL4D	peak10033 (-88999), peak5 (-76327), peak89 (-75348), peak577 (-74359), peak6671 (-64805), peak15535 (-59900), peak13142 (-37940), peak3627 (-36982), peak16868 (-29869), peak11963 (-26288), peak4 (-10133), peak2127 (+3285), peak724 (+12249), peak7320 (+17042), peak16502 (+57970), peak6466 (+69160)	4	10	3285	16
ARL5A	peak6780 (-227080), peak12969 (-63551), peak3859 (+56776)	3859	9	56776	3
ARL5C	peak10752 (-3453), peak3078 (-606), peak1155 (+4953)	1155	10	-606	3
ARL6IP1	peak16404 (-39677), peak16183 (+104)	16183	2	104	2
ARL6IP4	peak14912 (-4884)	14912	3	-4884	1
ARL6IP5	peak11790 (-1919)	11790	5	-1919	1
ARL6IP6	peak14453 (-291329), peak5165 (-288495), peak696 (-285462), peak6803 (-252727), peak4148 (-151542), peak2593 (-105386)	696	10	-105386	6
ARL8B	peak13877 (-137887), peak1024 (-114189), peak5721 (-113328), peak3862 (-110597), peak9119 (+59763)	1024	10	59763	5
ARL9	peak12754 (-16333)	12754	4	-16333	1
ARMC10	peak12272 (+148)	12272	4	148	1
ARMC2	peak13744 (-255700), peak4297 (+100158)	4297	8	100158	2
ARMC4	peak4663 (-262295)	4663	8	-262295	1
ARMC5	peak8904 (+119)	8904	6	119	1
ARMC6	peak1616 (-65583)	1616	10	-65583	1
ARMC9	peak15284 (-16440), peak7236 (+29027), peak914 (+29854), peak6580 (+113744), peak6380 (+188019)	914	10	-16440	5
ARNT2	peak13775 (-161321), peak15440 (+86435)	13775	4	86435	2
ARNTL	peak8775 (-276888), peak6735 (-243794), peak8989 (-225535)	6735	7	-225535	3
ARNTL2	peak5287 (+90344), peak15792 (+127788)	5287	8	90344	2
ARPC1A	peak13699 (-112385)	13699	4	-112385	1
ARPC3	peak2057 (-6424)	2057	9	-6424	1
ARPC5L	peak9337 (-4206), peak9629 (+112), peak6744 (+10450), peak8571 (+20684), peak15083 (+25014)	6744	7	112	5
ARPP19	peak11223 (+178)	11223	5	178	1
ARPP21	peak3757 (-776691), peak5091 (-343757), peak159 (-246301), peak2693 (-154986), peak12212 (-19963), peak16875 (+13047), peak6477 (+14280), peak1934 (+24407)	159	10	13047	8
ARRB1	peak15480 (-105), peak7798 (+6611), peak8291 (+7176), peak1565 (+22794), peak15798 (+87482)	1565	10	-105	5
ARRDC1	peak15271 (-395)	15271	3	-395	1
ARRDC2	peak10026 (-35698), peak9536 (-7551), peak6278 (+15817), peak7954 (+36948)	6278	7	-7551	4
ARRDC3	peak8016 (-110), peak14839 (+69112), peak10986 (+101774)	8016	6	-110	3
ARRDC4	peak12804 (+199674), peak5591 (+361338)	5591	8	199674	2
ARSA	peak14084 (+7174)	14084	3	7174	1
ARSB	peak3707 (+26549), peak2480 (+77332)	2480	9	26549	2
ARSD	peak14360 (+514)	14360	3	514	1
ARSG	peak2983 (+15)	2983	9	15	1
ART3	peak16297 (+33949)	16297	2	33949	1
ARTN	peak9919 (-98588), peak10270 (-98058)	9919	6	-98058	2
ARV1	peak2180 (-92), peak7242 (+6712), peak1968 (+51015)	1968	10	-92	3
ARVCF	peak14081 (+24842), peak15844 (+25769), peak9545 (+54156), peak8795 (+57964), peak3447 (+69047)	3447	9	24842	5
ASAH1	peak15978 (+680)	15978	3	680	1
ASAH2	peak13781 (-370065), peak16435 (-126631)	13781	4	-126631	2
ASAP1	peak2955 (-35742), peak3205 (-31032), peak9330 (-23508), peak6505 (-17175), peak4893 (-14170), peak2687 (+92414), peak11196 (+195417), peak5891 (+207993)	2687	9	-14170	8
ASAP2	peak4725 (-107308), peak3696 (-98347), peak4878 (-63677), peak2337 (-27656), peak2914 (-14901), peak10247 (-408), peak14502 (+124357), peak4944 (+166506)	2337	9	-408	8
ASAP3	peak6997 (-44616), peak3644 (-41750), peak6998 (-40804), peak11360 (+81)	3644	9	81	4
ASB1	peak10434 (+98694), peak11783 (+99328), peak15603 (+349638), peak12440 (+350811)	10434	5	98694	4
ASB13	peak3258 (+21032), peak11082 (+82754)	3258	9	21032	2
ASB16	peak11965 (-40269)	11965	5	-40269	1
ASB18	peak2095 (-137932), peak16543 (-8922), peak15605 (+19928)	2095	9	-8922	3
ASB6	peak9338 (+15949), peak3846 (+28392)	3846	9	15949	2
ASB7	peak4904 (-112), peak16407 (+126454)	4904	8	-112	2
ASCC1	peak11579 (-33215), peak4268 (-32565)	4268	8	-32565	2
ASCC2	peak4711 (+39786), peak11511 (+53728)	4711	8	39786	2
ASCL2	peak8278 (+4824)	8278	6	4824	1
ASCL5	peak1603 (-13208), peak7245 (-11439), peak13428 (-1488), peak7610 (+7225)	1603	10	-1488	4
ASF1A	peak16686 (-162)	16686	2	-162	1
ASF1B	peak1894 (-63486), peak11739 (-47366), peak8232 (-22214), peak14427 (+33)	1894	10	33	4
ASGR1	peak3585 (+43334), peak14403 (+47398)	3585	9	43334	2
ASGR2	peak3585 (-21421), peak14403 (-17357)	3585	9	-17357	2
ASH1L	peak10458 (+14612)	10458	5	14612	1
ASH2L	peak15967 (+685)	15967	3	685	1
ASIC2	peak11743 (-674406), peak13852 (-35324), peak16205 (+268158), peak12412 (+270810)	11743	5	-35324	4
ASIC4	peak11777 (-2515)	11777	5	-2515	1
ASIP	peak1380 (+16194), peak7811 (+21428), peak7460 (+46778)	1380	10	16194	3
ASL	peak13696 (-85236), peak12728 (-84398), peak14226 (-67976), peak13490 (-45813), peak11828 (-36055), peak7771 (+2694)	7771	7	2694	6
ASNA1	peak6459 (-2421)	6459	7	-2421	1
ASPG	peak3516 (-5984), peak7064 (-1901), peak4114 (+2477), peak266 (+11300)	266	10	-1901	4
ASPH	peak377 (-296830)	377	10	-296830	1
ASPHD2	peak8075 (-169561), peak4325 (-143386), peak4917 (-141225), peak14684 (-156)	4325	8	-156	4
ASPN	peak3844 (+37452)	3844	9	37452	1
ASPSCR1	peak4644 (-10472), peak13392 (-9442), peak4703 (+3608), peak3534 (+4377), peak10038 (+5645), peak408 (+23902), peak9571 (+25883)	408	10	3608	7
ASTE1	peak9125 (+99456), peak15914 (+120943), peak3010 (+132753)	3010	9	99456	3
ASTN1	peak808 (+41679), peak5396 (+110872)	808	10	41679	2
ASUN	peak5519 (+59308)	5519	8	59308	1
ASXL1	peak9077 (-20770), peak9397 (-20253), peak5975 (-7771), peak3957 (+81219)	3957	9	-7771	4
ASXL2	peak8560 (-82604), peak1760 (-215)	1760	10	-215	2
ASXL3	peak85 (-774947), peak925 (-603806)	85	10	-603806	2
ATAD2	peak2244 (-123)	2244	9	-123	1
ATAD2B	peak11814 (-62), peak4811 (+46579), peak310 (+154280), peak6783 (+242491), peak15583 (+243127), peak14197 (+389446), peak7228 (+393528), peak11160 (+394252)	310	10	-62	8
ATAD3A	peak7001 (-6483)	7001	7	-6483	1
ATAD3B	peak12941 (-6833), peak7001 (+33923)	7001	7	-6833	2
ATAD3C	peak12018 (-11459), peak12941 (+15247)	12018	4	-11459	2
ATAD5	peak3282 (-90)	3282	9	-90	1
ATE1	peak12821 (+258860)	12821	4	258860	1
ATF1	peak13337 (-183749), peak16440 (-128702), peak2528 (+722)	2528	9	722	3
ATF2	peak14452 (-193)	14452	3	-193	1
ATF3	peak12040 (-28)	12040	4	-28	1
ATF5	peak3681 (-32073), peak2199 (-4807), peak4639 (-3033)	2199	9	-3033	3
ATF6	peak15947 (+167551)	15947	3	167551	1
ATF7	peak14348 (+54)	14348	3	54	1
ATF7IP	peak12597 (-208413), peak14060 (-171783)	12597	4	-171783	2
ATF7IP2	peak436 (-159278), peak4540 (-157097), peak819 (-132336), peak1721 (-110627), peak4183 (-105665), peak274 (-72803), peak7548 (-56405)	274	10	-56405	7
ATG10	peak2048 (+123658)	2048	9	123658	1
ATG14	peak2158 (+62158), peak2844 (+137931)	2158	9	62158	2
ATG16L1	peak10610 (-219428), peak14140 (-48911), peak4218 (-84)	4218	8	-84	3
ATG16L2	peak15800 (+10636), peak11257 (+40167), peak5847 (+233887)	5847	8	10636	3
ATG2A	peak12828 (-1139), peak15482 (-118)	12828	4	-118	2
ATG3	peak12218 (+107)	12218	4	107	1
ATG4D	peak15263 (+9315), peak2429 (+10161)	2429	9	9315	2
ATG5	peak12314 (-118594)	12314	4	-118594	1
ATG7	peak16220 (-12), peak15010 (+24659)	15010	3	-12	2
ATG9A	peak10608 (-174)	10608	5	-174	1
ATHL1	peak16767 (-8959)	16767	2	-8959	1
ATIC	peak12678 (+21299)	12678	4	21299	1
ATL1	peak5284 (+610)	5284	8	610	1
ATL2	peak16941 (-147536), peak5026 (-146985), peak10424 (-121030)	5026	8	-121030	3
ATM	peak16449 (-247), peak15479 (+228), peak8334 (+2688), peak5776 (+67121)	5776	8	228	4
ATN1	peak7795 (+13672)	7795	7	13672	1
ATOH8	peak11332 (-5556), peak13196 (+133962)	11332	5	-5556	2
ATOX1	peak11207 (+995)	11207	5	995	1
ATP10A	peak3168 (-208509), peak4188 (-82059), peak395 (-76030), peak15763 (-47301), peak14617 (+15949), peak14311 (+24515), peak9357 (+59923), peak15447 (+169129)	395	10	15949	8
ATP10B	peak4102 (+384401), peak6620 (+418028)	4102	8	384401	2
ATP10D	peak8561 (+339609)	8561	6	339609	1
ATP11A	peak8055 (-87816), peak3517 (-3002), peak7302 (-1765), peak3667 (+169652), peak785 (+218289)	785	10	-1765	5
ATP12A	peak242 (+4266)	242	10	4266	1
ATP13A2	peak5023 (+1908)	5023	8	1908	1
ATP13A3	peak1562 (-125665), peak10059 (-123157), peak11822 (-102905), peak10050 (-100888)	1562	10	-100888	4
ATP1A1	peak10457 (-140762), peak10272 (+141312), peak16935 (+141951), peak5020 (+171113), peak12478 (+184515)	5020	8	-140762	5
ATP1A2	peak8556 (+25159)	8556	6	25159	1
ATP1A4	peak8556 (-10638)	8556	6	-10638	1
ATP1B3	peak2794 (-79967), peak5639 (-79089), peak1764 (+4887), peak14171 (+230047)	1764	10	4887	4
ATP1B4	peak12403 (+95878)	12403	4	95878	1
ATP2A1	peak13346 (+45641)	13346	4	45641	1
ATP2A2	peak16714 (+89885)	16714	2	89885	1
ATP2A3	peak16517 (-41916), peak5593 (-3904), peak6973 (-2548), peak10030 (+2228)	5593	8	2228	4
ATP2B1	peak16394 (-545097), peak7672 (-24851), peak14056 (-512)	7672	7	-512	3
ATP2B2	peak5897 (+41266), peak6289 (+60882), peak15282 (+78594), peak6824 (+85506), peak4730 (+134974), peak11997 (+151046), peak8678 (+153192)	4730	8	41266	7
ATP2B4	peak13924 (-61633), peak11005 (-21913), peak4590 (+172), peak6212 (+24046), peak11811 (+42109)	4590	8	172	5
ATP2C1	peak3010 (+43443), peak15914 (+55253), peak9125 (+76740)	3010	9	43443	3
ATP2C2	peak8612 (-5831)	8612	6	-5831	1
ATP4B	peak11457 (+1639), peak7918 (+10578), peak1640 (+14349)	1640	10	1639	3
ATP5A1	peak8817 (-15)	8817	6	-15	1
ATP5B	peak9067 (-37476)	9067	6	-37476	1
ATP5E	peak14363 (-319)	14363	3	-319	1
ATP5G2	peak15746 (-12634), peak13805 (-100)	13805	4	-100	2
ATP5G3	peak1245 (-391348)	1245	10	-391348	1
ATP5H	peak7697 (+12366), peak4190 (+21421)	4190	8	12366	2
ATP5J	peak16479 (-336032), peak16462 (+28)	16462	2	28	2
ATP5L	peak6341 (-25)	6341	7	-25	1
ATP5L2	peak10965 (+505)	10965	5	505	1
ATP5O	peak9233 (-104378), peak16161 (-60546), peak12161 (-32820)	9233	6	-32820	3
ATP5S	peak2157 (+51344)	2157	9	51344	1
ATP5SL	peak15235 (-113726), peak14946 (-110401), peak13839 (-461)	13839	4	-461	3
ATP6AP1L	peak6399 (+254577)	6399	7	254577	1
ATP6AP2	peak11111 (-453620), peak13597 (-449125), peak11294 (-431604), peak1957 (-410882), peak15230 (-401459)	1957	10	-401459	5
ATP6V0A1	peak12188 (-1968), peak946 (+25665), peak14421 (+34495), peak3732 (+36791), peak12189 (+43409), peak16869 (+71348)	946	10	-1968	6
ATP6V0B	peak11802 (-374)	11802	5	-374	1
ATP6V0C	peak9683 (-9398)	9683	6	-9398	1
ATP6V0D1	peak9530 (-3493), peak5144 (-195), peak5765 (+46116)	5144	8	-195	3
ATP6V0E2	peak4291 (-18099), peak6519 (-1259), peak16310 (+12785), peak15074 (+13973), peak14553 (+244381), peak11831 (+438861)	4291	8	-1259	6
ATP6V1A	peak10250 (+83754)	10250	5	83754	1
ATP6V1C1	peak10296 (-133931), peak2309 (-126283), peak11835 (+48)	2309	9	48	3
ATP6V1C2	peak6785 (-9015)	6785	7	-9015	1
ATP6V1E1	peak2950 (+34017)	2950	9	34017	1
ATP6V1E2	peak775 (+29207)	775	10	29207	1
ATP6V1G1	peak3090 (-20941), peak15994 (+3586)	3090	9	3586	2
ATP6V1G3	peak7111 (-81862), peak806 (-80722), peak5253 (-80121), peak38 (-58042), peak11176 (+341627)	38	10	-58042	5
ATP6V1H	peak4958 (+41421), peak4472 (+185324)	4472	8	41421	2
ATP7B	peak16739 (+133081)	16739	2	133081	1
ATP8A1	peak4579 (+21159)	4579	8	21159	1
ATP8A2	peak13038 (+163623), peak9987 (+262050), peak16108 (+536521), peak7665 (+571232)	7665	7	163623	4
ATP8B1	peak3949 (-34934), peak8238 (+171922)	3949	9	-34934	2
ATP8B2	peak6796 (-2169)	6796	7	-2169	1
ATP8B3	peak3335 (-29089), peak16146 (-215), peak9101 (+20979)	3335	9	-215	3
ATP8B4	peak9043 (+253679), peak15761 (+498282)	9043	6	253679	2
ATP9A	peak13587 (+65010), peak4635 (+117604)	4635	8	65010	2
ATP9B	peak2817 (+189347), peak7349 (+214248), peak8235 (+214766)	2817	9	189347	3
ATPAF2	peak5605 (+21915), peak12886 (+44744)	5605	8	21915	2
ATRAID	peak7724 (-18020)	7724	7	-18020	1
ATRN	peak4925 (+2), peak5373 (+20439), peak14079 (+143780), peak10400 (+144337), peak8227 (+176903)	4925	8	2	5
ATRNL1	peak5691 (-91783), peak13545 (-74324), peak12820 (+990405)	5691	8	-74324	3
ATXN1	peak6222 (+76958), peak7144 (+77503), peak859 (+493551)	859	10	76958	3
ATXN10	peak2108 (-97201), peak14093 (-68028), peak10746 (-65849), peak15519 (-19065), peak5699 (+120760), peak522 (+276449), peak10393 (+294897), peak16488 (+297397), peak13124 (+299125)	522	10	-19065	9
ATXN1L	peak13846 (+35641), peak7447 (+36604)	7447	7	35641	2
ATXN2	peak14923 (+181), peak14300 (+152166), peak5508 (+154566), peak4624 (+160976), peak12602 (+187250)	4624	8	181	5
ATXN3L	peak6647 (-24915), peak7936 (+125450)	6647	7	-24915	2
ATXN7	peak6980 (+57752), peak11556 (+103333)	6980	7	57752	2
ATXN7L1	peak12734 (+67197), peak15119 (+107322), peak11382 (+168896)	11382	5	67197	3
ATXN7L3	peak14972 (-18297)	14972	3	-18297	1
AUH	peak10114 (-220), peak14822 (+168062), peak3770 (+178907), peak12286 (+197891), peak8871 (+210739), peak2432 (+324597), peak8869 (+385806), peak3542 (+397418), peak2351 (+426542), peak1261 (+480149), peak14550 (+481141), peak7878 (+517585), peak9790 (+530670), peak13962 (+554045), peak2277 (+554702)	1261	10	-220	15
AURKB	peak4979 (-12535), peak15857 (-2739)	4979	8	-2739	2
AURKC	peak2459 (+2273)	2459	9	2273	1
AUTS2	peak12977 (-423755), peak7623 (-421734), peak660 (-179860), peak3563 (-168473), peak9661 (-164855), peak3768 (-105079), peak15986 (+93888), peak7521 (+140138), peak4833 (+140966), peak8274 (+149310), peak14850 (+407140), peak12091 (+433535), peak3204 (+808760), peak2149 (+811262), peak3013 (+817418), peak4716 (+843233), peak5337 (+857564), peak499 (+970365)	499	10	93888	18
AVEN	peak9377 (-743)	9377	6	-743	1
AVP	peak15215 (-70736), peak16797 (-67672), peak3133 (-34060), peak10553 (-33451), peak9253 (-6522)	3133	9	-6522	5
AVPI1	peak13257 (-40)	13257	4	-40	1
AVPR1A	peak9201 (+104627)	9201	6	104627	1
AVPR1B	peak9910 (-18081), peak2865 (-29)	2865	9	-29	2
AXIN2	peak15246 (-576627), peak11534 (-369985), peak10225 (+4891), peak10224 (+379158), peak4012 (+388015), peak12183 (+397231), peak14979 (+403370), peak16199 (+405892), peak2548 (+416728)	2548	9	4891	9
AZI1	peak11971 (-86), peak5799 (+15179)	5799	8	-86	2
AZIN1	peak2309 (-30043), peak10296 (-22395), peak11395 (+57137), peak11610 (+75312), peak12279 (+96608)	2309	9	-22395	5
AZU1	peak4259 (+2898)	4259	8	2898	1
B2M	peak14881 (-21017), peak9042 (-1141), peak10513 (0), peak12797 (+1516)	9042	6	0	4
B3GALNT1	peak11206 (+35500), peak9949 (+37638)	9949	6	35500	2
B3GALNT2	peak14504 (+1136), peak10283 (+79961), peak8398 (+82539)	8398	6	1136	3
B3GALT1	peak1127 (+308753), peak2374 (+326413)	1127	10	308753	2
B3GAT1	peak12143 (-53463), peak331 (-23223), peak11474 (+27170), peak16771 (+28576)	331	10	-23223	4
B3GAT2	peak2515 (-165875), peak6030 (-115577), peak16373 (+133272)	2515	9	-115577	3
B3GNT2	peak4942 (-163765), peak7369 (-156619), peak12966 (-66050), peak4149 (-55045), peak7497 (-53870), peak9421 (-49106), peak16280 (-15476), peak11329 (+54331), peak11819 (+97456), peak14737 (+98125), peak14478 (+138032), peak15927 (+215973), peak13222 (+264242), peak5813 (+279331)	4149	8	-15476	14
[truncated: 9,525 more rows]

## Sheet: EBF1 ChIP-seq peak data
# GREAT version 4.0.4	Species assembly: hg19	Association rule: Basal+extension: 5000 bp upstream, 1000 bp downstream, 1000000 bp max extension, curated regulatory domains included
[truncated: 10,438 more rows]

[truncated: 3 more sheets: BCL11A ChIP-seq peak data, Nalm-6 ChIP-seq peaks, PanALL RNAseq]
