# Supplementary material for: Single cell characterization of B-lymphoid differentiation and leukemic cell states during chemotherapy in ETV6-RUNX1-positive pediatric leukemia identifies drug-targetable transcription factor activities
Source: Genome Med. 2020 Nov 20;12:99. doi: 10.1186/s13073-020-00799-2 (PMC7679990; doi:10.1186/s13073-020-00799-2)
Supplement: Supplementary file 6 — Additional file 6: Table S5. Supporting information related to pathway analysis. Genes from ALL vs. pro-B upregulated clusters or up- and downregulated genes in drug vs. ctrl comparisons (related to Figs. 3 and 5) analyzed using Enrichr. Significant terms summarized from GO, MGI Mammalian Phenotype, BioPlanet Reactome and TF perturbations have a combined score > 150. TF motifs from Genome Browser PWMs are listed with nominal p-value <0.05. [file 13073_2020_799_MOESM6_ESM.xlsx]

## Sheet: README
Table S5. Supporting information related to pathway analyses.
Related to Fig. 3: Genes from ALL vs pro-B upregulated clusters were analyzed using Enrichr. Significant terms summarized from GO, MGI Mammalian Phenotype, Reactome and TF perturbations (Combined score >150).
Related to Fig. 5: Genes from ETS-inhibitor treated REH were analyzed using Enrichr. Significant terms summarized from GO, Bioplanet, Reactome and TF perturbations (Combined score >150). The motifs from Genome Browser PWMs are listed based on nominal p-value < 0.05

## Sheet: PathwayAnalysis_Fig.3
Genes from upregulated clusters. Terms with combined score > 150 and adjP<0.1 are shown from GO, MGI Mammalian Phenotype, Reactome and TF perturbations.. Related to Fig. 3.
Ontology	Name	P-value	Adj p-value	Odds Ratio	Combined score
GO Biological Process	SMAD protein complex assembly (GO:0007183)	0.0001325	0.04828	27.57	246.21
GO Biological Process	negative regulation of natural killer cell mediated cytotoxicity (GO:0045953)	0.0001967	0.05904	24.51	209.17
GO Biological Process	cellular response to type I interferon (GO:0071357)	2.292e-07	0.001169	10.18	155.66
GO Biological Process	type I interferon signaling pathway (GO:0060337)	2.292e-07	0.0005847	10.18	155.66
GO Molecular Function	MHC class II receptor activity (GO:0032395)	6.589e-06	0.007583	29.41	350.89
GO Molecular Function	MHC class II protein complex binding (GO:0023026)	5.354e-05	0.02054	18.38	180.79
GO Cellular Component	MHC protein complex (GO:0042611)	2.231e-09	9.948e-07	28.59	569.64
GO Cellular Component	MHC class II protein complex (GO:0042613)	1.641e-08	3.659e-06	31.51	564.87
Reactome	Interferon alpha/beta signaling Homo sapiens R-HSA-909733	2.665e-08	1.359e-05	10.81	188.59
TF perturbations	MAF OE MACROPHAGE HUMAN GSE98368 RNASEQ UP	6.982e-22	1.367e-18	5.84	284.28
TF perturbations	MYCN OE MOUSE GSE6077 CREEDSID GENE 40 DOWN	3.536e-16	2.308e-13	6.83	243.16
TF perturbations	MAF SIRNA MACROPHAGE HUMAN GSE98368 RNASEQ DOWN	2.394e-18	2.344e-15	5.94	241.01
TF perturbations	ERG KD HUMAN GSE14801 CREEDSID GENE 827 DOWN	5.1e-16	2.497e-13	6.19	218.11
TF perturbations	ERG OE CD34 HUMAN GSE53665 RNASEQ UP	2.937e-15	1.15e-12	6.31	211.1
TF perturbations	U2AF1 OE CFUG HUMAN GSE94153 RNASEQ DOWN	1.619e-12	2.882e-10	7.74	210.13
TF perturbations	HSF1 KO MOUSE GSE41005 CREEDSID GENE 2143 UP	2.427e-13	5.94e-11	7.05	204.68
TF perturbations	MYC OE MOUSE GSE38304 CREEDSID GENE 1846 DOWN	5.96e-13	1.297e-10	7.16	201.48
TF perturbations	XBP1 OE MOUSE GSE6980 CREEDSID GENE 1507 DOWN	6.829e-11	6.686e-09	7.81	182.87
TF perturbations	MYC KNOCKIN MOUSE GSE39443 CREEDSID GENE 1847 DOWN	3.872e-12	5.833e-10	6.92	181.95
TF perturbations	EZH2 SHRNA PROE HUMAN GSE59089 RNASEQ UP	4.907e-14	1.373e-11	5.9	180.78
TF perturbations	RUNX1 KD HUMAN GSE29639 CREEDSID GENE 1288 UP	4.222e-12	5.904e-10	6.89	180.54
TF perturbations	DDIT3 KO MOUSE GSE2082 CREEDSID GENE 1388 UP	7.942e-13	1.555e-10	6.01	167.37
TF perturbations	SETDB1 KD THP1 HUMAN GSE103409 SGRNA9DAY4 RNASEQ DOWN	7.415e-10	4.84e-08	7.93	166.81
TF perturbations	U2AF1 OE BFUE HUMAN GSE94153 RNASEQ DOWN	1.357e-14	4.43e-12	4.81	153.6
MGI Mammalian Phenotype	MP:0005023 abnormal wound healing	5.354e-05	0.04694	18.38	180.79
MGI Mammalian Phenotype	MP:0004978 decreased B-1 B cell number	7.393e-07	0.001945	10.7	150.99

## Sheet: PathwayAnalysis_Fig.5_ETS
Drug: TK; Phase: G1; DOWN; 312 genes							*ETS-targeting			Drug: XR; Phase: G1; DOWN; 434 genes
Gene set source	Name	P-value	Adjusted p-value	Odds Ratio	Combined score					Gene set source	Name	P-value	Adjusted p-value	Odds Ratio	Combined score
TF Perturbations Followed by Expression	FOXA1 KD HUMAN GSE25315 CREEDSID GENE 2164 DOWN	1.274e-64	2.495e-61	15.08	2219.05					Genome Browser PWMs	V$MAF Q6	0.01454	1	2.06	8.73
TF Perturbations Followed by Expression	TFAP2C KD HUMAN GSE15481 CREEDSID GENE 2968 DOWN	1.841e-61	1.803e-58	15.79	2208.18					TF Perturbations Followed by Expression	ERG OE CD34 HUMAN GSE53665 RNASEQ UP	5.637e-16	1.104e-12	5.04	177.13	*
TF Perturbations Followed by Expression	TFAP2C SIRNA HUMAN GSE15481 CREEDSID GENE 2893 DOWN	7.073e-57	3.462e-54	15.36	1985.31					TF Perturbations Followed by Expression	TP53 KD HUMAN GSE1676 CREEDSID GENE 1784 DOWN	2.512e-12	9.836e-10	5.68	151.59
TF Perturbations Followed by Expression	ZNF750 KD HUMAN GSE38039 CREEDSID GENE 204 UP	4.145e-57	2.705e-54	13.37	1735.91
TF Perturbations Followed by Expression	ZNF750 KD HUMAN GSE38039 CREEDSID GENE 2704 DOWN	6.951e-56	2.722e-53	13.21	1678.38					Drug: XR; Phase: S/G2M; DOWN; 363 genes
TF Perturbations Followed by Expression	MYB KD HUMAN GSE49286 CREEDSID GENE 1842 DOWN	2.048e-51	6.684e-49	12.74	1486.9					Gene set source	Name	P-value	Adjusted p-value	Odds Ratio	Combined score
TF Perturbations Followed by Expression	E2F1 OE HUMAN GSE2715 CREEDSID GENE 1129 DOWN	1.675e-50	4.684e-48	12	1374.88					Genome Browser PWMs	V$P53 02	0.007763	1	2.35	11.41
TF Perturbations Followed by Expression	FLI1 KD HUMAN GSE27524 CREEDSID GENE 1599 DOWN	3.901e-43	8.487e-41	13.18	1286.56	*				Genome Browser PWMs	V$P53 DECAMER Q2	0.008202	1	2.33	11.2
TF Perturbations Followed by Expression	FLI1 KD HUMAN GSE27524 CREEDSID GENE 1596 DOWN	1.405e-42	2.752e-40	12.87	1240.26	*				Genome Browser PWMs	V$PU1 Q6	0.01331	1	2.28	9.83
TF Perturbations Followed by Expression	MYCN SHRNA SKNBE2 HUMAN GSE84389 RNASEQ DOWN	8.653e-48	2.118e-45	10.91	1182.39					Genome Browser PWMs	RYTTCCTG V$ETS2 B	0.01435	1	1.51	6.43	*
TF Perturbations Followed by Expression	FLI1 KD HUMAN GSE27524 CREEDSID GENE 1597 DOWN	9.016e-40	1.358e-37	13.15	1182.17	*				Genome Browser PWMs	V$TCF11MAFG 01	0.01441	1	2.37	10.06
TF Perturbations Followed by Expression	LEF1 KD HUMAN GSE42637 CREEDSID GENE 1775 DOWN	8.978e-38	1.172e-35	12.93	1103.23					Genome Browser PWMs	V$ELF1 Q6	0.01636	1	2.2	9.06
TF Perturbations Followed by Expression	YEATS2 SHRNA H1299 HUMAN GSE90781 RNASEQ DOWN	3.335e-41	5.936e-39	10.68	995.74					Genome Browser PWMs	ATCMNTCCGY UNKNOWN	0.01656	1	4.08	16.74
TF Perturbations Followed by Expression	TP63 UNK HUMAN GSE20286 CREEDSID GENE 2452 DOWN	1.842e-40	3.006e-38	10.68	977.48					Genome Browser PWMs	MCAATNNNNNGCG UNKNOWN	0.01928	1	3.24	12.8
TF Perturbations Followed by Expression	ZNF395 KD HUMAN GSE49613 CREEDSID GENE 813 DOWN	1.925e-37	2.355e-35	11.01	931.15					Genome Browser PWMs	V$IRF1 Q6	0.0229	1	2.09	7.88
TF Perturbations Followed by Expression	FLI1 KD HUMAN GSE27524 CREEDSID GENE 1594 DOWN	2.781e-36	2.723e-34	11.19	916.03	*				Genome Browser PWMs	V$E2F1 Q6 01	0.03468	1	2.03	6.83
TF Perturbations Followed by Expression	ZXDC DEPLETION HUMAN GSE45417 CREEDSID GENE 3044 UP	5.145e-34	4.579e-32	11.18	857					Genome Browser PWMs	V$CEBP C	0.03658	1	2.12	7.01
TF Perturbations Followed by Expression	KLF1 OE MOUSE GSE46600 CREEDSID GENE 252 UP	3.168e-37	3.648e-35	9.91	832.45					Genome Browser PWMs	V$E2F 03	0.03867	1	1.99	6.48
TF Perturbations Followed by Expression	TAL1 KD JURKAT HUMAN GSE72299 RNASEQ DOWN	1.327e-27	6.837e-26	13.22	818.22					Genome Browser PWMs	CTGRYYYNATT UNKNOWN	0.0475	1	2.94	8.95
TF Perturbations Followed by Expression	PAX6 KO MOUSE GSE45143 CREEDSID GENE 3098 DOWN	2.084e-32	1.774e-30	11.11	810.79					TF Perturbations Followed by Expression	HOXA7 SHRNA FLHSPC HUMAN GSE76683 RNASEQ UP	2.555e-31	5.003e-28	8.3	584.5
TF Perturbations Followed by Expression	NEUROG3 OE MOUSE GSE3653 CREEDSID GENE 1664 DOWN	3.294e-34	3.071e-32	10.5	809.32					TF Perturbations Followed by Expression	JUNB KD FORESKIN HUMAN GSE63079 RNASEQ UP	2.132e-23	1.391e-20	7.22	376.75
TF Perturbations Followed by Expression	ZMAT4 SIRNA T47D HUMAN GSE79586 RNASEQ DOWN	7.269e-31	5.271e-29	11.55	801.53					TF Perturbations Followed by Expression	FOXP1 OE HUMAN GSE51382 CREEDSID GENE 1434 UP	2.326e-22	9.11e-20	7.5	373.8
TF Perturbations Followed by Expression	NR4A2 OE HUMAN GSE58475 CREEDSID GENE 1431 DOWN	2.935e-39	4.105e-37	8.84	784.48					TF Perturbations Followed by Expression	FOXP1 KD HUMAN GSE51382 CREEDSID GENE 1435 DOWN	2.247e-23	1.1e-20	6.77	353
TF Perturbations Followed by Expression	NR2C2 KD HUMAN GSE16219 CREEDSID GENE 2628 DOWN	8.93e-37	9.714e-35	9.16	760.13					TF Perturbations Followed by Expression	SP140 KD PBMC HUMAN GSE83381 RNASEQ UP	2.999e-17	2.447e-15	7.83	297.93
TF Perturbations Followed by Expression	GLI1 SIRNA HCT116 HUMAN GSE57871 8HR RNASEQ DOWN	5.42e-28	2.868e-26	11.66	731.73					TF Perturbations Followed by Expression	PRRX1 SIRNA BT549 HUMAN GSE79586 RNASEQ UP	4.841e-20	1.185e-17	6.46	287.39
TF Perturbations Followed by Expression	NFKB1 INACTIVATION HUMAN GSE20667 CREEDSID GENE 2573 UP	3.479e-31	2.62e-29	10.04	703.96					TF Perturbations Followed by Expression	TP53 KD HUMAN GSE1676 CREEDSID GENE 1784 DOWN	6.703e-17	4.861e-15	7.6	283.02
TF Perturbations Followed by Expression	FOXD4L6 SIRNA T47D HUMAN GSE79586 RNASEQ DOWN	1.013e-26	4.721e-25	11.27	674.82					TF Perturbations Followed by Expression	TAL1 OE HESC HUMAN GSE57395 RNASEQ UP	1.804e-23	1.766e-20	5.28	276.54
TF Perturbations Followed by Expression	ZNF589 SIRNA T47D HUMAN GSE79586 RNASEQ DOWN	5.688e-32	4.64e-30	9.1	654.93					TF Perturbations Followed by Expression	ERG OE CD34 HUMAN GSE53665 RNASEQ UP	2.123e-19	3.78e-17	6.19	266.33	*
TF Perturbations Followed by Expression	TWIST1 OE MOUSE GSE50002 CREEDSID GENE 1078 DOWN	1.975e-24	7.584e-23	11.83	645.61					TF Perturbations Followed by Expression	MEIS2 KD KASUMI1 HUMAN GSE81328 RNASEQ UP	9.579e-22	3.126e-19	5.41	261.74
TF Perturbations Followed by Expression	MEIS2 KD KASUMI1 HUMAN GSE81328 RNASEQ UP	2.704e-36	2.786e-34	7.87	644.16					TF Perturbations Followed by Expression	OVOL2 OE PC3 HUMAN GSE48230 RNASEQ DOWN	1.188e-19	2.326e-17	5.75	250.48
TF Perturbations Followed by Expression	TFAP2C SIRNA HUMAN GSE15481 CREEDSID GENE 2892 DOWN	2.622e-31	2.054e-29	9.1	640.94					TF Perturbations Followed by Expression	FOXP1 OE HUMAN GSE51382 CREEDSID GENE 1471 UP	4.645e-19	6.063e-17	5.87	247.83
TF Perturbations Followed by Expression	ELF4 KO MOUSE GSE15324 CREEDSID GENE 2839 DOWN	1.385e-30	9.688e-29	9.07	623.78					TF Perturbations Followed by Expression	ZNF589 SIRNA T47D HUMAN GSE79586 RNASEQ DOWN	1.598e-18	1.738e-16	6.03	247.15
TF Perturbations Followed by Expression	FOXO1 KO MOUSE GSE18308 CREEDSID GENE 1168 DOWN	3.626e-30	2.219e-28	9.19	622.76					TF Perturbations Followed by Expression	ZEB1 SIRNA CORNEA HUMAN GSE90489 RNASEQ UP	3.942e-21	1.103e-18	5.11	240.23
TF Perturbations Followed by Expression	TFAP2C KD HUMAN GSE15481 CREEDSID GENE 2964 DOWN	2.76e-30	1.801e-28	8.94	608.17					TF Perturbations Followed by Expression	KLF10 SIRNA PANC1 HUMAN GSE90566 RNASEQ UP	3.503e-18	3.43e-16	5.89	236.81
TF Perturbations Followed by Expression	RORC KO MOUSE GSE27241 CREEDSID GENE 1686 DOWN	2.76e-30	1.743e-28	8.94	608.17					TF Perturbations Followed by Expression	ZEB1 OE CFPAC1 HUMAN GSE64558 RNASEQ DOWN	2.859e-16	1.696e-14	6.59	235.69
TF Perturbations Followed by Expression	DUX4 OE HUMAN GSE33799 CREEDSID GENE 1430 DOWN	2.981e-28	1.668e-26	9.22	584.38					TF Perturbations Followed by Expression	ZNF253 SIRNA MCF7 HUMAN GSE79586 RNASEQ DOWN	2.652e-19	4.327e-17	5.47	234
TF Perturbations Followed by Expression	SOX10 KO MOUSE GSE12007 CREEDSID GENE 284 DOWN	2.233e-27	1.121e-25	9.46	580.63					TF Perturbations Followed by Expression	OVOL1 OE MDA HUMAN GSE51975 RNASEQ UP	8.706e-18	7.411e-16	5.92	232.58
TF Perturbations Followed by Expression	DNMT1 KO MOUSE GSE31626 CREEDSID GENE 1236 DOWN	1.929e-28	1.111e-26	8.68	553.82					TF Perturbations Followed by Expression	KLF5 KO CFPAC1 HUMAN GSE64558 RNASEQ DOWN	1.047e-16	7.319e-15	6.3	231.69
TF Perturbations Followed by Expression	PPARG OE MOUSE GSE2192 CREEDSID GENE 861 UP	6.989e-26	3.041e-24	9.37	542.67					TF Perturbations Followed by Expression	U2AF1 OE CFUG HUMAN GSE94153 RNASEQ UP	5.627e-19	6.886e-17	5.51	231.52
TF Perturbations Followed by Expression	ZNF253 SIRNA MCF7 HUMAN GSE79586 RNASEQ DOWN	1.912e-30	1.291e-28	7.73	528.87					TF Perturbations Followed by Expression	TOX4 SIRNA HCT116 HUMAN GSE56788 RNASEQ UP	2.955e-19	4.451e-17	5.31	226.64
TF Perturbations Followed by Expression	MYC ACTIVATION MOUSE GSE4356 CREEDSID GENE 752 UP	2.475e-29	1.468e-27	7.99	526.42					TF Perturbations Followed by Expression	NFKB1 INACTIVATION HUMAN GSE20667 CREEDSID GENE 2576 DOWN	4.778e-18	4.455e-16	5.66	225.68
TF Perturbations Followed by Expression	SPDEF KD HUMAN GSE40985 CREEDSID GENE 2606 DOWN	3.009e-24	1.133e-22	9.59	519.29					TF Perturbations Followed by Expression	U2AF1 KD A549 HUMAN GSE66553 RNASEQ UP	3.684e-14	1.093e-12	7.23	223.51
TF Perturbations Followed by Expression	KLF5 KO MOUSE GSE9244 CREEDSID GENE 580 DOWN	6.7e-27	3.2e-25	8.55	515.11					TF Perturbations Followed by Expression	SETDB1 KD THP1 HUMAN GSE103409 SGRNA6DAY4 RNASEQ DOWN	5.341e-15	2.092e-13	6.73	221.21
TF Perturbations Followed by Expression	TCF4 KD HUMAN GSE18560 CREEDSID GENE 1275 DOWN	1.618e-24	6.335e-23	9.34	511.81					TF Perturbations Followed by Expression	KMT2A CHROMTRANSLOC HUMAN GSE15013 CREEDSID GENE 1506 UP	2.823e-15	1.228e-13	6.59	220.86
TF Perturbations Followed by Expression	FLI1 KD HUMAN GSE27524 CREEDSID GENE 1600 DOWN	9.071e-23	2.96e-21	9.96	505.4	*				TF Perturbations Followed by Expression	HNF4A KO MOUSE GSE3126 CREEDSID GENE 195 UP	5.321e-14	1.467e-12	7.11	217.29
TF Perturbations Followed by Expression	TWIST1 OE MOUSE GSE50002 CREEDSID GENE 1071 DOWN	3.784e-23	1.323e-21	9.75	503.29					TF Perturbations Followed by Expression	MAF SIRNA MACROPHAGE HUMAN GSE98368 RNASEQ DOWN	8.078e-19	9.304e-17	5.17	215.5
TF Perturbations Followed by Expression	NFKB1 INACTIVATION HUMAN GSE20667 CREEDSID GENE 2576 DOWN	4.539e-28	2.469e-26	7.97	501.76					TF Perturbations Followed by Expression	NFYA SIRNA HCT116 HUMAN GSE56788 RNASEQ DOWN	3.695e-14	1.08e-12	6.85	211.95
TF Perturbations Followed by Expression	GLI1 SIRNA HCT116 HUMAN GSE57871 4HR RNASEQ DOWN	5.432e-22	1.519e-20	9.89	484.09					TF Perturbations Followed by Expression	PBRM1 OE CAKI2 HUMAN GSE76199 RNASEQ UP	4.149e-14	1.195e-12	6.82	210.11
TF Perturbations Followed by Expression	NFKB1 INACTIVATION HUMAN GSE20667 CREEDSID GENE 2574 UP	1.293e-23	4.778e-22	8.81	464.2					TF Perturbations Followed by Expression	KLF5 KO MOUSE GSE9244 CREEDSID GENE 580 UP	2.478e-14	7.825e-13	6.63	207.77
TF Perturbations Followed by Expression	ADNP DEFICIENCY NULL MUTATION MOUSE GSE4068 CREEDSID GENE 719 DOWN	8.385e-26	3.569e-24	7.76	448.33					TF Perturbations Followed by Expression	FOXQ1 OE SKMEL147 HUMAN GSE103071 RNASEQ UP	3.206e-19	4.484e-17	4.81	204.97
TF Perturbations Followed by Expression	[199 in total, top 50 shown above ]									TF Perturbations Followed by Expression	HOXA11 SIRNA BT549 HUMAN GSE79586 RNASEQ UP	4.689e-15	1.913e-13	6.19	204.33
Genome Browser PWMs	V$E2F1DP1RB 01	1.837e-11	1.129e-08	6.03	148.98					TF Perturbations Followed by Expression	MYCN SHRNA IMR575 HUMAN GSE80397 6HR RNASEQ DOWN	1.029e-19	2.238e-17	4.64	202.77
Genome Browser PWMs	SGCGSSAAA V$E2F1DP2 01	2.062e-10	6.341e-08	6.75	150.49					TF Perturbations Followed by Expression	TCF7 KO MOUSE GSE20754 CREEDSID GENE 3010 UP	1.37e-13	3.193e-12	6.82	201.88
Genome Browser PWMs	V$E2F Q6	9.821e-10	2.013e-07	5.43	112.68					TF Perturbations Followed by Expression	IRX6 SIRNA MDAMB231 HUMAN GSE79586 RNASEQ DOWN	3.519e-15	1.466e-13	6.01	200.03
Genome Browser PWMs	V$E2F1 Q6	9.821e-10	1.51e-07	5.43	112.68					TF Perturbations Followed by Expression	TCF12 KO MOUSE GSE27402 CREEDSID GENE 2168 DOWN	1.722e-13	3.921e-12	6.75	198.28
Genome Browser PWMs	V$E2F Q4	1.139e-09	1.401e-07	5.39	110.93					TF Perturbations Followed by Expression	MYOD1 MUT MOUSE GSE6487 CREEDSID GENE 1178 DOWN	7.354e-16	4e-14	5.68	197.99
Genome Browser PWMs	V$E2F1DP2 01	1.225e-09	1.256e-07	5.36	110.07					TF Perturbations Followed by Expression	ADAR KD HUVEC HUMAN GSE60217 RNASEQ DOWN	6.503e-12	9.948e-11	7.64	196.82
Genome Browser PWMs	V$E2F1DP1 01	1.225e-09	1.077e-07	5.36	110.07					TF Perturbations Followed by Expression	HOXA11 SIRNA MCF7 HUMAN GSE79586 RNASEQ UP	1.949e-18	2.008e-16	4.81	196.32
Genome Browser PWMs	V$E2F4DP2 01	1.225e-09	9.419e-08	5.36	110.07					TF Perturbations Followed by Expression	ZNF589 SIRNA MDAMB231 HUMAN GSE79586 RNASEQ DOWN	4.725e-15	1.888e-13	5.95	196.12
Genome Browser PWMs	V$E2F 02	1.225e-09	8.373e-08	5.36	110.07					TF Perturbations Followed by Expression	ERG KD HUMAN GSE14801 CREEDSID GENE 827 DOWN	1.797e-16	1.173e-14	5.39	195.41	*
Genome Browser PWMs	V$E2F4DP1 01	1.637e-09	1.007e-07	5.28	106.73					TF Perturbations Followed by Expression	NFKB1 INACTIVATION HUMAN GSE20667 CREEDSID GENE 2573 DOWN	1.664e-15	7.945e-14	5.72	194.8
Genome Browser PWMs	V$E2F 03	2.5e-09	1.398e-07	5.15	101.98					TF Perturbations Followed by Expression	MBD2 KD HMLER HUMAN GSE63234 RNASEQ UP	1.896e-14	6.291e-13	6.12	193.43
Genome Browser PWMs	V$E2F1 Q3	1.281e-08	6.563e-07	4.93	89.61					TF Perturbations Followed by Expression	PRRX1 SIRNA MCF7 HUMAN GSE79586 RNASEQ UP	5.066e-17	3.815e-15	5.13	192.42
Genome Browser PWMs	V$E2F Q3	2.085e-08	9.861e-07	5.06	89.5					TF Perturbations Followed by Expression	IRX6 SIRNA MCF7 HUMAN GSE79586 RNASEQ UP	1.634e-16	1.103e-14	5.09	185.17
Genome Browser PWMs	V$E2F Q4 01	4.594e-08	2.018e-06	4.81	81.23					TF Perturbations Followed by Expression	U2AF1 OE BFUE HUMAN GSE94153 RNASEQ DOWN	8.479e-18	7.547e-16	4.63	182.17
Genome Browser PWMs	V$E2F1 Q4 01	1.435e-07	5.884e-06	4.72	74.33					TF Perturbations Followed by Expression	RARA KD HUMAN GSE26298 CREEDSID GENE 69 UP	1.478e-14	5.078e-13	5.7	181.51
Genome Browser PWMs	V$E2F Q3 01	2.201e-07	8.459e-06	4.58	70.19					TF Perturbations Followed by Expression	MYC HYPERACTIVE HMEC HUMAN GSE66182 RNASEQ DOWN	3.804e-16	2.191e-14	5.11	181.4
Genome Browser PWMs	V$E2F Q6 01	2.958e-07	1.07e-05	4.48	67.42					TF Perturbations Followed by Expression	IRF7 OE HUMAN GSE37828 CREEDSID GENE 1146 UP	2.061e-15	9.173e-14	5.31	179.45
Genome Browser PWMs	V$E2F1 Q6 01	7.27e-06	0.0002484	3.94	46.63					TF Perturbations Followed by Expression	SETDB1 KD THP1 HUMAN GSE103409 SGRNA9DAY7 RNASEQ DOWN	7.878e-11	8.522e-10	7.68	178.61
Genome Browser PWMs	V$E2F1 Q4	1.07e-05	0.0003463	3.82	43.67					TF Perturbations Followed by Expression	[95 in total, top 50 shown above ]
Genome Browser PWMs	V$ELK1 02	0.002529	0.07777	2.73	16.34	*
Genome Browser PWMs	V$E2F 01	0.004182	0.1225	4.71	25.82
Genome Browser PWMs	KTGGYRSGAA UNKNOWN	0.00747	0.2088	4.11	20.12
Genome Browser PWMs	CCAWYNNGAAR UNKNOWN	0.00963	0.2575	2.97	13.8
Genome Browser PWMs	GGAMTNNNNNTCCY UNKNOWN	0.01139	0.292	3.21	14.34
Genome Browser PWMs	V$E2F1 Q3 01	0.01865	0.4588	2.27	9.04
Genome Browser PWMs	V$CETS1P54 01	0.02427	0.574	2.17	8.07
Genome Browser PWMs	V$SOX9 B1	0.0359	0.8178	2.13	7.08
Genome Browser PWMs	GGCNKCCATNK UNKNOWN	0.04248	0.9331	2.63	8.3
Drug: TK; Phase: S/G2M; DOWN; 154 genes
Gene set source	Name	P-value	Adjusted p-value	Odds Ratio	Combined score
TF Perturbations Followed by Expression	SP3 KD HUMAN GSE7102 CREEDSID GENE 1548 DOWN	3.578e-38	7.005e-35	14.04	1210.58
TF Perturbations Followed by Expression	AIRE KO MOUSE GSE2515 CREEDSID GENE 60 DOWN	1.204e-30	1.813e-28	17.39	1197.93
TF Perturbations Followed by Expression	ZNF253 SIRNA MCF7 HUMAN GSE79586 RNASEQ DOWN	1.965e-37	1.924e-34	13.51	1141.78
TF Perturbations Followed by Expression	KLF1 OE MOUSE GSE46600 CREEDSID GENE 252 UP	2.987e-33	1.17e-30	14.39	1077.53
TF Perturbations Followed by Expression	SOX4 KD HUMAN GSE4225 CREEDSID GENE 64 DOWN	4.166e-33	1.36e-30	14.26	1063.44
TF Perturbations Followed by Expression	YEATS2 SHRNA H1299 HUMAN GSE90781 RNASEQ DOWN	2.886e-32	6.278e-30	14.3	1038.59
TF Perturbations Followed by Expression	TCF12 KO MOUSE GSE27402 CREEDSID GENE 2168 UP	1.211e-30	1.693e-28	14.43	994.03
TF Perturbations Followed by Expression	NEUROG3 OE MOUSE GSE3653 CREEDSID GENE 1658 DOWN	4.215e-28	4.127e-26	15.48	976.05
TF Perturbations Followed by Expression	GATA3 OE MOUSE GSE12999 CREEDSID GENE 2531 DOWN	3.253e-36	2.123e-33	11.62	949.72
TF Perturbations Followed by Expression	GLI1 SIRNA HCT116 HUMAN GSE57871 8HR RNASEQ DOWN	9.583e-25	6.471e-23	17.05	943.15
TF Perturbations Followed by Expression	TP53 KD HUMAN GSE1676 CREEDSID GENE 1784 UP	2.82e-32	6.903e-30	12.89	936.25
TF Perturbations Followed by Expression	FOXO1 KO MOUSE GSE18308 CREEDSID GENE 1168 DOWN	2.212e-29	2.547e-27	14.06	927.85
TF Perturbations Followed by Expression	NFKB1 INACTIVATION HUMAN GSE20667 CREEDSID GENE 2576 DOWN	1.02e-30	1.816e-28	12.99	896.85
TF Perturbations Followed by Expression	THRB HCC MUTANT BN HUMAN GSE29159 CREEDSID GENE 1696 DOWN	6.422e-29	6.618e-27	13.63	884.69
TF Perturbations Followed by Expression	DOT1L INHIBITION HUMAN GSE29828 CREEDSID GENE 1239 DOWN	6.373e-30	7.799e-28	13.02	875.49
TF Perturbations Followed by Expression	CDX2 KO MOUSE GSE12999 CREEDSID GENE 773 UP	5.318e-34	2.603e-31	11.27	863.53
TF Perturbations Followed by Expression	OVOL2 OE MDA HUMAN GSE51975 RNASEQ DOWN	4.023e-31	7.878e-29	12.03	842.01
TF Perturbations Followed by Expression	PPARG OE MOUSE GSE2192 CREEDSID GENE 861 UP	1.841e-25	1.335e-23	14.49	825.02
TF Perturbations Followed by Expression	SOX11 DEPLETION HUMAN GSE34763 CREEDSID GENE 353 DOWN	4.696e-23	2.485e-21	15.92	818.26
TF Perturbations Followed by Expression	RELA KD HUMAN GSE1676 CREEDSID GENE 1787 UP	1.184e-30	1.932e-28	11.7	806.05
TF Perturbations Followed by Expression	HOXA11 SIRNA MCF7 HUMAN GSE79586 RNASEQ UP	1.704e-32	4.767e-30	10.84	793.2
TF Perturbations Followed by Expression	IKZF3 MUT MOUSE GSE12356 CREEDSID GENE 599 DOWN	6.019e-26	4.714e-24	13.2	766.55
TF Perturbations Followed by Expression	DLX4 OE HUMAN GSE21657 CREEDSID GENE 2160 UP	9.361e-25	6.546e-23	13.7	757.74
TF Perturbations Followed by Expression	EZH2 SHRNA PROE HUMAN GSE59089 RNASEQ DOWN	2.591e-23	1.45e-21	13.97	726.55
TF Perturbations Followed by Expression	XBP1 KO MOUSE GSE40273 CREEDSID GENE 1060 UP	6.18e-21	1.921e-19	15.4	716.47
TF Perturbations Followed by Expression	MYB OE HUMAN GSE2815 CREEDSID GENE 1740 UP	2.3e-29	2.502e-27	10.82	713.66
TF Perturbations Followed by Expression	GATA4 OE A549 HUMAN GSE85001 RNASEQ DOWN	2.567e-30	3.351e-28	10.46	712.76
TF Perturbations Followed by Expression	ZNF217 SIRNA MCF7 HUMAN GSE58326 RNASEQ DOWN	1.147e-26	1.021e-24	11.68	697.73
TF Perturbations Followed by Expression	ZNF395 KD HUMAN GSE49613 CREEDSID GENE 813 DOWN	4.773e-24	2.832e-22	12.94	694.99
TF Perturbations Followed by Expression	TCF4 KD HUMAN GSE18560 CREEDSID GENE 1275 DOWN	3.156e-22	1.373e-20	13.67	676.8
TF Perturbations Followed by Expression	KLF5 KO CFPAC1 HUMAN GSE64558 RNASEQ DOWN	2.826e-23	1.537e-21	12.99	674.29
TF Perturbations Followed by Expression	MYCN OE MOUSE GSE6077 CREEDSID GENE 40 UP	4.382e-21	1.43e-19	14.36	673.31
TF Perturbations Followed by Expression	MYB OE HUMAN GSE2815 CREEDSID GENE 941 UP	8.421e-28	7.851e-26	10.8	673.18
TF Perturbations Followed by Expression	E2F2 KD MOUSE GSE24594 CREEDSID GENE 474 UP	3.504e-22	1.491e-20	13.62	672.64
TF Perturbations Followed by Expression	HNF1A OE HUMAN GSE3308 CREEDSID GENE 279 DOWN	1.527e-24	9.968e-23	11.88	651.26
TF Perturbations Followed by Expression	NR2C2 KD HUMAN GSE16219 CREEDSID GENE 2628 UP	3.088e-20	8.638e-19	14.36	645.14
TF Perturbations Followed by Expression	OTX2 SILENCING HUMAN GSE22875 CREEDSID GENE 163 DOWN	4.167e-21	1.383e-19	13.31	624.43
TF Perturbations Followed by Expression	HSF1 KO MOUSE GSE41005 CREEDSID GENE 2143 DOWN	1.754e-21	6.361e-20	12.79	611.27
TF Perturbations Followed by Expression	GLI1 SIRNA HCT116 HUMAN GSE57871 4HR RNASEQ DOWN	2.695e-19	6.765e-18	14.21	607.79
TF Perturbations Followed by Expression	FOXM1 KD HUMAN GSE55204 CREEDSID GENE 1369 DOWN	2.18e-24	1.377e-22	11.08	603.79
TF Perturbations Followed by Expression	YY2 KD HUMAN GSE14964 CREEDSID GENE 2081 DOWN	3.43e-26	2.798e-24	10.21	598.55
TF Perturbations Followed by Expression	NEUROG3 OE MOUSE GSE3653 CREEDSID GENE 1664 DOWN	9.327e-22	3.512e-20	12.22	591.63
TF Perturbations Followed by Expression	ELF4 KO MOUSE GSE15324 CREEDSID GENE 2839 DOWN	1.116e-22	5.461e-21	11.59	585.76
TF Perturbations Followed by Expression	MEIS2 KD KASUMI1 HUMAN GSE81328 RNASEQ UP	2.459e-26	2.093e-24	9.83	579.45
TF Perturbations Followed by Expression	NEUROG3 OE MOUSE GSE3653 CREEDSID GENE 2585 DOWN	4.272e-22	1.707e-20	11.77	579.05
TF Perturbations Followed by Expression	MECP2 KD MOUSE GSE47150 CREEDSID GENE 361 UP	4.989e-21	1.601e-19	12.28	573.99
TF Perturbations Followed by Expression	U2AF1 OE CFUG HUMAN GSE94153 RNASEQ UP	2.473e-24	1.513e-22	10.45	568.19
TF Perturbations Followed by Expression	IRF7 OE HUMAN GSE37828 CREEDSID GENE 1146 UP	7.901e-23	3.967e-21	11.04	561.71
TF Perturbations Followed by Expression	KLF4 OE HUMAN GSE3113 CREEDSID GENE 2071 DOWN	1.044e-17	2.004e-16	14.35	561.11
TF Perturbations Followed by Expression	TP53 SIRNA MDAMB231 HUMAN GSE68248 RNASEQ DOWN	2.91e-20	8.379e-19	12.3	553.22
TF Perturbations Followed by Expression	[376 in total, top 50 shown above ]
Genome Browser PWMs	V$CMYB 01	5.874e-06	0.003613	5.47	65.93
Genome Browser PWMs	V$USF 01	0.0002313	0.07113	4.38	36.65
Genome Browser PWMs	V$E2F1DP2 01	0.002562	0.5252	3.8	22.7
Genome Browser PWMs	V$E2F1DP1 01	0.002562	0.3939	3.8	22.7
Genome Browser PWMs	V$E2F4DP2 01	0.002562	0.3151	3.8	22.7
Genome Browser PWMs	V$E2F 02	0.002562	0.2626	3.8	22.7
Genome Browser PWMs	V$E2F Q6 01	0.00281	0.2469	3.74	21.98
Genome Browser PWMs	V$E2F 03	0.003215	0.2472	3.65	20.96
Genome Browser PWMs	MCAATNNNNNGCG UNKNOWN	0.004222	0.2885	6.11	33.41
Genome Browser PWMs	V$MAX 01	0.004897	0.3011	3.38	17.98
Genome Browser PWMs	SCGGAAGY V$ELK1 02	0.008075	0.4515	1.86	8.97	*
Genome Browser PWMs	CACGTG V$MYC Q2	0.008368	0.4288	1.94	9.3
Genome Browser PWMs	GGGCGGR V$SP1 Q6	0.009006	0.4261	1.49	7.01
Genome Browser PWMs	V$E2F1 Q4 01	0.009071	0.3985	3.37	15.86
Genome Browser PWMs	V$E2F Q3 01	0.01041	0.4268	3.27	14.95
Genome Browser PWMs	SGCGSSAAA V$E2F1DP2 01	0.01049	0.4033	3.8	17.31
Genome Browser PWMs	GCTNWTTGK UNKNOWN	0.01083	0.3919	2.9	13.14
Genome Browser PWMs	V$TEL2 Q6	0.01124	0.3839	3.22	14.45
Genome Browser PWMs	V$E2F1 Q3 01	0.01399	0.4527	3.07	13.1
Genome Browser PWMs	GATGKMRGCG UNKNOWN	0.01438	0.4422	5.9	25.04
Genome Browser PWMs	V$ELK1 02	0.015	0.4393	3.02	12.68	*
Genome Browser PWMs	V$ARNT 02	0.015	0.4193	3.02	12.68
Genome Browser PWMs	V$CETS1P54 01	0.01718	0.4593	2.93	11.91
Genome Browser PWMs	V$ALPHACP1 01	0.01776	0.455	2.91	11.72
Genome Browser PWMs	V$NFY Q6	0.01776	0.4368	2.91	11.72
Genome Browser PWMs	V$NFY Q6 01	0.01835	0.4339	2.89	11.54
Genome Browser PWMs	GATTGGY V$NFY Q6 01	0.02121	0.4831	1.75	6.73
Genome Browser PWMs	KTGGYRSGAA UNKNOWN	0.02237	0.4914	5	18.98
Genome Browser PWMs	V$USF C	0.02286	0.4847	2.74	10.37
Genome Browser PWMs	TCCCRNNRTGC UNKNOWN	0.02788	0.5715	2.95	10.57
Genome Browser PWMs	V$EGR3 01	0.0288	0.5713	4.53	16.07
Genome Browser PWMs	V$SREBP1 02	0.03143	0.6041	4.38	15.15
Genome Browser PWMs	V$E2F1DP1RB 01	0.03499	0.6522	2.78	9.3
Genome Browser PWMs	V$E2F1 Q6	0.03609	0.6529	2.75	9.14
Genome Browser PWMs	V$E2F Q4 01	0.03836	0.674	2.71	8.82
Genome Browser PWMs	V$E2F4DP1 01	0.04011	0.6852	2.67	8.59
Genome Browser PWMs	V$E2F1 Q6 01	0.0407	0.6766	2.66	8.52
Genome Browser PWMs	V$USF Q6 01	0.04191	0.6783	2.64	8.37
Genome Browser PWMs	V$FOXO1 01	0.04566	0.72	2.58	7.95
Genome Browser PWMs	V$ETS Q4	0.04695	0.7219	2.56	7.82	*
Genome Browser PWMs	V$SREBP1 01	0.04735	0.7102	2.95	9
Genome Browser PWMs	V$YY1 Q6	0.04761	0.6971	2.55	7.75
Genome Browser PWMs	V$MYB Q3	0.04827	0.6903	2.54	7.69
Genome Browser PWMs	V$USF2 Q6	0.04827	0.6746	2.54	7.69
						*
						*
						*
						*
						*
						*

## Sheet: PathwayAnalysis_Fig.5_Secondary
Drug: TK; Phase: G1; DOWN; 312 genes										Drug: XR; Phase: G1; DOWN; 434 genes
Gene set source	Name	P-value	Adjusted p-value	Odds Ratio	Combined score					Gene set source	Name	P-value	Adjusted p-value	Odds Ratio	Combined score
BioPlanet 2019	G2/M checkpoints	1.518e-18	5.731e-16	23.85	978.63					BioPlanet 2019	Activation of Src by protein tyrosine phosphatase alpha	1.083e-06	0.0004089	23.04	316.49
BioPlanet 2019	Spliceosomal assembly	1.877e-11	1.771e-09	34.19	844.41					BioPlanet 2019	Cell cycle: G2/M checkpoint	1.317e-06	0.0003977	11.95	161.77
BioPlanet 2019	DNA strand elongation	1.821e-14	3.436e-12	24.81	785.04					Reactome	Condensation of Prometaphase Chromosomes Homo sapiens R-HSA-2514853	1.95e-06	0.0009947	20.95	275.4
BioPlanet 2019	G1/S-specific transcription	6.9e-11	5.483e-09	30.17	705.79					Reactome	TP53 Regulates Transcription of Cell Cycle Genes Homo sapiens R-HSA-6791312	6.534e-08	4.999e-05	9.6	158.83
BioPlanet 2019	Cell cycle	3.697e-37	5.583e-34	8.35	700.37					GO Biological Process 2018	positive regulation of granulocyte differentiation (GO:0030854)	3.169e-06	0.002695	30.72	389
BioPlanet 2019	DNA replication	2.779e-27	2.098e-24	11.15	681.69					GO Biological Process 2018	regulation of granulocyte differentiation (GO:0030852)	4.14e-05	0.01761	18.43	186.03
BioPlanet 2019	Activation of the pre-replicative complex	4.685e-13	5.442e-11	23.5	667.27					GO Biological Process 2018	DNA damage response, signal transduction by p53 class mediator resulting in cell cycle arrest (GO:0006977)	7.589e-09	3.873e-05	8.92	166.76
BioPlanet 2019	Unwinding of DNA	5.943e-09	3.205e-07	34.97	662.28					GO Biological Process 2018	signal transduction involved in mitotic G1 DNA damage checkpoint (GO:0072431)	9.192e-09	2.345e-05	8.78	162.43
BioPlanet 2019	Cleavage of growing transcript in the termination region	6.069e-14	1.018e-11	19.38	589.79					GO Cellular Component 2018	MHC protein complex (GO:0042611)	1.501e-06	0.0006694	15.36	205.98
BioPlanet 2019	E2F-mediated regulation of DNA replication	1.592e-12	1.603e-10	21.37	580.47
BioPlanet 2019	Mitotic G1-G1/S phases	9.215e-19	4.638e-16	11.4	473.26					Drug: XR; Phase: S/G2M; DOWN; 363 genes
BioPlanet 2019	CDK regulation of DNA replication	5.773e-09	3.229e-07	24.93	472.9					Gene set source	Name	P-value	Adjusted p-value	Odds Ratio	Combined score
BioPlanet 2019	SLBP-dependent processing of replication-dependent histone pre-mRNAs	3.828e-07	1.521e-05	29.14	430.53					BioPlanet 2019	p53 activity regulation	2.947e-15	4.45e-12	9.81	328.07
BioPlanet 2019	ATR activation in response to replication stress	6.107e-08	2.795e-06	25.64	425.93					BioPlanet 2019	Endosomal/vacuolar pathway	1.251e-05	0.0009448	24.49	276.43
BioPlanet 2019	Cell cycle checkpoints	1.177e-16	3.555e-14	11.51	422.01					BioPlanet 2019	MicroRNA regulation of DNA damage response	2.528e-11	9.541e-09	11.02	268.88
BioPlanet 2019	Messenger RNA splicing: major pathway	1.188e-13	1.793e-11	14.14	420.84					BioPlanet 2019	Corticosteroids and cardioprotection	5.296e-07	0.0001142	18.37	265.4
BioPlanet 2019	Flap intermediate removal from the telomere lagging strand (C-strand)	3.674e-05	0.0009564	38.46	392.76					BioPlanet 2019	p53 signaling pathway	8.786e-14	6.633e-11	8.32	250.24
BioPlanet 2019	Capped intron-containing pre-mRNA processing	3.004e-16	7.56e-14	10.22	365.25					BioPlanet 2019	G beta-gamma signaling through PI3K gamma	0.0001139	0.004647	27.55	250.15
BioPlanet 2019	Phosphorylation of Emi1	7.263e-05	0.001741	32.05	305.46					BioPlanet 2019	Hypoxia and p53 in the cardiovascular system	2.667e-06	0.0003356	14.37	184.47
BioPlanet 2019	S phase	1.386e-13	1.903e-11	10.3	305.02					BioPlanet 2019	Bystander B cell activation	0.0003103	0.00997	20.66	166.9
BioPlanet 2019	Chromosome maintenance	4.257e-13	5.357e-11	10.58	301.37					BioPlanet 2019	TP53 network	1.807e-05	0.001299	14.5	158.35
BioPlanet 2019	G1 to S cell cycle control	3.011e-11	2.526e-09	12.44	301.32					Reactome	Loss of Function of FBXW7 in Cancer and NOTCH1 Signaling Homo sapiens R-HSA-2644607	5.771e-05	0.006307	33.06	322.65
BioPlanet 2019	APC/C- and Cdc20-mediated degradation of Nek2A	7.94e-08	3.526e-06	17.95	293.44					Reactome	FBXW7 Mutants and NOTCH1 in Cancer Homo sapiens R-HSA-2644605	5.771e-05	0.005887	33.06	322.65
BioPlanet 2019	G0 and early G1 pathway	7.94e-08	3.425e-06	17.95	293.44					Reactome	Scavenging by Class F Receptors Homo sapiens R-HSA-3000484	0.0001139	0.008296	27.55	250.15
BioPlanet 2019	Apoptotic DNA fragmentation and tissue homeostasis	1.133e-05	0.0003228	25.64	292.01					Reactome	Endosomal/Vacuolar pathway Homo sapiens R-HSA-1236977	4.708e-05	0.005541	18.37	182.99
BioPlanet 2019	Licensing factor removal from origins	1.48e-10	1.064e-08	12.61	285.42					Reactome	TP53 Regulates Transcription of Genes Involved in G2 Cell Cycle Arrest Homo sapiens R-HSA-6804114	1.351e-05	0.002954	15.3	171.59
BioPlanet 2019	Polo-like kinase 1 (PLK1) pathway	1.833e-09	1.107e-07	13.94	280.34					GO Biological Process 2018	regulation of protein localization to early endosome (GO:1902965)	0.0001139	0.03058	27.55	250.15
BioPlanet 2019	Cyclin A/B1-associated events during G2/M transition	2.363e-06	8.299e-05	21.37	276.83					GO Biological Process 2018	positive regulation of protein localization to early endosome (GO:1902966)	0.0001139	0.02905	27.55	250.15
BioPlanet 2019	Messenger RNA processing	1.429e-15	3.082e-13	7.89	269.85					GO Biological Process 2018	positive regulation of protein localization to endosome (GO:1905668)	0.0001139	0.02767	27.55	250.15
BioPlanet 2019	Gap-filling DNA repair biosynthesis and ligation in global genomic nucleotide excision repair	3.394e-06	0.0001114	20.03	252.27					GO Biological Process 2018	regulation of cyclic nucleotide metabolic process (GO:0030799)	0.0001966	0.04362	23.61	201.52
BioPlanet 2019	Spliceosome	1.29e-12	1.392e-10	9.09	248.72					GO Biological Process 2018	regulation of cyclic-nucleotide phosphodiesterase activity (GO:0051342)	0.0001966	0.0418	23.61	201.52
BioPlanet 2019	Extension of telomeres	1.879e-07	7.667e-06	16.03	248.2					GO Biological Process 2018	negative regulation of cyclin-dependent protein serine/threonine kinase activity involved in G1/S transition of mitotic cell cycle (GO:0031658)	0.0001966	0.04013	23.61	201.52
BioPlanet 2019	M phase pathway	2.365e-11	2.101e-09	10.02	245.07					GO Biological Process 2018	cellular response to prostaglandin E stimulus (GO:0071380)	0.0003103	0.04799	20.66	166.9
BioPlanet 2019	Telomere maintenance	1.606e-09	1.01e-07	11.95	242.01					GO Biological Process 2018	positive regulation of ryanodine-sensitive calcium-release channel activity (GO:0060316)	0.0003103	0.04657	20.66	166.9
BioPlanet 2019	DNA replication pre-Initiation	8.617e-11	6.506e-09	10.2	236.34					GO Molecular Function 2018	protein phosphatase activator activity (GO:0072542)	0.0003103	0.08929	20.66	166.9
BioPlanet 2019	Post-elongation processing of intronless pre-mRNA	1.109e-06	4.185e-05	16.72	229.3					GO Cellular Component 2018	MHC protein complex (GO:0042611)	1.351e-05	0.003014	15.3	171.59
BioPlanet 2019	Mismatch repair	1.109e-06	4.083e-05	16.72	229.3
BioPlanet 2019	Transport of mature transcript to cytoplasm	1.162e-08	5.659e-07	11.66	212.94
BioPlanet 2019	E2F transcription factor network	1.556e-09	1.021e-07	10.4	210.82
BioPlanet 2019	Aurora B signaling	1.296e-07	5.434e-06	13.15	208.54
BioPlanet 2019	HIV life cycle early phase	3.717e-05	0.0009512	19.72	201.19
BioPlanet 2019	RNA polymerase II transcription	5.73e-10	3.933e-08	8.89	189.09
BioPlanet 2019	APC/C activator regulation between G1/S and early anaphase	1.483e-05	0.0004071	15.26	169.7
BioPlanet 2019	Inactivation of APC/C via direct inhibition of the APC/C complex	1.483e-05	0.0003999	15.26	169.7
BioPlanet 2019	Deposition of new CENP-A-containing nucleosomes at the centromere	4.185e-07	1.62e-05	11.4	167.37
BioPlanet 2019	Association of licensing factors with the pre-replicative complex	6.923e-05	0.001714	17.09	163.73
BioPlanet 2019	Lagging strand processive biosynthesis	6.923e-05	0.001686	17.09	163.73
BioPlanet 2019	Chk1/Chk2(Cds1)-mediated inactivation of cyclin B-Cdk1 complex	0.002352	0.03623	25.64	155.2
BioPlanet 2019	Cyclin B2-mediated events	0.002352	0.03587	25.64	155.2
BioPlanet 2019	G2 phase pathway	0.002352	0.03551	25.64	155.2
Reactome	DNA strand elongation Homo sapiens R-HSA-69190	2.873e-14	2.93e-12	24.04	749.54
Reactome	Cell Cycle Homo sapiens R-HSA-1640170	1.079e-41	1.65e-38	7.81	737.16
Reactome	Activation of ATR in response to replication stress Homo sapiens R-HSA-176187	6.427e-15	7.024e-13	22.52	736
Reactome	G1/S-Specific Transcription Homo sapiens R-HSA-69205	6.9e-11	3.519e-09	30.17	705.79
Reactome	Activation of the pre-replicative complex Homo sapiens R-HSA-68962	4.685e-13	3.258e-11	23.5	667.27
Reactome	Condensation of Prometaphase Chromosomes Homo sapiens R-HSA-2514853	5.943e-09	2.457e-07	34.97	662.28
Reactome	Cell Cycle, Mitotic Homo sapiens R-HSA-69278	1.376e-34	1.053e-31	7.91	616.64
Reactome	Unwinding of DNA Homo sapiens R-HSA-176974	1.173e-08	4.273e-07	32.05	585.29
Reactome	E2F mediated regulation of DNA replication Homo sapiens R-HSA-113510	1.592e-12	1.059e-10	21.37	580.47
Reactome	Mitotic Prometaphase Homo sapiens R-HSA-68877	9.902e-19	2.525e-16	13.18	546.39
Reactome	mRNA Splicing - Major Pathway Homo sapiens R-HSA-72163	4.955e-20	1.516e-17	11.96	531.61
Reactome	Chromosome Maintenance Homo sapiens R-HSA-73886	5.739e-17	8.78e-15	14.16	529.62
Reactome	mRNA Splicing Homo sapiens R-HSA-72172	2.079e-20	1.061e-17	11.57	524.53
Reactome	Mitotic G1-G1/S phases Homo sapiens R-HSA-453279	1.103e-18	2.412e-16	11.31	467.74
Reactome	G1/S Transition Homo sapiens R-HSA-69206	4.606e-17	7.83e-15	12.02	452.12
Reactome	Processing of Capped Intron-Containing Pre-mRNA Homo sapiens R-HSA-72203	2.59e-20	9.906e-18	9.63	434.4
Reactome	SLBP Dependent Processing of Replication-Dependent Histone Pre-mRNAs Homo sapiens R-HSA-77588	3.828e-07	9.6e-06	29.14	430.53
Reactome	Cleavage of Growing Transcript in the Termination Region Homo sapiens R-HSA-109688	3.438e-13	2.923e-11	14.96	429.25
Reactome	RNA Polymerase II Transcription Termination Homo sapiens R-HSA-73856	3.438e-13	2.769e-11	14.96	429.25
Reactome	Post-Elongation Processing of the Transcript Homo sapiens R-HSA-76044	3.438e-13	2.63e-11	14.96	429.25
Reactome	Resolution of Sister Chromatid Cohesion Homo sapiens R-HSA-2500257	9.387e-16	1.197e-13	12.3	425.69
Reactome	G2/M DNA replication checkpoint Homo sapiens R-HSA-69478	3.674e-05	0.0005678	38.46	392.76
Reactome	Translesion synthesis by REV1 Homo sapiens R-HSA-110312	9.644e-08	2.784e-06	24.04	388.33
Reactome	DNA Replication Homo sapiens R-HSA-69306	2.954e-15	3.476e-13	11.6	388.07
Reactome	Cell Cycle Checkpoints Homo sapiens R-HSA-69620	9.157e-18	1.751e-15	9.16	359.27
Reactome	Translesion synthesis by POLK Homo sapiens R-HSA-5655862	1.471e-07	4.168e-06	22.62	355.93
Reactome	Translesion synthesis by POLI Homo sapiens R-HSA-5656121	1.471e-07	4.092e-06	22.62	355.93
Reactome	Recognition of DNA damage by PCNA-containing replication complex Homo sapiens R-HSA-110314	7.598e-09	2.906e-07	18.32	342.41
Reactome	Phosphorylation of Emi1 Homo sapiens R-HSA-176417	7.263e-05	0.001001	32.05	305.46
Reactome	PCNA-Dependent Long Patch Base Excision Repair Homo sapiens R-HSA-5651801	3.141e-07	8.145e-06	20.24	303.11
Reactome	S Phase Homo sapiens R-HSA-69242	7.059e-14	6.75e-12	9.82	297.43
Reactome	G0 and Early G1 Homo sapiens R-HSA-1538133	7.94e-08	2.43e-06	17.95	293.44
Reactome	SLBP independent Processing of Histone Pre-mRNAs Homo sapiens R-HSA-111367	1.133e-05	0.0002039	25.64	292.01
Reactome	Removal of the Flap Intermediate from the C-strand Homo sapiens R-HSA-174437	1.133e-05	0.0002015	25.64	292.01
Reactome	Synthesis of DNA Homo sapiens R-HSA-69239	2.129e-12	1.357e-10	10.57	284.17
Reactome	Lagging Strand Synthesis Homo sapiens R-HSA-69186	4.428e-07	1.093e-05	19.23	281.35
Reactome	DNA Damage Bypass Homo sapiens R-HSA-73893	1.833e-09	8.013e-08	13.94	280.34
Reactome	Processive synthesis on the C-strand of the telomere Homo sapiens R-HSA-174414	1.758e-05	0.0002924	23.31	255.21
Reactome	M Phase Homo sapiens R-HSA-68886	2.375e-16	3.303e-14	6.94	249.55
Reactome	G2/M Checkpoints Homo sapiens R-HSA-69481	2.314e-13	2.082e-11	8.55	248.67
Reactome	Extension of Telomeres Homo sapiens R-HSA-180786	1.879e-07	5.043e-06	16.03	248.2
Reactome	Activation of NIMA Kinases NEK9, NEK6, NEK7 Homo sapiens R-HSA-2980767	0.0001256	0.001643	27.47	246.76
Reactome	Base Excision Repair Homo sapiens R-HSA-73884	5.232e-08	1.703e-06	14.65	245.65
Reactome	Resolution of Abasic Sites (AP sites) Homo sapiens R-HSA-73933	5.232e-08	1.668e-06	14.65	245.65
Reactome	Resolution of AP sites via the multiple-nucleotide patch replacement pathway Homo sapiens R-HSA-110373	8.303e-07	1.985e-05	17.48	244.78
Reactome	Telomere C-strand (Lagging Strand) Synthesis Homo sapiens R-HSA-174417	8.303e-07	1.954e-05	17.48	244.78
Reactome	Cyclin A/B1 associated events during G2/M transition Homo sapiens R-HSA-69273	8.303e-07	1.925e-05	17.48	244.78
Reactome	Telomere Maintenance Homo sapiens R-HSA-157579	1.606e-09	7.225e-08	11.95	242.01
Reactome	Deposition of new CENPA-containing nucleosomes at the centromere Homo sapiens R-HSA-606279	6.549e-09	2.637e-07	12.33	232.3
Reactome	Nucleosome assembly Homo sapiens R-HSA-774815	6.549e-09	2.569e-07	12.33	232.3
Reactome	DNA Replication Pre-Initiation Homo sapiens R-HSA-69002	4.294e-10	2.119e-08	10.16	219.19
Reactome	M/G1 Transition Homo sapiens R-HSA-68874	4.294e-10	2.053e-08	10.16	219.19
Reactome	RHO GTPases Activate Formins Homo sapiens R-HSA-5663220	2.727e-11	1.439e-09	9	218.85
Reactome	Post-Elongation Processing of Intronless pre-mRNA Homo sapiens R-HSA-112297	1.459e-06	3.1e-05	16.03	215.35
Reactome	Processing of Capped Intronless Pre-mRNA Homo sapiens R-HSA-75067	1.459e-06	3.058e-05	16.03	215.35
Reactome	Translesion Synthesis by POLH Homo sapiens R-HSA-110320	8.694e-06	0.0001583	16.87	196.57
Reactome	Mitotic Anaphase Homo sapiens R-HSA-68882	3.49e-12	2.054e-10	7.41	195.5
Reactome	Mitotic Metaphase and Anaphase Homo sapiens R-HSA-2555396	3.888e-12	2.203e-10	7.37	193.58
Reactome	Separation of Sister Chromatids Homo sapiens R-HSA-2467813	9.484e-12	5.182e-10	7.52	190.82
Reactome	Homologous DNA Pairing and Strand Exchange Homo sapiens R-HSA-5693579	2.386e-07	6.295e-06	12.21	186.18
Reactome	mRNA 3'-end processing Homo sapiens R-HSA-72187	8.346e-08	2.504e-06	11.31	184.38
Reactome	Post-Elongation Processing of Intron-Containing pre-mRNA Homo sapiens R-HSA-112296	8.346e-08	2.456e-06	11.31	184.38
Reactome	Inhibition of the proteolytic activity of APC/C required for the onset of anaphase by mitotic spindle checkpoint components Homo sapiens R-HSA-141405	1.144e-05	0.0002013	16.03	182.34
Reactome	Inactivation of APC/C via direct inhibition of the APC/C complex Homo sapiens R-HSA-141430	1.144e-05	0.000199	16.03	182.34
Reactome	Early Phase of HIV Life Cycle Homo sapiens R-HSA-162594	5.14e-05	0.0007709	18.32	180.88
Reactome	Mismatch repair (MMR) directed by MSH2:MSH3 (MutSbeta) Homo sapiens R-HSA-5358606	5.14e-05	0.0007635	18.32	180.88
Reactome	Mismatch repair (MMR) directed by MSH2:MSH6 (MutSalpha) Homo sapiens R-HSA-5358565	5.14e-05	0.0007561	18.32	180.88
Reactome	Removal of the Flap Intermediate Homo sapiens R-HSA-69166	5.14e-05	0.0007489	18.32	180.88
Reactome	Mitotic Spindle Checkpoint Homo sapiens R-HSA-69618	1.483e-05	0.0002493	15.26	169.7
Reactome	Transport of Mature Transcript to Cytoplasm Homo sapiens R-HSA-72202	1.948e-08	6.931e-07	9.53	169.17
Reactome	HDR through Homologous Recombination (HRR) Homo sapiens R-HSA-5685942	5.315e-08	1.66e-06	10.02	167.77
Reactome	Regulation of DNA replication Homo sapiens R-HSA-69304	2.251e-08	7.488e-07	9.4	165.56
Reactome	Mismatch Repair Homo sapiens R-HSA-5358508	6.923e-05	0.0009899	17.09	163.73
Reactome	Processive synthesis on the lagging strand Homo sapiens R-HSA-69183	6.923e-05	0.0009807	17.09	163.73
Reactome	Association of licensing factors with the pre-replicative complex Homo sapiens R-HSA-69298	6.923e-05	0.0009717	17.09	163.73
Reactome	HDR through Single Strand Annealing (SSA) Homo sapiens R-HSA-5685938	1.448e-06	3.166e-05	12.13	163.06
Reactome	Translesion synthesis by Y family DNA polymerases bypasses lesions on DNA template Homo sapiens R-HSA-110313	1.448e-06	3.121e-05	12.13	163.06
Reactome	RNA Polymerase II Transcription Homo sapiens R-HSA-73857	9.743e-10	4.517e-08	7.75	160.9
Reactome	G2 Phase Homo sapiens R-HSA-68911	0.002352	0.02352	25.64	155.2
Reactome	Cyclin B2 mediated events Homo sapiens R-HSA-157881	0.002352	0.02336	25.64	155.2
Reactome	Termination of translesion DNA synthesis Homo sapiens R-HSA-5656169	5.948e-06	0.0001138	12.82	154.26
Reactome	Presynaptic phase of homologous DNA pairing and strand exchange Homo sapiens R-HSA-5693616	2.107e-06	4.356e-05	11.51	150.38
GO Biological Process 2018	centromere complex assembly (GO:0034508)	1.506e-13	7.686e-11	21.37	630.86
GO Biological Process 2018	chromatin remodeling at centromere (GO:0031055)	1.076e-12	3.923e-10	22.04	607.24
GO Biological Process 2018	positive regulation of DNA-directed DNA polymerase activity (GO:1900264)	8.502e-07	0.0001142	42.74	597.34
GO Biological Process 2018	regulation of DNA-directed DNA polymerase activity (GO:1900262)	8.502e-07	0.0001112	42.74	597.34
GO Biological Process 2018	DNA replication-independent nucleosome assembly (GO:0006336)	1.269e-11	3.809e-09	18.08	453.64
GO Biological Process 2018	RNA splicing, via transesterification reactions with bulged adenosine as nucleophile (GO:0000377)	5.777e-22	2.948e-18	8.96	438.34
GO Biological Process 2018	termination of RNA polymerase II transcription (GO:0006369)	1.188e-13	6.734e-11	14.14	420.84
GO Biological Process 2018	CENP-A containing nucleosome assembly (GO:0034080)	5.232e-10	1.214e-07	19.23	410.98
GO Biological Process 2018	CENP-A containing chromatin organization (GO:0061641)	5.232e-10	1.161e-07	19.23	410.98
GO Biological Process 2018	DNA replication (GO:0006260)	2.021e-16	2.062e-13	11.22	405.39
GO Biological Process 2018	histone exchange (GO:0043486)	1.312e-10	3.524e-08	17.81	405.17
GO Biological Process 2018	kinetochore organization (GO:0051383)	6.478e-07	8.934e-05	26.71	380.6
GO Biological Process 2018	mRNA splicing, via spliceosome (GO:0000398)	1.437e-20	2.445e-17	8.1	370.31
GO Biological Process 2018	DNA metabolic process (GO:0006259)	7.07e-22	1.804e-18	7.55	367.86
GO Biological Process 2018	mRNA processing (GO:0006397)	1.913e-20	2.44e-17	7.7	349.67
GO Biological Process 2018	G1/S transition of mitotic cell cycle (GO:0000082)	4.321e-14	3.15e-11	10.99	338.16
GO Biological Process 2018	RNA splicing (GO:0008380)	6.934e-13	2.949e-10	10.28	287.83
GO Biological Process 2018	error-prone translesion synthesis (GO:0042276)	4.428e-07	6.457e-05	19.23	281.35
GO Biological Process 2018	regulation of transcription involved in G1/S transition of mitotic cell cycle (GO:0000083)	1.072e-07	1.71e-05	17.26	276.97
GO Biological Process 2018	mitotic chromosome condensation (GO:0007076)	2.363e-06	0.000268	21.37	276.83
GO Biological Process 2018	cell cycle G1/S phase transition (GO:0044843)	1.253e-11	3.996e-09	10.45	262.36
GO Biological Process 2018	DNA-templated transcription, termination (GO:0006353)	8.724e-12	2.968e-09	9.68	246.4
GO Biological Process 2018	mRNA metabolic process (GO:0016071)	2.759e-11	7.822e-09	9.91	241.02
GO Biological Process 2018	RNA processing (GO:0006396)	4.131e-14	3.513e-11	7.64	235.42
GO Biological Process 2018	chromosome condensation (GO:0030261)	1.109e-06	0.0001414	16.72	229.3
GO Biological Process 2018	histone mRNA metabolic process (GO:0008334)	1.459e-06	0.0001731	16.03	215.35
GO Biological Process 2018	DNA ligation (GO:0006266)	6.488e-06	0.0006622	17.81	212.7
GO Biological Process 2018	mitotic cell cycle phase transition (GO:0044772)	9.149e-14	5.836e-11	6.96	209
GO Biological Process 2018	DNA synthesis involved in DNA repair (GO:0000731)	4.725e-09	1.005e-06	10.85	207.96
GO Biological Process 2018	error-free translesion synthesis (GO:0070987)	8.694e-06	0.0008371	16.87	196.57
GO Biological Process 2018	translesion synthesis (GO:0019985)	2.386e-07	3.69e-05	12.21	186.18
GO Biological Process 2018	RNA 3'-end processing (GO:0031123)	3.298e-08	6.473e-06	10.51	181.04
GO Biological Process 2018	DNA topological change (GO:0006265)	0.0002946	0.01599	21.37	173.72
GO Biological Process 2018	regulation of ubiquitin protein ligase activity (GO:1904666)	1.19e-06	0.0001481	12.46	170.03
GO Biological Process 2018	mRNA 3'-end processing (GO:0031124)	1.948e-08	3.976e-06	9.53	169.17
GO Biological Process 2018	spliceosomal snRNP assembly (GO:0000387)	1.448e-06	0.000176	12.13	163.06
GO Biological Process 2018	DNA repair (GO:0006281)	6.468e-13	3.001e-10	5.79	162.42
GO Molecular Function 2018	DNA clamp loader activity (GO:0003689)	1.959e-06	0.0005638	36.63	481.42
GO Molecular Function 2018	protein-DNA loading ATPase activity (GO:0033170)	1.959e-06	0.0004511	36.63	481.42
GO Molecular Function 2018	single-stranded DNA-dependent ATPase activity (GO:0043142)	2.605e-05	0.003748	21.37	225.54
GO Molecular Function 2018	RNA binding (GO:0003723)	1.115e-20	1.284e-17	3.37	155
GO Molecular Function 2018	G-rich strand telomeric DNA binding (GO:0098505)	0.000416	0.03192	19.23	149.71
GO Molecular Function 2018	DNA polymerase binding (GO:0070182)	9.117e-05	0.01049	16.03	149.08
GO Cellular Component 2018	U7 snRNP (GO:0005683)	1.959e-06	5.826e-05	36.63	481.42
GO Cellular Component 2018	small nuclear ribonucleoprotein complex (GO:0030532)	3.141e-07	1.167e-05	20.24	303.11
GO Cellular Component 2018	spliceosomal tri-snRNP complex (GO:0097526)	1.851e-08	9.175e-07	16.54	294.54
GO Cellular Component 2018	chromosome, centromeric region (GO:0000775)	3.546e-09	2.259e-07	13.08	254.55
GO Cellular Component 2018	U4 snRNP (GO:0005687)	2.605e-05	0.0005281	21.37	225.54
GO Cellular Component 2018	methylosome (GO:0034709)	2.605e-05	0.0005052	21.37	225.54
GO Cellular Component 2018	U6 snRNP (GO:0005688)	0.0001987	0.002954	24.04	204.9
GO Cellular Component 2018	spliceosomal snRNP complex (GO:0097525)	2.362e-08	1.053e-06	10.86	190.8
GO Cellular Component 2018	spliceosomal complex (GO:0005681)	2.928e-10	2.612e-08	8.43	185.15
GO Cellular Component 2018	U12-type spliceosomal complex (GO:0005689)	3.085e-06	7.643e-05	14.25	180.76
GO Cellular Component 2018	U2 snRNP (GO:0005686)	1.483e-05	0.0003481	15.26	169.7
GO Cellular Component 2018	anaphase-promoting complex (GO:0005680)	1.483e-05	0.0003307	15.26	169.7
GO Cellular Component 2018	U1 snRNP (GO:0005685)	1.483e-05	0.0003149	15.26	169.7
GO Cellular Component 2018	nuclear chromosome part (GO:0044454)	2.098e-14	9.358e-12	5.23	164.81
GO Cellular Component 2018	chromosomal region (GO:0098687)	2.596e-08	1.053e-06	9.28	162.06
GO Cellular Component 2018	chromosome, telomeric region (GO:0000781)	9.743e-10	7.242e-08	7.75	160.9
Drug: TK; Phase: S/G2M; DOWN; 154 genes
Gene set source	Name	P-value	Adjusted p-value	Odds Ratio	Combined score
BioPlanet 2019	Messenger RNA splicing: major pathway	4.134e-12	3.121e-09	21.01	550.67
BioPlanet 2019	Chemiosmotic coupling formation of ATP	2.29e-06	0.0001647	39.96	518.96
BioPlanet 2019	HIV life cycle early phase	2.29e-06	0.0001572	39.96	518.96
BioPlanet 2019	Integration of provirus	2.437e-05	0.001363	48.7	517.31
BioPlanet 2019	Respiratory electron transport, ATP biosynthesis by chemiosmotic coupling, and heat production by uncoupling proteins	3.002e-11	1.511e-08	17.64	427.32
BioPlanet 2019	Capped intron-containing pre-mRNA processing	1.917e-13	2.895e-10	14.12	413.36
BioPlanet 2019	2-LTR circle formation	0.0005802	0.01593	51.95	387.13
BioPlanet 2019	APOBEC3G-mediated resistance to HIV-1 infection	0.0005802	0.01564	51.95	387.13
BioPlanet 2019	Flap intermediate removal from the telomere lagging strand (C-strand)	0.0005802	0.01537	51.95	387.13
BioPlanet 2019	Tricarboxylic acid (TCA) cycle and respiratory electron transport	1.078e-10	2.713e-08	13.32	305.7
BioPlanet 2019	Cell cycle negative regulation by p75 neurotrophin receptor	0.0008658	0.02254	43.29	305.27
BioPlanet 2019	Telomere extension by telomerase	0.0008658	0.02216	43.29	305.27
BioPlanet 2019	Cleavage of growing transcript in the termination region	9.107e-07	8.089e-05	18.12	252.05
BioPlanet 2019	Non-homologous end-joining (NHEJ) pathway	0.0001531	0.005928	27.83	244.46
BioPlanet 2019	Messenger RNA processing	5.3e-11	2.001e-08	9.6	227.06
BioPlanet 2019	Huntington's disease	1.622e-10	3.499e-08	9.88	222.75
BioPlanet 2019	Spliceosomal assembly	0.0001903	0.006531	25.97	222.51
BioPlanet 2019	PRC2 complex long-term gene silencing through modification of histone tails	0.0001903	0.006386	25.97	222.51
BioPlanet 2019	Extension of telomeres	5.993e-05	0.002919	18.55	180.38
BioPlanet 2019	Endosomal/vacuolar pathway	0.002047	0.04479	28.86	178.69
BioPlanet 2019	MAP kinase pathway regulation through dual specificity phosphatases	0.002047	0.04415	28.86	178.69
BioPlanet 2019	Electron transport chain	1.204e-07	1.299e-05	11.13	177.35
BioPlanet 2019	CDK regulation of DNA replication	0.0003356	0.009936	21.65	173.15
BioPlanet 2019	Spliceosome	5.284e-08	7.254e-06	10.23	171.35
BioPlanet 2019	Activation of the pre-replicative complex	7.926e-05	0.00352	17.32	163.51
BioPlanet 2019	Parkinson's disease	7.099e-08	8.934e-06	9.91	163.19
BioPlanet 2019	HIV infection	5.148e-09	9.716e-07	8.44	161.1
BioPlanet 2019	DNA strand elongation	9.046e-05	0.003794	16.76	156.02
Reactome	mRNA Splicing - Major Pathway Homo sapiens R-HSA-72163	6.448e-15	4.933e-12	15.51	506.69
Reactome	Early Phase of HIV Life Cycle Homo sapiens R-HSA-162594	3.187e-06	0.0002031	37.11	469.63
Reactome	mRNA Splicing Homo sapiens R-HSA-72172	2.044e-14	1.042e-11	14.43	454.86
Reactome	Integration of provirus Homo sapiens R-HSA-162592	3.635e-05	0.001545	43.29	442.52
Reactome	Formation of ATP by chemiosmotic coupling Homo sapiens R-HSA-163210	5.725e-06	0.0003128	32.47	391.91
Reactome	APOBEC3G mediated resistance to HIV-1 infection Homo sapiens R-HSA-180689	0.0005802	0.01069	51.95	387.13
Reactome	Processing of Capped Intron-Containing Pre-mRNA Homo sapiens R-HSA-72203	1.464e-13	5.602e-11	11.44	338.06
Reactome	rRNA modification in the nucleus Homo sapiens R-HSA-6790901	1.424e-08	1.981e-06	17.91	323.64
Reactome	p75NTR negatively regulates cell cycle via SC1 Homo sapiens R-HSA-193670	0.0008658	0.01394	43.29	305.27
Reactome	Telomere Extension By Telomerase Homo sapiens R-HSA-171319	0.0008658	0.0138	43.29	305.27
Reactome	Respiratory electron transport, ATP synthesis by chemiosmotic coupling, and heat production by uncoupling proteins. Homo sapiens R-HSA-163200	7.902e-10	2.015e-07	13.11	274.69
Reactome	2-LTR circle formation Homo sapiens R-HSA-164843	0.001206	0.01725	37.11	249.37
Reactome	Cleavage of Growing Transcript in the Termination Region Homo sapiens R-HSA-109688	3.839e-07	4.196e-05	15.15	223.83
Reactome	RNA Polymerase II Transcription Termination Homo sapiens R-HSA-73856	3.839e-07	3.916e-05	15.15	223.83
Reactome	Post-Elongation Processing of the Transcript Homo sapiens R-HSA-76044	3.839e-07	3.671e-05	15.15	223.83
Reactome	The citric acid (TCA) cycle and respiratory electron transport Homo sapiens R-HSA-1428517	2.449e-09	4.684e-07	10.19	201.96
Reactome	mRNA 3'-end processing Homo sapiens R-HSA-72187	2.557e-06	0.0001778	15.28	196.74
Reactome	Post-Elongation Processing of Intron-Containing pre-mRNA Homo sapiens R-HSA-112296	2.557e-06	0.0001701	15.28	196.74
Reactome	rRNA processing Homo sapiens R-HSA-72312	1.426e-09	3.118e-07	9.38	191.04
Reactome	Extension of Telomeres Homo sapiens R-HSA-180786	5.993e-05	0.002292	18.55	180.38
Reactome	Infectious disease Homo sapiens R-HSA-5663205	2.553e-11	7.813e-09	7.09	172.95
Reactome	Activation of the pre-replicative complex Homo sapiens R-HSA-68962	7.926e-05	0.00282	17.32	163.51
Reactome	Removal of the Flap Intermediate from the C-strand Homo sapiens R-HSA-174437	0.002545	0.02928	25.97	155.15
GO Biological Process 2018	establishment of integrated proviral latency (GO:0075713)	2.437e-05	0.003455	48.7	517.31
GO Biological Process 2018	mitochondrial ATP synthesis coupled proton transport (GO:0042776)	4.671e-07	0.0002384	30.92	450.73
GO Biological Process 2018	establishment of viral latency (GO:0019043)	3.635e-05	0.004756	43.29	442.52
GO Biological Process 2018	rRNA modification (GO:0000154)	6.008e-07	0.0002555	29.52	422.82
GO Biological Process 2018	positive regulation of receptor biosynthetic process (GO:0010870)	7.06e-05	0.007665	35.42	338.55
GO Biological Process 2018	ATP synthesis coupled proton transport (GO:0015986)	1.785e-06	0.0005062	24.05	318.32
GO Biological Process 2018	response to lead ion (GO:0010288)	0.0008658	0.05738	43.29	305.27
GO Biological Process 2018	RNA splicing, via transesterification reactions with bulged adenosine as nucleophile (GO:0000377)	3.267e-13	8.335e-10	9.91	284.78
GO Biological Process 2018	RNA-dependent DNA biosynthetic process (GO:0006278)	1.827e-05	0.002742	24.74	269.89
GO Biological Process 2018	nucleic acid metabolic process (GO:0090304)	1.094e-08	7.979e-06	14.61	267.81
GO Biological Process 2018	RNA processing (GO:0006396)	2.579e-11	2.632e-08	10.09	246.09
GO Biological Process 2018	mRNA processing (GO:0006397)	6.813e-13	1.159e-09	8.72	244.27
GO Biological Process 2018	mRNA splicing, via spliceosome (GO:0000398)	1.815e-12	2.315e-09	8.96	242.14
GO Biological Process 2018	interleukin-12-mediated signaling pathway (GO:0035722)	1.373e-06	0.0005004	16.94	228.66
GO Biological Process 2018	cellular response to interleukin-12 (GO:0071349)	1.373e-06	0.0004671	16.94	228.66
GO Biological Process 2018	positive regulation of telomerase RNA localization to Cajal body (GO:1904874)	0.0001903	0.01646	25.97	222.51
GO Biological Process 2018	gene expression (GO:0010467)	1.017e-13	5.189e-10	7.27	217.43
GO Biological Process 2018	rRNA pseudouridine synthesis (GO:0031118)	0.0016	0.09174	32.47	209.02
GO Biological Process 2018	negative regulation of execution phase of apoptosis (GO:1900118)	0.0016	0.09072	32.47	209.02
GO Biological Process 2018	histone H4 deacetylation (GO:0070933)	0.0016	0.08972	32.47	209.02
GO Biological Process 2018	peptidyl-threonine dephosphorylation (GO:0035970)	0.0002329	0.01949	24.35	203.69
GO Biological Process 2018	cristae formation (GO:0042407)	5.168e-05	0.006279	19.24	189.91
GO Biological Process 2018	purine ribonucleoside triphosphate biosynthetic process (GO:0009206)	5.168e-05	0.006133	19.24	189.91
GO Biological Process 2018	purine ribonucleoside monophosphate biosynthetic process (GO:0009168)	1.182e-05	0.00208	16.65	188.91
GO Biological Process 2018	termination of RNA polymerase II transcription (GO:0006369)	9.154e-07	0.0003593	13.37	185.88
GO Biological Process 2018	antigen processing and presentation of exogenous peptide antigen via MHC class I, TAP-independent (GO:0002480)	0.002047	0.1099	28.86	178.69
GO Biological Process 2018	protein localization to vacuole (GO:0072665)	0.002047	0.1088	28.86	178.69
GO Biological Process 2018	RNA splicing (GO:0008380)	1.308e-07	8.341e-05	11.03	174.77
GO Biological Process 2018	regulation of telomerase RNA localization to Cajal body (GO:1904872)	0.0003356	0.02595	21.65	173.15
GO Molecular Function 2018	MHC class II protein complex binding (GO:0023026)	1.034e-07	5.953e-05	40.58	652.77
GO Molecular Function 2018	rRNA methyltransferase activity (GO:0008649)	2.437e-05	0.004675	48.7	517.31
GO Molecular Function 2018	MHC protein complex binding (GO:0023023)	2.703e-07	0.0001037	34.18	516.88
GO Molecular Function 2018	proton-transporting ATP synthase activity, rotational mechanism (GO:0046933)	7.06e-05	0.01016	35.42	338.55
GO Molecular Function 2018	RNA binding (GO:0003723)	2.059e-25	2.37e-22	5.15	292.73
GO Molecular Function 2018	telomerase RNA binding (GO:0070034)	2.22e-05	0.005109	23.61	253.03
GO Molecular Function 2018	MAP kinase tyrosine/serine/threonine phosphatase activity (GO:0017017)	0.001206	0.09254	37.11	249.37
GO Molecular Function 2018	N6-methyladenosine-containing RNA binding (GO:1990247)	0.001206	0.08676	37.11	249.37
GO Molecular Function 2018	MHC class I protein binding (GO:0042288)	0.0001531	0.01602	27.83	244.46
GO Molecular Function 2018	MAP kinase phosphatase activity (GO:0033549)	0.002047	0.09816	28.86	178.69
GO Molecular Function 2018	G-rich strand telomeric DNA binding (GO:0098505)	0.002545	0.1172	25.97	155.15
GO Cellular Component 2018	box C/D snoRNP complex (GO:0031428)	0.0008658	0.01379	43.29	305.27
GO Cellular Component 2018	small nucleolar ribonucleoprotein complex (GO:0005732)	9.36e-05	0.002456	32.47	301.19
GO Cellular Component 2018	Sin3 complex (GO:0016580)	0.000121	0.002998	29.97	270.32
GO Cellular Component 2018	telomerase holoenzyme complex (GO:0005697)	2.22e-05	0.0008249	23.61	253.03
GO Cellular Component 2018	mitochondrial proton-transporting ATP synthase complex (GO:0005753)	2.22e-05	0.0007615	23.61	253.03
GO Cellular Component 2018	Sin3-type complex (GO:0070822)	0.0002329	0.005467	24.35	203.69
GO Cellular Component 2018	chromosome, telomeric region (GO:0000781)	4.205e-08	9.378e-06	10.47	177.88
GO Cellular Component 2018	nuclear chromosome, telomeric region (GO:0000784)	1.418e-07	2.109e-05	10.92	172.25

## Sheet: PathwayAnalysis_Fig.5_Survival
Drug: TK; Phase: G1; UP; 88 genes										Drug: XR; Phase: G1; UP; 357 genes
Gene set source	Name	P-value	Adjusted p-value	Odds Ratio	Combined score					Gene set source	Name	P-value	Adjusted p-value	Odds Ratio	Combined score
BioPlanet 2019	Cytoplasmic ribosomal proteins	1.585e-27	1.196e-24	42.09	2597.2					BioPlanet 2019	Respiratory electron transport, ATP biosynthesis by chemiosmotic coupling, and heat production by uncoupling proteins	2.569e-20	1.293e-17	15.22	686.37
BioPlanet 2019	Translation	8.405e-28	1.269e-24	33.11	2064.36					BioPlanet 2019	Tricarboxylic acid (TCA) cycle and respiratory electron transport	1.333e-22	2.012e-19	12.93	651.19
BioPlanet 2019	Influenza viral RNA transcription and replication	1.983e-24	9.981e-22	34.55	1885.4					BioPlanet 2019	Electron transport chain	1.142e-17	3.45e-15	11.74	457.91
BioPlanet 2019	Influenza infection	2.533e-23	9.564e-21	30.41	1582.22					BioPlanet 2019	Translation	2.114e-18	7.979e-16	9.65	392.58
BioPlanet 2019	Cap-dependent translation initiation	3.572e-16	8.99e-14	37.36	1328.82					BioPlanet 2019	Parkinson's disease	1.299e-16	2.801e-14	9.84	359.8
BioPlanet 2019	Activation of mRNA upon binding of the cap-binding complex and eIFs, and subsequent binding to 43S	3.075e-12	5.159e-10	35.89	951.24					BioPlanet 2019	Cholesterol biosynthesis	5.462e-09	4.124e-07	18.67	355.28
BioPlanet 2019	Protein metabolism	1.095e-18	3.306e-16	11.83	489.09					BioPlanet 2019	Oxidative phosphorylation	3.071e-16	5.797e-14	9.47	338.42
BioPlanet 2019	Respiratory electron transport, ATP biosynthesis by chemiosmotic coupling, and heat production by uncoupling proteins	2.513e-09	3.795e-07	22.45	444.48					BioPlanet 2019	Cytoplasmic ribosomal proteins	5.833e-14	7.34e-12	9.86	300.33
BioPlanet 2019	Electron transport chain	2e-08	2.746e-06	17.32	306.97					BioPlanet 2019	Folding of actin by CCT/TriC	1.172e-05	0.0005529	24.9	282.71
BioPlanet 2019	Tricarboxylic acid (TCA) cycle and respiratory electron transport	4.688e-08	5.899e-06	15.54	262.25					BioPlanet 2019	Influenza viral RNA transcription and replication	8.262e-14	9.597e-12	8.96	270.02
BioPlanet 2019	Chemiosmotic coupling formation of ATP	0.001447	0.1214	34.97	228.62					BioPlanet 2019	Cap-dependent translation initiation	3.691e-11	3.096e-09	10.74	258.1
BioPlanet 2019	Disease	1.085e-13	2.34e-11	7.42	221.46					BioPlanet 2019	Basic mechanisms of SUMOylation	0.0001084	0.003637	28.01	255.74
BioPlanet 2019	Oxidative phosphorylation	1.512e-07	1.756e-05	13.37	209.96					BioPlanet 2019	eIF4E release	0.0001084	0.003558	28.01	255.74
BioPlanet 2019	Cleavage of a damaged pyrimidine	0.02181	1	45.45	173.88					BioPlanet 2019	Huntington's disease	3.142e-15	5.271e-13	7.61	254.19
BioPlanet 2019	Parkinson's disease	1.798e-06	0.000194	12.14	160.65					BioPlanet 2019	Influenza infection	9.802e-14	1.057e-11	8.29	248.17
BioPlanet 2019	Gene expression	2.514e-12	4.746e-10	5.63	150.5					BioPlanet 2019	Myc active pathway	2.575e-11	2.43e-09	9.89	241.05
Reactome	Eukaryotic Translation Elongation Homo sapiens R-HSA-156842	2.277e-29	3.483e-26	51.07	3368.35					BioPlanet 2019	Alzheimer's disease	3.989e-14	5.475e-12	7.62	235.23
Reactome	Viral mRNA Translation Homo sapiens R-HSA-192823	5.551e-28	2.831e-25	51.41	3226.21					BioPlanet 2019	Spliceosomal assembly	4.567e-06	0.0002554	18.67	229.63
Reactome	Peptide chain elongation Homo sapiens R-HSA-156902	5.551e-28	2.123e-25	51.41	3226.21					BioPlanet 2019	T cell receptor regulation of apoptosis	1.636e-20	1.235e-17	4.74	215.87
Reactome	Selenocysteine synthesis Homo sapiens R-HSA-2408557	1.163e-27	2.224e-25	49.63	3078.27					BioPlanet 2019	SLBP-dependent processing of replication-dependent histone pre-mRNAs	2.983e-05	0.001287	20.37	212.27
Reactome	Eukaryotic Translation Termination Homo sapiens R-HSA-72764	1.163e-27	1.976e-25	49.63	3078.27					BioPlanet 2019	Unwinding of DNA	2.983e-05	0.001251	20.37	212.27
Reactome	Formation of a pool of free 40S subunits Homo sapiens R-HSA-72689	1.213e-28	9.283e-26	47.35	3043.51					BioPlanet 2019	Protein metabolism	2.908e-17	7.317e-15	5.07	193.04
Reactome	Nonsense Mediated Decay (NMD) independent of the Exon Junction Complex (EJC) Homo sapiens R-HSA-975956	1.873e-27	2.388e-25	48.52	2985.96					BioPlanet 2019	Integration of provirus	0.0002955	0.008748	21.01	170.73
Reactome	L13a-mediated translational silencing of Ceruloplasmin expression Homo sapiens R-HSA-156827	1.057e-27	2.695e-25	42.88	2663.58					BioPlanet 2019	Chemiosmotic coupling formation of ATP	6.283e-05	0.002433	17.24	166.78
Reactome	3' -UTR-mediated translational regulation Homo sapiens R-HSA-157279	1.057e-27	2.31e-25	42.88	2663.58					BioPlanet 2019	Activation of mRNA upon binding of the cap-binding complex and eIFs, and subsequent binding to 43S	5.935e-08	4.073e-06	9.83	163.54
Reactome	SRP-dependent cotranslational protein targeting to membrane Homo sapiens R-HSA-1799339	1.295e-27	1.982e-25	42.48	2630.03					Reactome	The citric acid (TCA) cycle and respiratory electron transport Homo sapiens R-HSA-1428517	8.976e-23	6.867e-20	10.98	557.64
Reactome	GTP hydrolysis and joining of the 60S ribosomal subunit Homo sapiens R-HSA-72706	1.295e-27	1.802e-25	42.48	2630.03					Reactome	Respiratory electron transport, ATP synthesis by chemiosmotic coupling, and heat production by uncoupling proteins. Homo sapiens R-HSA-163200	1.053e-19	4.028e-17	12.34	539.02
Reactome	Cap-dependent Translation Initiation Homo sapiens R-HSA-72737	5.091e-27	5.991e-25	39.87	2413.97					Reactome	Eukaryotic Translation Elongation Homo sapiens R-HSA-156842	8.203e-17	1.394e-14	12.59	466.3
Reactome	Eukaryotic Translation Initiation Homo sapiens R-HSA-72613	5.091e-27	5.563e-25	39.87	2413.97					Reactome	Viral mRNA Translation Homo sapiens R-HSA-192823	4.309e-16	5.072e-14	12.67	448.33
Reactome	Nonsense-Mediated Decay (NMD) Homo sapiens R-HSA-927802	6.99e-26	7.129e-24	40.74	2359.63					Reactome	Peptide chain elongation Homo sapiens R-HSA-156902	4.309e-16	4.71e-14	12.67	448.33
Reactome	Nonsense Mediated Decay (NMD) enhanced by the Exon Junction Complex (EJC) Homo sapiens R-HSA-975957	6.99e-26	6.684e-24	40.74	2359.63					Reactome	SRP-dependent cotranslational protein targeting to membrane Homo sapiens R-HSA-1799339	1.757e-17	4.48e-15	11.52	444.39
Reactome	Selenoamino acid metabolism Homo sapiens R-HSA-2408522	1.792e-25	1.613e-23	38.9	2216.72					Reactome	Selenocysteine synthesis Homo sapiens R-HSA-2408557	8.682e-16	8.856e-14	12.23	424.3
Reactome	Translation Homo sapiens R-HSA-72766	8.405e-28	2.572e-25	33.11	2064.36					Reactome	Eukaryotic Translation Termination Homo sapiens R-HSA-72764	8.682e-16	8.302e-14	12.23	424.3
Reactome	Influenza Viral RNA Transcription and Replication Homo sapiens R-HSA-168273	3.193e-24	2.714e-22	33.74	1825.14					Reactome	Respiratory electron transport Homo sapiens R-HSA-611105	1.089e-15	9.805e-14	12.1	416.74
Reactome	Influenza Life Cycle Homo sapiens R-HSA-168255	1.073e-23	8.642e-22	31.75	1679.29					Reactome	Nonsense Mediated Decay (NMD) independent of the Exon Junction Complex (EJC) Homo sapiens R-HSA-975956	1.363e-15	1.158e-13	11.96	409.38
Reactome	Influenza Infection Homo sapiens R-HSA-168254	5.03e-23	3.665e-21	29.38	1508.25					Reactome	Cap-dependent Translation Initiation Homo sapiens R-HSA-72737	7.368e-17	1.61e-14	10.81	401.61
Reactome	Major pathway of rRNA processing in the nucleolus Homo sapiens R-HSA-6791226	1.408e-23	1.077e-21	27.38	1440.78					Reactome	Eukaryotic Translation Initiation Homo sapiens R-HSA-72613	7.368e-17	1.409e-14	10.81	401.61
Reactome	rRNA processing Homo sapiens R-HSA-72312	7.48e-23	5.202e-21	25.25	1286.55					Reactome	L13a-mediated translational silencing of Ceruloplasmin expression Homo sapiens R-HSA-156827	2.146e-16	3.283e-14	11.1	400.42
Reactome	Formation of the ternary complex, and subsequently, the 43S complex Homo sapiens R-HSA-72695	8.779e-13	5.166e-11	40.91	1135.69					Reactome	3' -UTR-mediated translational regulation Homo sapiens R-HSA-157279	2.146e-16	2.985e-14	11.1	400.42
Reactome	Ribosomal scanning and start codon recognition Homo sapiens R-HSA-72702	3.075e-12	1.742e-10	35.89	951.24					Reactome	GTP hydrolysis and joining of the 60S ribosomal subunit Homo sapiens R-HSA-72706	2.627e-16	3.349e-14	11	394.45
Reactome	Translation initiation complex formation Homo sapiens R-HSA-72649	3.075e-12	1.68e-10	35.89	951.24					Reactome	Translation Homo sapiens R-HSA-72766	2.114e-18	6.467e-16	9.65	392.58
Reactome	Activation of the mRNA upon binding of the cap-binding complex and eIFs, and subsequent binding to 43S Homo sapiens R-HSA-72662	3.627e-12	1.913e-10	35.27	929.01					Reactome	Formation of a pool of free 40S subunits Homo sapiens R-HSA-72689	6.031e-15	4.857e-13	11.09	363.03
Reactome	Infectious disease Homo sapiens R-HSA-5663205	3.938e-17	2.62e-15	13.06	493.38					Reactome	SUMO is conjugated to E1 (UBA2:SAE1) Homo sapiens R-HSA-3065676	5.492e-05	0.001474	33.61	329.74
Reactome	Metabolism of amino acids and derivatives Homo sapiens R-HSA-71291	3.388e-16	2.16e-14	12.89	459.16					Reactome	Selenoamino acid metabolism Homo sapiens R-HSA-2408522	7.764e-15	5.939e-13	10.09	327.95
Reactome	Respiratory electron transport, ATP synthesis by chemiosmotic coupling, and heat production by uncoupling proteins. Homo sapiens R-HSA-163200	2.687e-08	1.246e-06	16.68	290.78					Reactome	Nonsense-Mediated Decay (NMD) Homo sapiens R-HSA-927802	4.084e-14	2.717e-12	10.04	309.58
Reactome	Respiratory electron transport Homo sapiens R-HSA-611105	2.478e-06	0.0001083	15.5	200.02					Reactome	Nonsense Mediated Decay (NMD) enhanced by the Exon Junction Complex (EJC) Homo sapiens R-HSA-975957	4.084e-14	2.603e-12	10.04	309.58
Reactome	Complex I biogenesis Homo sapiens R-HSA-6799198	6.373e-05	0.002709	18.55	179.24					Reactome	Cholesterol biosynthesis Homo sapiens R-HSA-191273	1.044e-07	4.315e-06	17.05	274.09
Reactome	The citric acid (TCA) cycle and respiratory electron transport Homo sapiens R-HSA-1428517	3.739e-07	1.682e-05	11.88	175.87					Reactome	Influenza Life Cycle Homo sapiens R-HSA-168255	4.058e-14	2.822e-12	8.65	266.74
Reactome	Metabolism of proteins Homo sapiens R-HSA-392499	5.325e-14	3.259e-12	5.71	174.63					Reactome	Influenza Viral RNA Transcription and Replication Homo sapiens R-HSA-168273	1.316e-13	8.054e-12	8.75	259.62
Reactome	Formation of ATP by chemiosmotic coupling Homo sapiens R-HSA-163210	0.002207	0.09124	28.41	173.76					Reactome	SUMO is transferred from E1 to E2 (UBE2I, UBC9) Homo sapiens R-HSA-3065678	0.0001084	0.002674	28.01	255.74
Reactome	Disease Homo sapiens R-HSA-1643685	3.588e-11	1.771e-09	6.27	150.79					Reactome	SLBP independent Processing of Histone Pre-mRNAs Homo sapiens R-HSA-111367	1.925e-05	0.0005776	22.41	243.31
GO Biological Process 2018	SRP-dependent cotranslational protein targeting to membrane (GO:0006614)	1.873e-27	9.557e-24	48.52	2985.96					Reactome	Folding of actin by CCT/TriC Homo sapiens R-HSA-390450	1.925e-05	0.0005665	22.41	243.31
GO Biological Process 2018	cotranslational protein targeting to membrane (GO:0006613)	4.691e-27	1.197e-23	46.43	2814.91					Reactome	Influenza Infection Homo sapiens R-HSA-168254	1.977e-13	1.163e-11	8	234.11
GO Biological Process 2018	protein targeting to ER (GO:0045047)	1.124e-26	1.913e-23	44.52	2659.91					Reactome	SLBP Dependent Processing of Replication-Dependent Histone Pre-mRNAs Homo sapiens R-HSA-77588	2.983e-05	0.0008612	20.37	212.27
GO Biological Process 2018	viral gene expression (GO:0019080)	1.49e-25	1.901e-22	39.26	2244.11					Reactome	Formation of ATP by chemiosmotic coupling Homo sapiens R-HSA-163210	6.546e-06	0.0002226	17.51	208.97
GO Biological Process 2018	nuclear-transcribed mRNA catabolic process, nonsense-mediated decay (GO:0000184)	2.151e-25	2.195e-22	38.56	2189.89					Reactome	2-LTR circle formation Homo sapiens R-HSA-164843	0.0001871	0.004474	24.01	206.09
GO Biological Process 2018	viral transcription (GO:0019083)	2.577e-25	2.192e-22	38.21	2163.6					Reactome	Major pathway of rRNA processing in the nucleolus Homo sapiens R-HSA-6791226	2.232e-12	1.22e-10	7.09	190.13
GO Biological Process 2018	cytoplasmic translation (GO:0002181)	7.125e-18	2.272e-15	50.51	1994.09					Reactome	Unwinding of DNA Homo sapiens R-HSA-176974	4.412e-05	0.001227	18.67	187.28
GO Biological Process 2018	peptide biosynthetic process (GO:0043043)	3.723e-23	2.714e-20	26.12	1349.14					Reactome	Metabolism Homo sapiens R-HSA-1430728	3.651e-26	5.586e-23	3.05	178.86
GO Biological Process 2018	nuclear-transcribed mRNA catabolic process (GO:0000956)	1.378e-21	6.394e-19	24.82	1192.05					Reactome	TP53 Regulates Metabolic Genes Homo sapiens R-HSA-5628897	3.001e-09	1.481e-07	8.67	170.15
GO Biological Process 2018	rRNA metabolic process (GO:0016072)	6.456e-22	3.66e-19	22.73	1108.91					Reactome	rRNA processing Homo sapiens R-HSA-72312	1.084e-11	5.72e-10	6.54	165.02
GO Biological Process 2018	rRNA processing (GO:0006364)	7.905e-22	4.034e-19	22.5	1093.37					Reactome	Infectious disease Homo sapiens R-HSA-5663205	3.299e-14	2.403e-12	5.15	159.92
GO Biological Process 2018	translation (GO:0006412)	4.522e-22	2.885e-19	20.57	1011.07					Reactome	Activation of the mRNA upon binding of the cap-binding complex and eIFs, and subsequent binding to 43S Homo sapiens R-HSA-72662	7.058e-08	3.086e-06	9.66	159.05
GO Biological Process 2018	ribosome biogenesis (GO:0042254)	7.677e-21	3.265e-18	20.11	931.54					GO Biological Process 2018	mitochondrial electron transport, cytochrome c to oxygen (GO:0006123)	4.048e-11	1.087e-08	24.01	574.55
GO Biological Process 2018	ncRNA processing (GO:0034470)	8.392e-21	3.294e-18	20.02	925.65					GO Biological Process 2018	SRP-dependent cotranslational protein targeting to membrane (GO:0006614)	8.203e-17	1.395e-13	12.59	466.3
GO Biological Process 2018	viral process (GO:0016032)	1.271e-19	4.634e-17	19.63	854					GO Biological Process 2018	protein targeting to ER (GO:0045047)	3.113e-17	7.942e-14	12.13	460.99
GO Biological Process 2018	cellular macromolecule biosynthetic process (GO:0034645)	6.311e-18	2.147e-15	13	515.04					GO Biological Process 2018	mitochondrial ATP synthesis coupled electron transport (GO:0042775)	5.461e-16	3.981e-13	12.52	440.09
GO Biological Process 2018	gene expression (GO:0010467)	9.731e-16	2.921e-13	11.06	382.28					GO Biological Process 2018	cotranslational protein targeting to membrane (GO:0006613)	2.062e-16	1.754e-13	12.05	435.14
GO Biological Process 2018	ribosomal small subunit assembly (GO:0000028)	7.579e-05	0.01432	35.89	340.46					GO Biological Process 2018	respiratory electron transport chain (GO:0022904)	3.997e-15	2.55e-12	11.32	375.42
GO Biological Process 2018	mitochondrial electron transport, NADH to ubiquinone (GO:0006120)	1.748e-06	0.0004248	24.7	327.5					GO Biological Process 2018	positive regulation of protein localization to chromosome, telomeric region (GO:1904816)	7.453e-07	0.0001119	25.46	359.29
GO Biological Process 2018	mitochondrial ATP synthesis coupled electron transport (GO:0042775)	9.363e-08	2.515e-05	18.72	302.91					GO Biological Process 2018	cytoplasmic translation (GO:0002181)	8.606e-12	2.745e-09	13.49	343.63
GO Biological Process 2018	cellular protein metabolic process (GO:0044267)	2.162e-14	6.128e-12	9.39	295.51					GO Biological Process 2018	positive regulation of protein localization to Cajal body (GO:1904871)	6.603e-06	0.0006126	28.01	334.12
GO Biological Process 2018	respiratory electron transport chain (GO:0022904)	1.881e-07	4.798e-05	16.92	262.1					GO Biological Process 2018	regulation of protein localization to Cajal body (GO:1904869)	6.603e-06	0.0006017	28.01	334.12
GO Biological Process 2018	ribosomal small subunit biogenesis (GO:0042274)	4.152e-05	0.00815	20.66	208.46					GO Biological Process 2018	mitochondrial ATP synthesis coupled proton transport (GO:0042776)	5.104e-08	1.184e-05	18.67	313.55
GO Biological Process 2018	NADH dehydrogenase complex assembly (GO:0010257)	9.137e-06	0.002027	17.76	206.02					GO Biological Process 2018	nuclear-transcribed mRNA catabolic process, nonsense-mediated decay (GO:0000184)	1.163e-13	6.594e-11	9.5	283.05
GO Biological Process 2018	mitochondrial respiratory chain complex I biogenesis (GO:0097031)	9.137e-06	0.001943	17.76	206.02					GO Biological Process 2018	positive regulation of establishment of protein localization to telomere (GO:1904851)	1.172e-05	0.001031	24.9	282.71
GO Biological Process 2018	mitochondrial respiratory chain complex I assembly (GO:0032981)	9.137e-06	0.001865	17.76	206.02					GO Biological Process 2018	translation (GO:0006412)	1.749e-16	1.785e-13	7	254.08
GO Biological Process 2018	mitochondrial respiratory chain complex assembly (GO:0033108)	4.378e-06	0.001015	14.06	173.46					GO Biological Process 2018	viral gene expression (GO:0019080)	9.905e-13	3.888e-10	9.17	253.39
GO Molecular Function 2018	NADH dehydrogenase (ubiquinone) activity (GO:0008137)	1.24e-06	0.0007138	26.43	359.41					GO Biological Process 2018	regulation of establishment of protein localization to telomere (GO:0070203)	1.925e-05	0.001512	22.41	243.31
GO Molecular Function 2018	NADH dehydrogenase (quinone) activity (GO:0050136)	1.24e-06	0.0004759	26.43	359.41					GO Biological Process 2018	viral transcription (GO:0019083)	1.596e-12	5.817e-10	8.92	242.41
GO Molecular Function 2018	SUMO binding (GO:0032183)	0.001228	0.3532	37.88	253.89					GO Biological Process 2018	purine ribonucleoside monophosphate biosynthetic process (GO:0009168)	2.198e-08	5.342e-06	12.93	227.96
GO Cellular Component 2018	polysomal ribosome (GO:0042788)	2.617e-15	2.918e-13	73.05	2452.84					GO Biological Process 2018	ATP synthesis coupled proton transport (GO:0015986)	3.555e-07	6.255e-05	14.52	215.68
GO Cellular Component 2018	cytosolic ribosome (GO:0022626)	1.687e-24	7.525e-22	34.82	1906.23					GO Biological Process 2018	purine ribonucleoside triphosphate biosynthetic process (GO:0009206)	3.555e-07	6.046e-05	14.52	215.68
GO Cellular Component 2018	cytosolic part (GO:0044445)	5.761e-24	1.285e-21	28.59	1529.76					GO Biological Process 2018	regulation of alcohol biosynthetic process (GO:1902930)	1.154e-07	2.453e-05	13.18	210.58
GO Cellular Component 2018	ribosome (GO:0005840)	5.964e-16	8.867e-14	35.89	1257.97					GO Biological Process 2018	gene expression (GO:0010467)	1.474e-17	7.519e-14	5.32	206.03
GO Cellular Component 2018	cytosolic large ribosomal subunit (GO:0022625)	9.287e-15	8.284e-13	36.23	1170.66					GO Biological Process 2018	cellular macromolecule biosynthetic process (GO:0034645)	9.673e-17	1.234e-13	5.5	202.64
GO Cellular Component 2018	large ribosomal subunit (GO:0015934)	1.523e-14	1.132e-12	34.72	1104.71					GO Biological Process 2018	cholesterol biosynthetic process (GO:0006695)	1.473e-07	3.006e-05	12.81	201.44
GO Cellular Component 2018	cytosolic small ribosomal subunit (GO:0022627)	3.949e-11	2.202e-09	37.11	888.86					GO Biological Process 2018	peptide biosynthetic process (GO:0043043)	6.682e-13	2.841e-10	7.08	198.57
GO Cellular Component 2018	polysome (GO:0005844)	7.918e-12	5.045e-10	32.47	829.93					GO Biological Process 2018	secondary alcohol biosynthetic process (GO:1902653)	1.864e-07	3.659e-05	12.45	192.91
GO Cellular Component 2018	small ribosomal subunit (GO:0015935)	7.652e-11	3.792e-09	34.31	799.09					GO Biological Process 2018	positive regulation of establishment of protein localization (GO:1904951)	4.412e-05	0.003263	18.67	187.28
GO Cellular Component 2018	mitochondrial respiratory chain complex I (GO:0005747)	2.944e-06	0.0001194	22.28	283.77					GO Biological Process 2018	ribosome biogenesis (GO:0042254)	3.782e-13	1.93e-10	6.2	177.26
GO Cellular Component 2018	mitochondrial proton-transporting ATP synthase complex (GO:0005753)	0.0001193	0.004434	30.99	279.97					GO Biological Process 2018	nucleocytoplasmic transport (GO:0006913)	1.024e-07	2.271e-05	10.96	176.41
										GO Biological Process 2018	ncRNA processing (GO:0034470)	4.182e-13	1.94e-10	6.17	175.86
Drug: TK; Phase: S/G2M; UP; 119 genes										GO Biological Process 2018	nuclear-transcribed mRNA catabolic process (GO:0000956)	5.613e-12	1.91e-09	6.76	175.16
Gene set source	Name	P-value	Adjusted p-value	Odds Ratio	Combined score					GO Biological Process 2018	protein lipoylation (GO:0009249)	0.0002955	0.01657	21.01	170.73
BioPlanet 2019	Cytoplasmic ribosomal proteins	2.325e-26	3.51e-23	32.68	1928.88					GO Biological Process 2018	establishment of integrated proviral latency (GO:0075713)	0.0002955	0.01639	21.01	170.73
BioPlanet 2019	Influenza viral RNA transcription and replication	2.499e-23	1.258e-20	26.89	1399.49					GO Biological Process 2018	heterochromatin assembly (GO:0031507)	0.0002955	0.01621	21.01	170.73
BioPlanet 2019	Translation	1.18e-24	8.905e-22	24.49	1349.14					GO Biological Process 2018	glycolytic process through glucose-6-phosphate (GO:0061620)	4.123e-06	0.0004294	13.45	166.71
BioPlanet 2019	Cap-dependent translation initiation	8.736e-18	2.638e-15	32.23	1266.05					GO Biological Process 2018	canonical glycolysis (GO:0061621)	4.123e-06	0.0004208	13.45	166.71
BioPlanet 2019	Influenza infection	3.614e-22	1.364e-19	23.67	1168.71					GO Biological Process 2018	glucose catabolic process to pyruvate (GO:0061718)	4.123e-06	0.0004125	13.45	166.71
BioPlanet 2019	Activation of mRNA upon binding of the cap-binding complex and eIFs, and subsequent binding to 43S	1.291e-12	2.438e-10	29.49	807.17					GO Biological Process 2018	sterol biosynthetic process (GO:0016126)	4.452e-07	7.328e-05	11.2	163.86
BioPlanet 2019	Respiratory electron transport, ATP biosynthesis by chemiosmotic coupling, and heat production by uncoupling proteins	4.986e-11	7.529e-09	20.75	492.2					GO Biological Process 2018	regulation of cholesterol biosynthetic process (GO:0045540)	4.452e-07	7.099e-05	11.2	163.86
BioPlanet 2019	Protein metabolism	1.015e-17	2.554e-15	9.51	371.97					GO Biological Process 2018	regulation of cholesterol metabolic process (GO:0090181)	5.445e-07	8.42e-05	10.93	157.66
BioPlanet 2019	Electron transport chain	6.797e-10	9.331e-08	16.01	337.88					GO Biological Process 2018	rRNA metabolic process (GO:0016072)	1.132e-11	3.209e-09	6.16	155.32
BioPlanet 2019	Tricarboxylic acid (TCA) cycle and respiratory electron transport	1.98e-09	2.491e-07	14.36	287.87					GO Biological Process 2018	positive regulation of telomere maintenance via telomere lengthening (GO:1904358)	1.934e-06	0.0002243	11.53	151.74
BioPlanet 2019	Oxidative phosphorylation	8.586e-09	9.973e-07	12.36	229.53					GO Molecular Function 2018	RNA binding (GO:0003723)	3.53e-37	4.064e-34	4.16	349.19
BioPlanet 2019	Parkinson's disease	8.861e-08	9.557e-06	11.55	187.51					GO Molecular Function 2018	intramolecular oxidoreductase activity, transposing C=C bonds (GO:0016863)	2.983e-05	0.005723	20.37	212.27
BioPlanet 2019	Signaling events mediated by HDAC class II	7.521e-05	0.006309	17.69	167.98					GO Molecular Function 2018	transcription corepressor binding (GO:0001222)	4.412e-05	0.006348	18.67	187.28
BioPlanet 2019	Disease	1.317e-12	2.209e-10	5.98	163.71					GO Cellular Component 2018	methylosome (GO:0034709)	3.993e-10	2.968e-08	32.68	707.23
BioPlanet 2019	Gene expression	4.62e-14	9.966e-12	5.21	159.94					GO Cellular Component 2018	polysomal ribosome (GO:0042788)	2.856e-11	2.548e-09	20.01	485.77
BioPlanet 2019	Chemiosmotic coupling formation of ATP	0.002623	0.1801	25.86	153.67					GO Cellular Component 2018	U7 snRNP (GO:0005683)	3.349e-06	8.785e-05	32.01	403.58
BioPlanet 2019	Double stranded RNA-induced gene expression	0.002623	0.1722	25.86	153.67					GO Cellular Component 2018	U4 snRNP (GO:0005687)	1.259e-06	4.011e-05	23.34	317.12
Reactome	Viral mRNA Translation Homo sapiens R-HSA-192823	4.552e-27	9.949e-25	40.02	2427.14					GO Cellular Component 2018	mitochondrial respiratory chain complex IV (GO:0005751)	3.251e-07	1.318e-05	19.77	295.39
Reactome	Peptide chain elongation Homo sapiens R-HSA-156902	4.552e-27	8.705e-25	40.02	2427.14					GO Cellular Component 2018	cytosolic part (GO:0044445)	1.003e-15	1.491e-13	8.46	292.04
Reactome	Selenocysteine synthesis Homo sapiens R-HSA-2408557	9.93e-27	1.688e-24	38.64	2313.31					GO Cellular Component 2018	mitochondrial inner membrane (GO:0005743)	2.066e-20	9.214e-18	6.41	290.42
Reactome	Eukaryotic Translation Termination Homo sapiens R-HSA-72764	9.93e-27	1.519e-24	38.64	2313.31					GO Cellular Component 2018	cytosolic ribosome (GO:0022626)	7.813e-13	8.711e-11	8.58	239.31
Reactome	Formation of a pool of free 40S subunits Homo sapiens R-HSA-72689	1.564e-27	5.983e-25	36.76	2269.2					GO Cellular Component 2018	U12-type spliceosomal complex (GO:0005689)	3.555e-07	1.321e-05	14.52	215.68
Reactome	Eukaryotic Translation Elongation Homo sapiens R-HSA-156842	1.642e-26	2.284e-24	37.77	2242.33					GO Cellular Component 2018	mitochondrial proton-transporting ATP synthase complex (GO:0005753)	1.817e-06	5.404e-05	15.28	201.96
Reactome	Nonsense Mediated Decay (NMD) independent of the Exon Junction Complex (EJC) Homo sapiens R-HSA-975956	1.642e-26	2.093e-24	37.77	2242.33					GO Cellular Component 2018	ribosome (GO:0005840)	8.328e-10	5.306e-08	9.58	200.34
Reactome	L13a-mediated translational silencing of Ceruloplasmin expression Homo sapiens R-HSA-156827	2.902e-28	4.439e-25	34.88	2211.76					GO Cellular Component 2018	cytosolic large ribosomal subunit (GO:0022625)	3.077e-09	1.715e-07	9.74	190.96
Reactome	3' -UTR-mediated translational regulation Homo sapiens R-HSA-157279	2.902e-28	2.22e-25	34.88	2211.76					GO Cellular Component 2018	large ribosomal subunit (GO:0015934)	5.111e-09	2.533e-07	9.34	178.26
Reactome	GTP hydrolysis and joining of the 60S ribosomal subunit Homo sapiens R-HSA-72706	3.636e-28	1.854e-25	34.56	2183.3					GO Cellular Component 2018	polysome (GO:0005844)	1.35e-08	6.023e-07	9.78	177.25
Reactome	Cap-dependent Translation Initiation Homo sapiens R-HSA-72737	1.653e-27	5.058e-25	32.43	2000.12					GO Cellular Component 2018	chaperonin-containing T-complex (GO:0005832)	6.283e-05	0.001078	17.24	166.78
Reactome	Eukaryotic Translation Initiation Homo sapiens R-HSA-72613	1.653e-27	4.215e-25	32.43	2000.12					GO Cellular Component 2018	small nuclear ribonucleoprotein complex (GO:0030532)	1.667e-05	0.0003718	14.74	162.19
Reactome	Nonsense-Mediated Decay (NMD) Homo sapiens R-HSA-927802	7.43e-25	8.745e-23	31.71	1761.82					GO Cellular Component 2018	mitochondrion (GO:0005739)	5.822e-20	1.298e-17	3.6	159.61
Reactome	Nonsense Mediated Decay (NMD) enhanced by the Exon Junction Complex (EJC) Homo sapiens R-HSA-975957	7.43e-25	8.12e-23	31.71	1761.82
Reactome	SRP-dependent cotranslational protein targeting to membrane Homo sapiens R-HSA-1799339	9.095e-25	9.277e-23	31.41	1739					Drug: XR; Phase: S/G2M; UP; 434 genes
Reactome	Selenoamino acid metabolism Homo sapiens R-HSA-2408522	2e-24	1.8e-22	30.28	1652.48					Gene set source	Name	P-value	Adjusted p-value	Odds Ratio	Combined score
Reactome	Influenza Viral RNA Transcription and Replication Homo sapiens R-HSA-168273	4.119e-23	3.501e-21	26.26	1353.57					BioPlanet 2019	Cytoplasmic Ribosomal Proteins WP477	2.449e-46	1.156e-43	21.9	2299.84
Reactome	Translation Homo sapiens R-HSA-72766	1.18e-24	1.128e-22	24.49	1349.14					BioPlanet 2019	Cholesterol Biosynthesis Pathway WP197	1.14e-08	1.076e-06	21.66	396.07
Reactome	Influenza Life Cycle Homo sapiens R-HSA-168255	1.469e-22	1.183e-20	24.72	1242.52					BioPlanet 2019	Electron Transport Chain (OXPHOS system in mitochondria) WP111	3.888e-16	6.117e-14	9.91	351.69
Reactome	Influenza Infection Homo sapiens R-HSA-168254	7.413e-22	5.671e-20	22.87	1112.53					BioPlanet 2019	Mevalonate pathway WP3963	7.071e-06	0.0004768	26.52	314.47
Reactome	Formation of the ternary complex, and subsequently, the 43S complex Homo sapiens R-HSA-72695	3.181e-13	1.872e-11	33.61	967.28					BioPlanet 2019	Nonalcoholic fatty liver disease WP4396	4.073e-17	9.611e-15	8.08	305.06
Reactome	Major pathway of rRNA processing in the nucleolus Homo sapiens R-HSA-6791226	9.054e-21	6.596e-19	20.25	934.52					BioPlanet 2019	Metabolic reprogramming in colon cancer WP4290	1.546e-08	1.216e-06	11.05	198.71
Reactome	rRNA processing Homo sapiens R-HSA-72312	4.71e-20	3.276e-18	18.67	831.03					Reactome	Peptide chain elongation Homo sapiens R-HSA-156902	3.579e-51	2.738e-48	24.31	2823.39
Reactome	Ribosomal scanning and start codon recognition Homo sapiens R-HSA-72702	1.291e-12	7.318e-11	29.49	807.17					Reactome	Eukaryotic Translation Elongation Homo sapiens R-HSA-156842	2.187e-51	3.347e-48	23.46	2736.89
Reactome	Translation initiation complex formation Homo sapiens R-HSA-72649	1.291e-12	7.057e-11	29.49	807.17					Reactome	Viral mRNA Translation Homo sapiens R-HSA-192823	9.962e-48	5.081e-45	23.2	2511.03
Reactome	Activation of the mRNA upon binding of the cap-binding complex and eIFs, and subsequent binding to 43S Homo sapiens R-HSA-72662	1.553e-12	8.192e-11	28.98	787.92					Reactome	Selenocysteine synthesis Homo sapiens R-HSA-2408557	7.025e-47	2.15e-44	22.4	2380.68
Reactome	Infectious disease Homo sapiens R-HSA-5663205	7.882e-18	5.243e-16	11.11	437.45					Reactome	Eukaryotic Translation Termination Homo sapiens R-HSA-72764	7.025e-47	1.791e-44	22.4	2380.68
Reactome	Metabolism of amino acids and derivatives Homo sapiens R-HSA-71291	9.38e-15	5.98e-13	10.03	324.1					Reactome	Nonsense Mediated Decay (NMD) independent of the Exon Junction Complex (EJC) Homo sapiens R-HSA-975956	2.449e-46	4.684e-44	21.9	2299.84
Reactome	Respiratory electron transport, ATP synthesis by chemiosmotic coupling, and heat production by uncoupling proteins. Homo sapiens R-HSA-163200	9.848e-10	4.709e-08	15.42	319.77					Reactome	Formation of a pool of free 40S subunits Homo sapiens R-HSA-72689	3.602e-46	6.123e-44	20.78	2174.89
Reactome	Respiratory electron transport Homo sapiens R-HSA-611105	5.353e-08	2.34e-06	15.28	255.82					Reactome	SRP-dependent cotranslational protein targeting to membrane Homo sapiens R-HSA-1799339	9.738e-47	2.128e-44	19.52	2067.59
Reactome	The citric acid (TCA) cycle and respiratory electron transport Homo sapiens R-HSA-1428517	2.663e-08	1.198e-06	10.98	191.59					Reactome	L13a-mediated translational silencing of Ceruloplasmin expression Homo sapiens R-HSA-156827	2.107e-45	3.224e-43	19.26	1981.49
Reactome	Metabolism of proteins Homo sapiens R-HSA-392499	1.614e-14	9.877e-13	5.01	159.03					Reactome	3' -UTR-mediated translational regulation Homo sapiens R-HSA-157279	2.107e-45	2.931e-43	19.26	1981.49
GO Biological Process 2018	SRP-dependent cotranslational protein targeting to membrane (GO:0006614)	1.642e-26	8.379e-23	37.77	2242.33					Reactome	GTP hydrolysis and joining of the 60S ribosomal subunit Homo sapiens R-HSA-72706	3.511e-45	3.837e-43	19.08	1953.23
GO Biological Process 2018	cotranslational protein targeting to membrane (GO:0006613)	4.322e-26	1.103e-22	36.14	2110.91					Reactome	Cap-dependent Translation Initiation Homo sapiens R-HSA-72737	3.249e-45	4.142e-43	18.32	1876.38
GO Biological Process 2018	protein targeting to ER (GO:0045047)	1.086e-25	1.847e-22	34.65	1991.94					Reactome	Eukaryotic Translation Initiation Homo sapiens R-HSA-72613	3.249e-45	3.824e-43	18.32	1876.38
GO Biological Process 2018	viral gene expression (GO:0019080)	1.647e-24	2.102e-21	30.56	1673.43					Reactome	Nonsense-Mediated Decay (NMD) Homo sapiens R-HSA-927802	2.501e-42	2.551e-40	18.39	1761.27
GO Biological Process 2018	nuclear-transcribed mRNA catabolic process, nonsense-mediated decay (GO:0000184)	2.423e-24	2.473e-21	30.01	1631.96					Reactome	Nonsense Mediated Decay (NMD) enhanced by the Exon Junction Complex (EJC) Homo sapiens R-HSA-975957	2.501e-42	2.391e-40	18.39	1761.27
GO Biological Process 2018	viral transcription (GO:0019083)	2.93e-24	2.492e-21	29.75	1611.87					Reactome	Translation Homo sapiens R-HSA-72766	4.442e-47	1.699e-44	15.67	1672.76
GO Biological Process 2018	cytoplasmic translation (GO:0002181)	5.39e-18	1.834e-15	40.46	1608.8					Reactome	Selenoamino acid metabolism Homo sapiens R-HSA-2408522	2.59e-41	2.202e-39	17.56	1640.88
GO Biological Process 2018	peptide biosynthetic process (GO:0043043)	8.683e-22	6.33e-19	20.28	983.68					Reactome	Influenza Viral RNA Transcription and Replication Homo sapiens R-HSA-168273	4.416e-41	3.379e-39	15.95	1482.2
GO Biological Process 2018	nuclear-transcribed mRNA catabolic process (GO:0000956)	2.365e-20	1.509e-17	19.32	873					Reactome	Influenza Life Cycle Homo sapiens R-HSA-168255	3.884e-41	3.127e-39	15.35	1428.69
GO Biological Process 2018	rRNA metabolic process (GO:0016072)	3.946e-19	1.831e-16	16.81	712.21					Reactome	Influenza Infection Homo sapiens R-HSA-168254	3.888e-42	3.499e-40	14.84	1414.68
GO Biological Process 2018	rRNA processing (GO:0006364)	4.818e-19	2.049e-16	16.64	701.84					Reactome	Major pathway of rRNA processing in the nucleolus Homo sapiens R-HSA-6791226	1.669e-35	1.11e-33	12.3	984.95
GO Biological Process 2018	viral process (GO:0016032)	1.264e-19	7.166e-17	16.04	698.1					Reactome	rRNA processing Homo sapiens R-HSA-72312	7.679e-34	4.895e-32	11.34	864.91
GO Biological Process 2018	translation (GO:0006412)	3.84e-19	1.959e-16	15.21	645.09					Reactome	Formation of the ternary complex, and subsequently, the 43S complex Homo sapiens R-HSA-72695	2.402e-19	1.186e-17	17.63	755.99
GO Biological Process 2018	ribosome biogenesis (GO:0042254)	4.514e-18	1.772e-15	14.87	594.03					Reactome	Infectious disease Homo sapiens R-HSA-5663205	1.077e-37	7.844e-36	8.13	692.38
GO Biological Process 2018	ncRNA processing (GO:0034470)	4.927e-18	1.796e-15	14.81	590.11					Reactome	Activation of the mRNA upon binding of the cap-binding complex and eIFs, and subsequent binding to 43S Homo sapiens R-HSA-72662	2.62e-19	1.253e-17	16	684.63
GO Biological Process 2018	mitochondrial ATP synthesis coupled electron transport (GO:0042775)	8.143e-11	2.187e-08	19.77	459.34					Reactome	Ribosomal scanning and start codon recognition Homo sapiens R-HSA-72702	4.382e-18	1.972e-16	15.47	618.24
GO Biological Process 2018	cardiac ventricle formation (GO:0003211)	0.0005184	0.08818	56.02	423.79					Reactome	Translation initiation complex formation Homo sapiens R-HSA-72649	4.382e-18	1.916e-16	15.47	618.24
GO Biological Process 2018	cellular macromolecule biosynthetic process (GO:0034645)	2.548e-17	8.125e-15	10.53	402.45					Reactome	Respiratory electron transport, ATP synthesis by chemiosmotic coupling, and heat production by uncoupling proteins. Homo sapiens R-HSA-163200	2.469e-21	1.302e-19	11.49	545.42
GO Biological Process 2018	respiratory electron transport chain (GO:0022904)	2.25e-10	5.741e-08	17.88	397.19					Reactome	Metabolism of amino acids and derivatives Homo sapiens R-HSA-71291	1.808e-31	1.107e-29	7.48	529.49
GO Biological Process 2018	mitochondrial electron transport, NADH to ubiquinone (GO:0006120)	3.014e-07	7.323e-05	21.92	329.15					Reactome	Respiratory electron transport Homo sapiens R-HSA-611105	6.255e-19	2.9e-17	12.13	508.37
GO Biological Process 2018	gene expression (GO:0010467)	3.615e-15	1.085e-12	9	299.16					Reactome	The citric acid (TCA) cycle and respiratory electron transport Homo sapiens R-HSA-1428517	2.033e-20	1.037e-18	9.1	412.56
GO Biological Process 2018	cellular protein metabolic process (GO:0044267)	1.016e-14	2.882e-12	7.99	257.33					Reactome	Cholesterol biosynthesis Homo sapiens R-HSA-191273	1.61e-08	6.841e-07	16.14	289.64
GO Biological Process 2018	negative regulation of leukocyte chemotaxis (GO:0002689)	0.00123	0.1902	37.35	250.27					Reactome	Metabolism Homo sapiens R-HSA-1430728	4.108e-36	2.857e-34	3.23	263.56
GO Biological Process 2018	ribosomal small subunit assembly (GO:0000028)	0.0001856	0.03508	26.54	228					Reactome	Metabolism of proteins Homo sapiens R-HSA-392499	2.04e-25	1.156e-23	3.63	206.33
GO Biological Process 2018	mitochondrial electron transport, cytochrome c to oxygen (GO:0006123)	0.0002526	0.04603	24.01	198.89					Reactome	Disease Homo sapiens R-HSA-1643685	4.25e-22	2.322e-20	4.1	201.58
GO Biological Process 2018	chromatin silencing at rDNA (GO:0000183)	0.001864	0.2643	30.56	192.05					Reactome	Gene Expression Homo sapiens R-HSA-74160	7.326e-27	4.311e-25	3.07	184.91
GO Biological Process 2018	negative regulation of nucleocytoplasmic transport (GO:0046823)	0.001864	0.2571	30.56	192.05					Reactome	2-LTR circle formation Homo sapiens R-HSA-164843	0.0003261	0.008316	19.89	159.66
GO Biological Process 2018	mitochondrial respiratory chain complex assembly (GO:0033108)	1.824e-06	0.000423	12.13	160.27					GO Biological Process 2018	SRP-dependent cotranslational protein targeting to membrane (GO:0006614)	2.449e-46	6.249e-43	21.9	2299.84
GO Molecular Function 2018	NADH dehydrogenase (quinone) activity (GO:0050136)	1.99e-07	0.0001145	23.45	361.85					GO Biological Process 2018	cotranslational protein targeting to membrane (GO:0006613)	6.255e-47	3.192e-43	21.46	2282.61
GO Molecular Function 2018	NADH dehydrogenase (ubiquinone) activity (GO:0008137)	1.99e-07	7.636e-05	23.45	361.85					GO Biological Process 2018	protein targeting to ER (GO:0045047)	6.347e-46	1.08e-42	20.57	2140.81
GO Molecular Function 2018	AT DNA binding (GO:0003680)	0.000723	0.1387	48.02	347.28					GO Biological Process 2018	viral gene expression (GO:0019080)	5.004e-40	4.256e-37	17.3	1565.16
GO Molecular Function 2018	RNA binding (GO:0003723)	2.678e-15	3.083e-12	4.48	150.43					GO Biological Process 2018	nuclear-transcribed mRNA catabolic process, nonsense-mediated decay (GO:0000184)	1.204e-39	8.78e-37	16.99	1522.29
GO Cellular Component 2018	polysomal ribosome (GO:0042788)	4.532e-16	5.053e-14	60.02	2120.66					GO Biological Process 2018	viral transcription (GO:0019083)	1.854e-39	1.183e-36	16.84	1501.56
GO Cellular Component 2018	cytosolic ribosome (GO:0022626)	2.109e-23	9.406e-21	27.11	1415.38					GO Biological Process 2018	peptide biosynthetic process (GO:0043043)	7.057e-41	7.202e-38	13.07	1208.14
GO Cellular Component 2018	ribosome (GO:0005840)	1.6e-17	2.379e-15	30.96	1197.33					GO Biological Process 2018	cytoplasmic translation (GO:0002181)	1.529e-24	4.334e-22	19.76	1083.84
GO Cellular Component 2018	cytosolic part (GO:0044445)	3.743e-21	8.347e-19	21.14	994.33					GO Biological Process 2018	translation (GO:0006412)	1.323e-42	1.687e-39	11.2	1080.09
GO Cellular Component 2018	cytosolic large ribosomal subunit (GO:0022625)	7.395e-15	6.596e-13	29.23	951.06					GO Biological Process 2018	nuclear-transcribed mRNA catabolic process (GO:0000956)	4.291e-32	2.19e-29	11.2	809
GO Cellular Component 2018	large ribosomal subunit (GO:0015934)	1.27e-14	9.439e-13	28.01	896.28					GO Biological Process 2018	viral process (GO:0016032)	5.818e-31	2.474e-28	9.49	660.8
GO Cellular Component 2018	polysome (GO:0005844)	9.796e-14	6.242e-12	29.35	879.01					GO Biological Process 2018	cellular macromolecule biosynthetic process (GO:0034645)	2.487e-37	1.41e-34	7.84	660.73
GO Cellular Component 2018	cytosolic small ribosomal subunit (GO:0022627)	4.553e-10	2.539e-08	27.44	590.22					GO Biological Process 2018	rRNA metabolic process (GO:0016072)	1.924e-29	7.551e-27	9.74	644.33
GO Cellular Component 2018	small ribosomal subunit (GO:0015935)	8.774e-10	4.348e-08	25.37	529.04					GO Biological Process 2018	rRNA processing (GO:0006364)	2.954e-29	1.077e-26	9.65	633.82
GO Cellular Component 2018	mitochondrial respiratory chain complex I (GO:0005747)	5.656e-07	2.293e-05	19.77	284.44					GO Biological Process 2018	ncRNA processing (GO:0034470)	3.019e-29	1.027e-26	8.99	590.67
GO Cellular Component 2018	mitochondrial proton-transporting ATP synthase complex (GO:0005753)	0.0002912	0.009277	22.92	186.59					GO Biological Process 2018	mitochondrial electron transport, cytochrome c to oxygen (GO:0006123)	5.556e-12	1.233e-09	22.1	572.67
										GO Biological Process 2018	ribosome biogenesis (GO:0042254)	2.99e-28	9.535e-26	8.83	559.56
										GO Biological Process 2018	mitochondrial ATP synthesis coupled electron transport (GO:0042775)	2.642e-19	7.095e-17	12.56	537.13
										GO Biological Process 2018	gene expression (GO:0010467)	1.673e-31	7.76e-29	6.66	472.06
										GO Biological Process 2018	respiratory electron transport chain (GO:0022904)	3.158e-18	8.058e-16	11.35	457.53
										GO Biological Process 2018	ribosome assembly (GO:0042255)	3.105e-14	7.545e-12	13.26	412.37
										GO Biological Process 2018	mitochondrial ATP synthesis coupled proton transport (GO:0042776)	6.938e-09	1.416e-06	17.68	332.1
										GO Biological Process 2018	cellular protein metabolic process (GO:0044267)	6.489e-26	1.948e-23	5.46	316.95
										GO Biological Process 2018	ribosomal large subunit assembly (GO:0000027)	8.833e-09	1.734e-06	13.92	258.16
										GO Biological Process 2018	ATP synthesis coupled proton transport (GO:0015986)	6.757e-08	1.077e-05	13.75	227
										GO Biological Process 2018	purine ribonucleoside triphosphate biosynthetic process (GO:0009206)	6.757e-08	1.045e-05	13.75	227
										GO Biological Process 2018	cholesterol biosynthetic process (GO:0006695)	3.962e-08	7.221e-06	11.93	203.37
										GO Biological Process 2018	ribosomal large subunit biogenesis (GO:0042273)	7.107e-10	1.511e-07	9.58	201.7
										GO Biological Process 2018	ribonucleoprotein complex assembly (GO:0022618)	3.64e-13	8.442e-11	6.84	195.95
										GO Biological Process 2018	inner mitochondrial membrane organization (GO:0007007)	5.183e-08	8.816e-06	11.6	194.61
										GO Biological Process 2018	secondary alcohol biosynthetic process (GO:1902653)	5.183e-08	8.531e-06	11.6	194.61
										GO Biological Process 2018	ATP biosynthetic process (GO:0006754)	2.913e-07	3.911e-05	11.6	174.58
										GO Biological Process 2018	mitochondrial electron transport, NADH to ubiquinone (GO:0006120)	3.966e-08	6.979e-06	10.09	171.92
										GO Biological Process 2018	purine ribonucleoside monophosphate biosynthetic process (GO:0009168)	1.102e-07	1.654e-05	10.71	171.56
										GO Biological Process 2018	sterol biosynthetic process (GO:0016126)	1.395e-07	2.033e-05	10.44	164.81
										GO Biological Process 2018	regulation of cholesterol biosynthetic process (GO:0045540)	1.395e-07	1.977e-05	10.44	164.81
										GO Biological Process 2018	cristae formation (GO:0042407)	1.257e-06	0.0001458	12.03	163.45
										GO Biological Process 2018	regulation of alcohol biosynthetic process (GO:1902930)	4.841e-07	6.334e-05	10.92	158.77
										GO Molecular Function 2018	ubiquitin-protein transferase inhibitor activity (GO:0055105)	3.083e-06	0.0008871	30.94	392.56
										GO Molecular Function 2018	RNA binding (GO:0003723)	1.119e-35	1.288e-32	3.75	301.56
										GO Molecular Function 2018	mRNA 5'-UTR binding (GO:0048027)	5.385e-06	0.001033	12.66	153.54
										GO Cellular Component 2018	cytosolic ribosome (GO:0022626)	6.203e-39	2.767e-36	15.72	1382.75
										GO Cellular Component 2018	polysomal ribosome (GO:0042788)	3.938e-20	2.509e-18	26.52	1184.78
										GO Cellular Component 2018	cytosolic part (GO:0044445)	1.07e-37	2.386e-35	13.13	1118
										GO Cellular Component 2018	cytosolic large ribosomal subunit (GO:0022625)	6.607e-26	7.367e-24	17.49	1013.79
										GO Cellular Component 2018	ribosome (GO:0005840)	4.828e-26	7.178e-24	16.49	960.99
										GO Cellular Component 2018	large ribosomal subunit (GO:0015934)	2.447e-25	2.182e-23	16.76	949.61
										GO Cellular Component 2018	mitochondrial respiratory chain complex IV (GO:0005751)	1.925e-11	6.603e-10	24.57	606.15
										GO Cellular Component 2018	cytosolic small ribosomal subunit (GO:0022627)	2.865e-15	1.597e-13	15.15	507.39
										GO Cellular Component 2018	small ribosomal subunit (GO:0015935)	1.174e-14	5.818e-13	14.01	449.34
										GO Cellular Component 2018	polysome (GO:0005844)	1.392e-14	6.206e-13	12.52	399.51
										GO Cellular Component 2018	mitochondrial inner membrane (GO:0005743)	9.509e-22	7.068e-20	5.99	289.83
										GO Cellular Component 2018	mitochondrial proton-transporting ATP synthase complex (GO:0005753)	2.65e-07	7.881e-06	14.76	223.59
										GO Cellular Component 2018	U7 snRNP (GO:0005683)	0.0003261	0.006926	19.89	159.66
